# Supplementary material for: Hydrogen bonding patterns and C—H⋯π inter­actions in the structure of the antiparkinsonian drug (R)-rasagiline mesylate determined using laboratory and synchrotron X-ray powder diffraction data
Source: Acta Crystallogr B Struct Sci Cryst Eng Mater. 2023 Oct 11;79(Pt 6):462–72. doi: 10.1107/S2052520623007758 (PMC10833353; doi:10.1107/S2052520623007758)
Supplement: Supplementary file 1 [file b-79-00462-sup1.cif]

data_I
#Rasagiline_mesylatesync
#==============================================================================

# PROCESSING SUMMARY (IUCr Office Use Only)

_journal_date_recd_electronic      2023-07-18
_journal_date_to_coeditor         ?
_journal_date_from_coeditor       ?
_journal_date_accepted     ?
_journal_date_printers_first      ?
_journal_date_printers_final      ?
_journal_date_proofs_out          ?
_journal_date_proofs_in           ?
_journal_coeditor_name            ?
_journal_coeditor_code      RA5135
_journal_coeditor_notes
; ?
;
_journal_paper_category      FA
_journal_techeditor_code      ?
_iucr_compatibility_tag          ACTA95
_journal_techeditor_notes  
;
;
_journal_coden_ASTM               ?
_journal_name_full                ?
_journal_year                     ?
_journal_volume                   ?
_journal_issue                    ?
_journal_page_first               ?
_journal_page_last                ?
_journal_suppl_publ_number        ?
_journal_suppl_publ_pages         ?

#==============================================================================

loop_
    _audit_conform_dict_name
    _audit_conform_dict_version
    cif_core.dic .
    cif_pd.dic .
data_I
loop_
    _audit_conform_dict_name
    _audit_conform_dict_version
    cif_core.dic .
    cif_pd.dic .
_pd_block_diffractogram_id     Rasagiline_mesylate
_chemical_name_systematic
;
(1<i>R</i>)-2,3-Dihydro-<i>N</i>-2-propynl-1<i>H</i>-inden-1-aminium 
methanesulfonate
;
_chemical_name_common  'Rasagiline mesylate'
_chemical_formula_moiety     'C12 H14 N, C H3 O3 S'
_chemical_formula_sum     'C13 H17 N O3 S'
_chemical_formula_structural     'C13 H17 N O3 S'
_chemical_formula_analytical     'C13 H17 N O3 S'
_chemical_formula_iupac     'C13 H17 N O3 S'
_chemical_formula_weight     267.34
_chemical_melting_point     433.1
_chemical_compound_source     Commercial
_symmetry_cell_setting           orthorhombic
_symmetry_space_group_name_H-M   'P 21 21 21'
_symmetry_Int_Tables_number      19
_space_group_name_Hall           'P 2ac 2ab'
loop_
 _symmetry_equiv_pos_site_id
 _symmetry_equiv_pos_as_xyz
 1 x,y,z
 2 1/2-x,-y,1/2+z
 3 -x,1/2+y,1/2-z
 4 1/2+x,1/2-y,-z
_cell_length_a 5.487530(10)
_cell_length_b 6.528939(12)
_cell_length_c 38.94313(9)
_cell_angle_alpha 90
_cell_angle_beta 90
_cell_angle_gamma 90
_cell_volume 1395.245(5)
_cell_formula_units_Z     4
_cell_measurement_temperature     298
_cell_special_details     ?
_exptl_crystal_density_diffrn     1.273
_pd_char_colour     white
_pd_char_particle_morphology     'fine powder'
_exptl_absorpt_coefficient_mu     ?
_exptl_absorpt_correction_type     ?
_exptl_absorpt_process_details     ?
_exptl_absorpt_correction_T_min     ?
_exptl_absorpt_correction_T_max     ?
_exptl_special_details
;

;
_diffrn_ambient_temperature     295.0(10)
_diffrn_source     'synchrotron'
_diffrn_radiation_type 'synchrotron, 0.35417581 \%A'  
_diffrn_radiation_wavelength     0.35417581
_diffrn_radiation_monochromator     'Si 111 double crystal'
_diffrn_measurement_device_type     'ESRF powder diffractometer'
_diffrn_detector     ''
_pd_instr_location 'ID22 beam line, ESRF, Grenoble, France'
_pd_meas_2theta_range_min     0.500
_pd_meas_2theta_range_max     29.999
_pd_meas_2theta_range_inc     0.001
_pd_meas_number_of_points     29500
_pd_meas_scan_method     step
_pd_meas_special_details
;
Bragg-Brentano geometry
;
_refine_special_details     ?
_reflns_number_total     935
_reflns_number_gt     0
_refine_ls_matrix_type     full
_refine_ls_goodness_of_fit_all     7.814
_refine_ls_R_I_factor     0.0283
_refine_ls_restrained_S_all     ?
_refine_ls_number_parameters     125
_refine_ls_number_restraints     99
_refine_ls_number_constraints     4
_refine_ls_hydrogen_treatment     refxyz
_refine_ls_weighting_scheme     sigma
_refine_ls_weighting_details     ?
_refine_ls_shift/su_max     0.001
_refine_ls_shift/su_mean     ?
_refine_ls_extinction_method     none
_refine_ls_extinction_coef     ?
loop_
_atom_type_symbol
_atom_type_description
_atom_type_scat_dispersion_real
_atom_type_scat_dispersion_imag
_atom_type_scat_source
 C   C    0.0033    0.0016
; Atomic scattering factors from
http://ftp.esrf.fr/pub/scisoft/xop2.3/DabaxFiles/f0_WaasKirf.dat and814
Anomalous dispersion coefficients from
https://henke.lbl.gov/optical_constants/asf.html
;
 H   H    0.0000    0.0000
; Atomic scattering factors from
http://ftp.esrf.fr/pub/scisoft/xop2.3/DabaxFiles/f0_WaasKirf.dat and
Anomalous dispersion coefficients from
https://henke.lbl.gov/optical_constants/asf.html
; N   N    0.0061    0.0033
; Atomic scattering factors from
http://ftp.esrf.fr/pub/scisoft/xop2.3/DabaxFiles/f0_WaasKirf.dat and
Anomalous dispersion coefficients from
https://henke.lbl.gov/optical_constants/asf.html
; O   O    0.0106    0.0060
; Atomic scattering factors from
http://ftp.esrf.fr/pub/scisoft/xop2.3/DabaxFiles/f0_WaasKirf.dat and
Anomalous dispersion coefficients from
https://henke.lbl.gov/optical_constants/asf.html
; S   S    0.1246    0.1234
; Atomic scattering factors from
http://ftp.esrf.fr/pub/scisoft/xop2.3/DabaxFiles/f0_WaasKirf.dat and
Anomalous dispersion coefficients from
https://henke.lbl.gov/optical_constants/asf.html
;
_computing_data_collection
;
#<i>DIFFRAC.Suite</i> (Bruker, 2011)
;
_computing_cell_refinement
;
<i>TOPAS-Academic</i> (Coelho, 2018)
;
_computing_data_reduction
;
<i>TOPAS-Academic</i> (Coelho, 2018)
;
_computing_structure_solution
;
<i>DASH</i> (David <i>et al.</i>, 2006)
;
_computing_structure_refinement
;
<i>TOPAS-Academic</i> (Coelho, 2018)
;
_computing_molecular_graphics
;
DIAMOND (Brandenburg, 1999)
;
_computing_publication_material
;
enCIFer (Allen <i>et al.</i>, 2004) and publCIF (Westrip, 2010)
;
_pd_prep_cool_rate    ?
_pd_prep_pressure    100
_pd_prep_temperature     298
_pd_proc_2theta_range_min     0.500
_pd_proc_2theta_range_max     20.000
_pd_proc_2theta_range_inc     0.001
_pd_proc_info_data_reduction     ?
_pd_proc_info_excluded_regions   ?
_pd_proc_ls_background_function     "Chebychev polynomial"
_pd_proc_ls_pref_orient_corr
;
Simple March-Dollase correction, March-Dollase parameter:1.140(1
;
_pd_proc_ls_prof_R_factor     0.0758
_pd_proc_ls_prof_wR_factor     0.0812
_pd_proc_ls_prof_wR_expected     0.0104
_pd_proc_ls_profile_function     "Pseudo-voight"
_pd_proc_ls_special_details     ?
_pd_spec_mount_mode     transmission
_pd_spec_mounting
;
1.0 mm thin-walled borosilicate capillary
;
_pd_spec_shape     cylinder
_pd_spec_size_axial     24.5
_pd_spec_size_equat     24.5
_pd_spec_size_thick     1
loop_
 _atom_site_label
 _atom_site_type_symbol
 _atom_site_thermal_displace_type
 _atom_site_fract_x
 _atom_site_fract_y
 _atom_site_fract_z
 _atom_site_occupancy
 _atom_site_U_iso_or_equiv
 _atom_site_calc_flag
 _atom_site_refinement_flags
 _atom_site_disorder_assembly
 _atom_site_disorder_group
 S1 S Uiso 0.7264(2) -0.0783(2) 0.66750(3) 1.000 0.0497(6) . . . .
 N1 N Uiso 0.9858(3) 0.4176(4) 0.64115(4) 1.000 0.0394(14) . . . .
 C1 C Uiso 1.0968(2) 0.42106(8) 0.60548(3) 1.000 0.0632(6) . . . .
 O1 O Uiso 0.9838(5) -0.0720(5) 0.67622(6) 1.000 0.0552(8) . . . .
 O2 O Uiso 0.6439(5) 0.1034(5) 0.64939(7) 1.000 0.0552(8) . . . .
 C2 C Uiso 1.2168(2) 0.63128(8) 0.59814(6) 1.000 0.0632(6) . . . .
 C3 C Uiso 1.0874(4) 0.7247(4) 0.56721(6) 1.000 0.0632(6) . . . .
 O3 O Uiso 0.6584(5) -0.2648(4) 0.64965(8) 1.000 0.0552(8) . . . .
 C4 C Uiso 0.9087(5) 0.5644(4) 0.55612(7) 1.000 0.0632(6) . . . .
 C5 C Uiso 0.7511(5) 0.5719(4) 0.52819(7) 1.000 0.0632(6) . . . .
 C6 C Uiso 0.5942(5) 0.4096(4) 0.52256(7) 1.000 0.0632(6) . . . .
 C7 C Uiso 0.5903(5) 0.2409(3) 0.54422(7) 1.000 0.0632(6) . . . .
 C8 C Uiso 0.7488(5) 0.2328(3) 0.57208(6) 1.000 0.0632(6) . . . .
 C9 C Uiso 0.9053(3) 0.3979(3) 0.57792(4) 1.000 0.0632(6) . . . .
 C10 C Uiso 1.1744(3) 0.4136(4) 0.66907(4) 1.000 0.0632(6) . . . .
 C11 C Uiso 1.0649(6) 0.4194(6) 0.70274(7) 1.000 0.0632(6) . . . .
 C12 C Uiso 0.9826(6) 0.4215(5) 0.73072(7) 1.000 0.0632(6) . . . .
 C13 C Uiso 0.5619(4) -0.0824(3) 0.70603(6) 1.000 0.0632(6) . . . .
 H1 H Uiso 1.2107(10) 0.3126(8) 0.60487(16) 1.000 0.0759(8) . . . .
 H1A H Uiso 0.8832(10) 0.5341(8) 0.64397(16) 1.000 0.0474(18) . . . .
 H1B H Uiso 0.8823(10) 0.3017(8) 0.64397(16) 1.000 0.0474(18) . . . .
 H2 H Uiso 1.3856(8) 0.6147(10) 0.59382(16) 1.000 0.0759(8) . . . .
 H2A H Uiso 1.2046(11) 0.7191(8) 0.61745(13) 1.000 0.0759(8) . . . .
 H3A H Uiso 1.0067(10) 0.8499(7) 0.57299(16) 1.000 0.0759(8) . . . .
 H3B H Uiso 1.2004(10) 0.7563(10) 0.54939(13) 1.000 0.0759(8) . . . .
 H5 H Uiso 0.7510(12) 0.6870(8) 0.51321(15) 1.000 0.0759(8) . . . .
 H6 H Uiso 0.4851(11) 0.4128(9) 0.50356(14) 1.000 0.0759(8) . . . .
 H7 H Uiso 0.4814(11) 0.1301(8) 0.53972(15) 1.000 0.0759(8) . . . .
 H8 H Uiso 0.7475(12) 0.1173(8) 0.58701(14) 1.000 0.0759(8) . . . .
 H10A H Uiso 1.2696(10) 0.2932(8) 0.66611(16) 1.000 0.0759(8) . . . .
 H10B H Uiso 1.2787(10) 0.5288(8) 0.66604(16) 1.000 0.0759(8) . . . .
 H12 H Uiso 0.9193(12) 0.4228(12) 0.75342(13) 1.000 0.0759(8) . . . .
 H13A H Uiso 0.6109(11) 0.0336(8) 0.71927(14) 1.000 0.0759(8) . . . .
 H13B H Uiso 0.3939(8) -0.0768(10) 0.70007(16) 1.000 0.0759(8) . . . .
 H13C H Uiso 0.6004(12) -0.2064(7) 0.71773(15) 1.000 0.0759(8) . . . .

_geom_special_details
;
Bond distances, angles etc. have been calculated using the
rounded fractional coordinates. All su's are estimated
from the variances of the (full) variance-covariance matrix.
The cell esds are taken into account in the estimation of
distances, angles and torsion angles
;
loop_
 _geom_bond_atom_site_label_1
 _geom_bond_atom_site_label_2
 _geom_bond_distance
 _geom_bond_site_symmetry_1
 _geom_bond_site_symmetry_2
 _geom_bond_publ_flag
  S1      C13        1.751(3) . . yes
  S1      O3         1.451(3) . . yes
  S1      O1         1.453(3) . . yes
  S1      O2         1.453(3) . . yes
  N1      C1         1.517(2) . . yes
  N1      C10        1.501(2) . . yes
  C1      C9         1.510(2) . . yes
  N1      H1B        0.953(6) . . yes
  C1      C2       1.5489(10) . . yes
  N1      H1A        0.953(6) . . yes
  C2      C3         1.526(3) . . yes
  C3      C4         1.498(4) . . yes
  C4      C9         1.379(3) . . yes
  C4      C5         1.391(4) . . yes
  C5      C6         1.383(4) . . yes
  C6      C7         1.388(3) . . yes
  C7      C8         1.392(4) . . yes
  C8      C9         1.397(3) . . yes
  C10     C11        1.443(3) . . yes
  C11     C12        1.180(4) . . yes
  C1      H1         0.945(5) . . yes
  C2      H2A        0.948(5) . . yes
  C2      H2         0.948(5) . . yes
  C3      H3A        0.957(5) . . yes
  C3      H3B        0.953(6) . . yes
  C5      H5         0.951(6) . . yes
  C6      H6         0.952(6) . . yes
  C7      H7         0.955(6) . . yes
  C8      H8         0.952(6) . . yes
  C10     H10B       0.953(6) . . yes
  C10     H10A       0.951(6) . . yes
  C12     H12        0.950(6) . . yes
  C13     H13A       0.955(6) . . yes
  C13     H13B       0.951(5) . . yes
  C13     H13C       0.953(5) . . yes
loop_
 _geom_angle_atom_site_label_1
 _geom_angle_atom_site_label_2
 _geom_angle_atom_site_label_3
 _geom_angle
 _geom_angle_site_symmetry_1
 _geom_angle_site_symmetry_2
 _geom_angle_site_symmetry_3
 _geom_angle_publ_flag
  O2      S1      O3       111.88(18) . . . yes
  O2      S1      C13      105.54(15) . . . yes
  O3      S1      C13      105.37(15) . . . yes
  O1      S1      C13      107.53(14) . . . yes
  O1      S1      O2       113.16(18) . . . yes
  O1      S1      O3       112.69(18) . . . yes
  C1      N1      C10      112.75(13) . . . yes
  C2      C1      C9       104.68(12) . . . yes
  N1      C1      C2       110.67(13) . . . yes
  N1      C1      C9       111.72(11) . . . yes
  C1      N1      H1B        110.9(4) . . . yes
  C1      N1      H1A        109.3(4) . . . yes
  C10     N1      H1B        108.3(4) . . . yes
  H1A     N1      H1B        105.6(5) . . . yes
  C10     N1      H1A        109.7(4) . . . yes
  C1      C2      C3       107.59(13) . . . yes
  C2      C3      C4       104.66(19) . . . yes
  C5      C4      C9         120.1(2) . . . yes
  C3      C4      C9         112.5(2) . . . yes
  C3      C4      C5         127.5(2) . . . yes
  C4      C5      C6         119.0(2) . . . yes
  C5      C6      C7         121.4(3) . . . yes
  C6      C7      C8         119.6(2) . . . yes
  C7      C8      C9       118.81(19) . . . yes
  C1      C9      C4       110.44(17) . . . yes
  C1      C9      C8       128.39(16) . . . yes
  C4      C9      C8       121.08(19) . . . yes
  N1      C10     C11      111.75(18) . . . yes
  C10     C11     C12        177.7(3) . . . yes
  C2      C1      H1         112.2(3) . . . yes
  C9      C1      H1         111.6(4) . . . yes
  N1      C1      H1         106.1(4) . . . yes
  C1      C2      H2A        111.1(4) . . . yes
  C1      C2      H2         110.3(4) . . . yes
  H2      C2      H2A        106.2(5) . . . yes
  C3      C2      H2         111.1(4) . . . yes
  C3      C2      H2A        110.6(3) . . . yes
  C4      C3      H3B        111.5(4) . . . yes
  C2      C3      H3A        111.8(4) . . . yes
  C2      C3      H3B        111.0(4) . . . yes
  C4      C3      H3A        111.2(4) . . . yes
  H3A     C3      H3B        106.7(6) . . . yes
  C4      C5      H5         120.5(5) . . . yes
  C6      C5      H5         120.5(5) . . . yes
  C7      C6      H6         118.7(4) . . . yes
  C5      C6      H6         119.9(4) . . . yes
  C6      C7      H7         120.0(4) . . . yes
  C8      C7      H7         120.4(4) . . . yes
  C7      C8      H8         120.1(4) . . . yes
  C9      C8      H8         121.1(4) . . . yes
  N1      C10     H10B       108.1(4) . . . yes
  N1      C10     H10A       107.8(4) . . . yes
  H10A    C10     H10B       107.9(5) . . . yes
  C11     C10     H10A       111.1(4) . . . yes
  C11     C10     H10B       110.0(4) . . . yes
  C11     C12     H12        178.9(6) . . . yes
  S1      C13     H13A       107.8(4) . . . yes
  S1      C13     H13B       106.9(4) . . . yes
  S1      C13     H13C       108.0(4) . . . yes
  H13A    C13     H13B       112.0(6) . . . yes
  H13A    C13     H13C       110.7(5) . . . yes
  H13B    C13     H13C       111.4(6) . . . yes


loop_
_geom_torsion_atom_site_label_1
_geom_torsion_atom_site_label_2
_geom_torsion_atom_site_label_3
_geom_torsion_atom_site_label_4
_geom_torsion
_geom_torsion_site_symmetry_1
_geom_torsion_site_symmetry_2
_geom_torsion_site_symmetry_3
_geom_torsion_site_symmetry_4
_geom_torsion_publ_flag
 C10     N1      C1      C2         -71.0(2) . . . . yes
 C10     N1      C1      C9       172.75(18) . . . . yes
 C1      N1      C10     C11        177.5(2) . . . . yes
 N1      C1      C2      C3      -119.23(16) . . . . yes
 C9      C1      C2      C3         1.28(16) . . . . yes
 N1      C1      C9      C8         -62.3(2) . . . . yes
 C2      C1      C9      C4         1.44(19) . . . . yes
 N1      C1      C9      C4       121.24(18) . . . . yes
 C2      C1      C9      C8       177.95(19) . . . . yes
 C1      C2      C3      C4          -3.3(2) . . . . yes
 C2      C3      C4      C9           4.4(3) . . . . yes
 C2      C3      C4      C5        -177.7(3) . . . . yes
 C3      C4      C5      C6        -178.4(3) . . . . yes
 C3      C4      C9      C1          -3.8(3) . . . . yes
 C3      C4      C9      C8         179.4(2) . . . . yes
 C9      C4      C5      C6          -0.7(4) . . . . yes
 C5      C4      C9      C8           1.4(4) . . . . yes
 C5      C4      C9      C1         178.2(2) . . . . yes
 C4      C5      C6      C7           0.3(4) . . . . yes
 C5      C6      C7      C8          -0.6(4) . . . . yes
 C6      C7      C8      C9           1.3(4) . . . . yes
 C7      C8      C9      C1      -177.85(19) . . . . yes
 C7      C8      C9      C4          -1.7(3) . . . . yes


# data_Rasagiline_mesylatesyncprofile
#==============================================================================

_pd_block_id      Rasagiline_mesylate
loop_
_pd_proc_point_id                    
_pd_proc_2theta_corrected             
_pd_proc_intensity_net               
_pd_calc_intensity_net               
_pd_proc_ls_weight 
 1 0.5 112.67321 159.61311 9.49389
 2 0.501 122.23651 159.68187 9.79962
 3 0.502 122.73397 159.75064 9.62657
 4 0.503 100.86017 159.8194 8.59078
 5 0.504 103.77535 159.88816 9.14941
 6 0.505 132.36145 159.95691 10.34083
 7 0.506 127.44214 160.02566 10.03068
 8 0.507 134.17329 160.09442 10.49735
 9 0.508 128.65799 160.16316 9.93128
 10 0.509 110.19493 160.23191 9.36695
 11 0.51 135.57301 160.30066 10.42255
 12 0.511 105.73929 160.3694 9.26856
 13 0.512 127.01208 160.43814 10.07407
 14 0.513 114.89759 160.50687 9.0615
 15 0.514 119.87297 160.57561 9.98742
 16 0.515 115.86931 160.64434 9.50148
 17 0.516 119.09394 160.71307 9.37966
 18 0.517 112.75432 160.7818 9.36227
 19 0.518 118.59095 160.85052 9.72842
 20 0.519 129.92517 160.91925 10.37473
 21 0.52 140.58546 160.98797 10.5867
 22 0.521 129.94452 161.05669 9.76978
 23 0.522 144.05783 161.1254 10.57141
 24 0.523 125.63682 161.19411 10.11742
 25 0.524 142.01199 161.26282 10.77802
 26 0.525 138.65659 161.33153 10.01867
 27 0.526 126.98834 161.40023 9.78604
 28 0.527 128.8208 161.46894 10.08529
 29 0.528 134.60402 161.53764 9.97406
 30 0.529 126.27553 161.60633 10.19735
 31 0.53 131.81767 161.67503 10.24862
 32 0.531 131.34336 161.74372 10.437
 33 0.532 128.07814 161.81241 9.53465
 34 0.533 136.87264 161.88109 10.30193
 35 0.534 117.6268 161.94978 9.26886
 36 0.535 121.13542 162.01846 10.03696
 37 0.536 132.23546 162.08714 10.46532
 38 0.537 130.18782 162.15581 10.14214
 39 0.538 140.30059 162.22448 10.42302
 40 0.539 141.77086 162.29315 10.222
 41 0.54 132.50701 162.36182 9.89663
 42 0.541 123.06792 162.43048 9.58395
 43 0.542 131.21582 162.49914 9.77584
 44 0.543 130.24702 162.5678 9.72719
 45 0.544 123.45973 162.63646 9.86062
 46 0.545 157.34301 162.70511 10.89917
 47 0.546 128.81877 162.77376 9.61213
 48 0.547 131.56301 162.8424 9.70738
 49 0.548 122.06169 162.91105 9.24826
 50 0.549 156.92315 162.97969 10.61305
 51 0.55 149.85058 163.04832 10.74456
 52 0.551 134.6646 163.11696 9.8397
 53 0.552 155.97759 163.18559 10.89843
 54 0.553 154.36011 163.25422 10.89004
 55 0.554 138.76606 163.32284 10.24689
 56 0.555 141.35652 163.39146 10.51895
 57 0.556 159.04973 163.46008 10.80505
 58 0.557 140.31812 163.5287 10.30681
 59 0.558 132.02574 163.59731 10.02102
 60 0.559 137.7094 163.66592 10.10902
 61 0.56 145.74936 163.73452 10.09397
 62 0.561 152.51606 163.80313 10.60122
 63 0.562 134.82099 163.87173 9.80159
 64 0.563 152.01567 163.94032 10.78911
 65 0.564 143.47182 164.00892 10.17811
 66 0.565 138.33431 164.0775 9.81682
 67 0.566 142.6982 164.14609 10.16945
 68 0.567 135.27937 164.21467 10.19384
 69 0.568 150.4211 164.28325 10.40793
 70 0.569 153.8261 164.35183 10.40553
 71 0.57 148.05958 164.4204 10.09228
 72 0.571 137.25688 164.48897 10.02019
 73 0.572 161.73263 164.55754 10.87086
 74 0.573 140.53863 164.6261 10.18768
 75 0.574 116.97172 164.69466 9.03383
 76 0.575 143.7778 164.76322 9.85111
 77 0.576 146.47488 164.83177 10.02884
 78 0.577 131.86288 164.90032 9.55295
 79 0.578 129.40466 164.96887 9.61695
 80 0.579 160.46274 165.03741 10.88664
 81 0.58 142.62713 165.10595 9.98214
 82 0.581 160.16276 165.17448 10.69835
 83 0.582 156.1537 165.24301 10.85029
 84 0.583 145.24361 165.31154 10.05961
 85 0.584 149.99535 165.38006 10.35404
 86 0.585 136.54761 165.44859 9.64543
 87 0.586 151.46595 165.5171 10.39612
 88 0.587 137.12799 165.58562 9.58203
 89 0.588 140.47708 165.65413 9.61406
 90 0.589 142.08827 165.72263 9.73806
 91 0.59 142.05316 165.79113 9.64253
 92 0.591 144.44413 165.85963 9.96157
 93 0.592 152.37423 165.92813 10.24195
 94 0.593 155.02958 165.99662 10.00229
 95 0.594 150.73087 166.06511 10.07168
 96 0.595 143.77859 166.13359 9.98255
 97 0.596 166.10596 166.20207 10.95412
 98 0.597 148.25613 166.27054 9.75756
 99 0.598 174.00662 166.33902 11.16048
 100 0.599 154.97465 166.40749 10.30698
 101 0.6 148.39022 166.47595 9.57825
 102 0.601 154.66317 166.54441 10.05762
 103 0.602 154.27114 166.61287 10.21386
 104 0.603 143.54721 166.68132 9.37702
 105 0.604 133.09442 166.74977 9.29135
 106 0.605 137.89365 166.81821 9.46475
 107 0.606 158.38161 166.88665 10.25842
 108 0.607 149.76542 166.95509 9.90081
 109 0.608 167.52196 167.02352 10.19496
 110 0.609 159.38336 167.09195 10.03084
 111 0.61 150.30886 167.16038 10.04355
 112 0.611 155.83772 167.2288 10.08058
 113 0.612 157.36112 167.29721 10.19273
 114 0.613 151.5376 167.36563 9.67101
 115 0.614 166.96021 167.43404 10.69578
 116 0.615 137.9848 167.50244 9.44959
 117 0.616 152.99246 167.57084 9.86523
 118 0.617 159.0704 167.63924 10.16192
 119 0.618 152.73419 167.70763 9.97947
 120 0.619 165.65558 167.77602 10.34281
 121 0.62 158.91283 167.8444 10.14374
 122 0.621 145.55194 167.91278 9.54175
 123 0.622 155.93374 167.98115 10.03686
 124 0.623 165.08923 168.04953 10.24728
 125 0.624 159.43856 168.11789 10.2632
 126 0.625 167.03043 168.18625 10.1898
 127 0.626 162.17179 168.25461 10.01068
 128 0.627 170.90822 168.32297 9.93286
 129 0.628 160.73858 168.39132 9.87231
 130 0.629 142.64822 168.45966 9.62322
 131 0.63 187.98751 168.528 10.7312
 132 0.631 156.97544 168.59634 10.00816
 133 0.632 167.74164 168.66467 10.35236
 134 0.633 181.22281 168.733 10.73252
 135 0.634 162.80564 168.80132 10.16708
 136 0.635 159.96998 168.86964 9.92712
 137 0.636 168.85169 168.93795 10.10563
 138 0.637 163.61746 169.00626 9.93519
 139 0.638 162.14091 169.07457 9.65799
 140 0.639 179.14067 169.14287 10.5252
 141 0.64 150.54256 169.21117 9.73883
 142 0.641 179.13588 169.27946 10.50344
 143 0.642 163.09479 169.34774 10.20066
 144 0.643 188.99513 169.41603 10.49744
 145 0.644 160.92485 169.4843 10.13338
 146 0.645 169.19904 169.55258 10.24738
 147 0.646 176.99686 169.62085 10.45236
 148 0.647 159.91478 169.68911 9.77153
 149 0.648 158.7476 169.75737 9.78928
 150 0.649 168.55969 169.82562 10.09334
 151 0.65 171.13158 169.89387 10.43165
 152 0.651 175.46441 169.96212 10.46594
 153 0.652 175.18036 170.03036 10.59181
 154 0.653 182.158 170.0986 10.57075
 155 0.654 175.09609 170.16683 10.29283
 156 0.655 165.6478 170.23505 10.04178
 157 0.656 173.02007 170.30328 10.27067
 158 0.657 168.48393 170.37149 9.98326
 159 0.658 174.98917 170.4397 10.47131
 160 0.659 163.34069 170.50791 10.11378
 161 0.66 182.69886 170.57611 10.49853
 162 0.661 173.87562 170.64431 10.15499
 163 0.662 179.58237 170.7125 10.47749
 164 0.663 191.23145 170.78069 11.05436
 165 0.664 156.27294 170.84887 9.77209
 166 0.665 185.1441 170.91705 10.49288
 167 0.666 178.05655 170.98522 10.17656
 168 0.667 181.39118 171.05339 10.85311
 169 0.668 184.33305 171.12156 10.42549
 170 0.669 179.18492 171.18971 10.48542
 171 0.67 175.44973 171.25787 10.33976
 172 0.671 174.46075 171.32601 10.48714
 173 0.672 166.45085 171.39416 10.12023
 174 0.673 170.58947 171.46229 10.12009
 175 0.674 165.07621 171.53043 9.92367
 176 0.675 162.51729 171.59856 9.84576
 177 0.676 181.05378 171.66668 10.38881
 178 0.677 155.43195 171.73479 9.50167
 179 0.678 173.81271 171.80291 10.36694
 180 0.679 191.58049 171.87101 10.75924
 181 0.68 178.8989 171.93912 10.34249
 182 0.681 164.3403 172.00721 9.81093
 183 0.682 175.22395 172.0753 10.21484
 184 0.683 182.91787 172.14339 10.66766
 185 0.684 175.69191 172.21147 10.40042
 186 0.685 192.28703 172.27955 10.96961
 187 0.686 164.99913 172.34762 10.11507
 188 0.687 172.1111 172.41568 10.09066
 189 0.688 191.2922 172.48374 10.96324
 190 0.689 166.75747 172.5518 10.09592
 191 0.69 169.34651 172.61985 10.36462
 192 0.691 157.31816 172.68789 9.49032
 193 0.692 191.33803 172.75593 10.59197
 194 0.693 174.7518 172.82396 9.97209
 195 0.694 166.51155 172.89199 9.98632
 196 0.695 179.5727 172.96001 10.40736
 197 0.696 176.02081 173.02803 10.36882
 198 0.697 186.18015 173.09604 10.59101
 199 0.698 179.36008 173.16405 10.46216
 200 0.699 185.19702 173.23205 10.68061
 201 0.7 189.07081 173.30004 10.7475
 202 0.701 179.78729 173.36803 10.62962
 203 0.702 175.18491 173.43602 10.21997
 204 0.703 152.29131 173.504 9.39591
 205 0.704 170.90657 173.57197 10.20041
 206 0.705 181.07505 173.63994 10.40452
 207 0.706 173.46321 173.7079 10.21294
 208 0.707 179.25401 173.77586 10.61127
 209 0.708 168.95019 173.84381 10.25609
 210 0.709 179.54576 173.91175 10.52514
 211 0.71 168.39107 173.97969 10.16749
 212 0.711 168.07339 174.04763 9.92226
 213 0.712 184.97458 174.11555 10.78001
 214 0.713 191.94346 174.18348 10.95184
 215 0.714 176.82287 174.25139 10.11296
 216 0.715 178.2598 174.3193 10.06701
 217 0.716 177.88547 174.38721 10.36765
 218 0.717 177.69103 174.45511 10.47143
 219 0.718 165.57702 174.523 9.95795
 220 0.719 186.98826 174.59089 10.74863
 221 0.72 178.01733 174.65877 10.29017
 222 0.721 169.81403 174.72665 9.86212
 223 0.722 177.09288 174.79452 9.99209
 224 0.723 171.59346 174.86239 9.98531
 225 0.724 186.27724 174.93024 10.58752
 226 0.725 182.73966 174.9981 10.37185
 227 0.726 205.54029 175.06594 11.06945
 228 0.727 176.82683 175.13379 10.26167
 229 0.728 168.20761 175.20162 9.95967
 230 0.729 174.25367 175.26945 10.07928
 231 0.73 195.1108 175.33727 10.86029
 232 0.731 179.27317 175.40509 10.47938
 233 0.732 175.86531 175.4729 10.15326
 234 0.733 202.18739 175.54071 11.01285
 235 0.734 180.72577 175.60851 10.32561
 236 0.735 190.76812 175.6763 10.53773
 237 0.736 165.36672 175.74409 9.96766
 238 0.737 197.82037 175.81187 10.8883
 239 0.738 192.79442 175.87964 10.41247
 240 0.739 182.87828 175.94741 10.59389
 241 0.74 189.34629 176.01518 10.84545
 242 0.741 185.11765 176.08293 10.44753
 243 0.742 195.20428 176.15068 10.81101
 244 0.743 191.32002 176.21843 10.59505
 245 0.744 189.21715 176.28617 10.35826
 246 0.745 185.15605 176.3539 10.50308
 247 0.746 189.6959 176.42163 10.61389
 248 0.747 182.48659 176.48935 10.24002
 249 0.748 195.83781 176.55706 10.71043
 250 0.749 188.24951 176.62477 10.35048
 251 0.75 203.59575 176.69247 10.98001
 252 0.751 198.55767 176.76016 10.76201
 253 0.752 198.74676 176.82785 10.46673
 254 0.753 204.09306 176.89553 10.87864
 255 0.754 170.65967 176.96321 9.95975
 256 0.755 171.12254 177.03088 10.03067
 257 0.756 166.6309 177.09854 9.50947
 258 0.757 204.07705 177.1662 10.80891
 259 0.758 190.57523 177.23385 10.32268
 260 0.759 186.604 177.30149 10.27241
 261 0.76 186.66084 177.36913 10.35295
 262 0.761 201.37926 177.43676 11.02162
 263 0.762 189.98251 177.50439 10.47882
 264 0.763 203.20101 177.57201 10.80711
 265 0.764 202.69079 177.63962 10.91924
 266 0.765 189.88331 177.70722 10.34411
 267 0.766 177.54277 177.77482 10.04935
 268 0.767 181.88678 177.84242 10.0755
 269 0.768 180.48089 177.91 9.98965
 270 0.769 216.2812 177.97758 11.00011
 271 0.77 199.60336 178.04515 10.7119
 272 0.771 206.99831 178.11272 10.89686
 273 0.772 196.18188 178.18028 10.54293
 274 0.773 191.18005 178.24783 10.37653
 275 0.774 197.98458 178.31538 10.59577
 276 0.775 191.14325 178.38292 10.56214
 277 0.776 200.96309 178.45045 10.62217
 278 0.777 197.66875 178.51798 10.49414
 279 0.778 190.52007 178.5855 10.37961
 280 0.779 196.40763 178.65301 10.56388
 281 0.78 192.22377 178.72052 10.5196
 282 0.781 210.39591 178.78802 10.89768
 283 0.782 195.71173 178.85551 10.27066
 284 0.783 189.23181 178.923 10.22596
 285 0.784 190.25636 178.99048 10.33478
 286 0.785 194.44959 179.05795 10.20243
 287 0.786 180.4436 179.12541 9.8006
 288 0.787 183.41821 179.19287 9.98765
 289 0.788 189.4809 179.26032 10.26059
 290 0.789 195.25971 179.32777 10.21265
 291 0.79 199.07386 179.39521 10.47023
 292 0.791 192.12289 179.46264 10.30733
 293 0.792 217.90759 179.53006 10.95659
 294 0.793 207.74109 179.59748 10.72973
 295 0.794 200.04052 179.66489 10.43011
 296 0.795 204.43082 179.7323 10.48603
 297 0.796 193.7492 179.79969 10.35216
 298 0.797 206.00863 179.86708 10.39243
 299 0.798 207.88503 179.93447 10.54757
 300 0.799 197.92582 180.00184 10.26458
 301 0.8 211.49053 180.06921 10.50048
 302 0.801 210.32624 180.13657 10.62923
 303 0.802 221.97818 180.20393 10.88378
 304 0.803 219.36521 180.27128 10.87373
 305 0.804 201.46926 180.33862 10.24182
 306 0.805 194.80178 180.40595 10.13434
 307 0.806 211.44591 180.47328 10.46146
 308 0.807 214.07432 180.5406 10.69253
 309 0.808 192.60807 180.60791 10.16682
 310 0.809 200.48454 180.67521 10.33901
 311 0.81 207.24639 180.74251 10.42592
 312 0.811 203.44381 180.8098 10.29169
 313 0.812 200.57137 180.87709 10.03922
 314 0.813 203.71522 180.94436 10.21535
 315 0.814 204.78639 181.01163 10.42032
 316 0.815 213.75713 181.0789 10.64575
 317 0.816 202.46527 181.14615 10.17508
 318 0.817 199.34722 181.2134 10.04436
 319 0.818 204.50455 181.28064 10.28034
 320 0.819 202.5246 181.34787 10.15415
 321 0.82 207.16674 181.4151 10.15566
 322 0.821 206.98889 181.48232 10.03972
 323 0.822 212.25649 181.54953 10.20532
 324 0.823 194.60294 181.61673 9.70603
 325 0.824 202.93417 181.68393 9.94584
 326 0.825 188.79529 181.75112 9.54995
 327 0.826 219.74499 181.8183 10.51835
 328 0.827 214.45959 181.88547 10.18895
 329 0.828 227.52085 181.95264 10.59226
 330 0.829 206.15712 182.0198 9.96748
 331 0.83 219.86369 182.08695 10.3194
 332 0.831 221.09539 182.15409 10.47339
 333 0.832 218.8407 182.22123 10.35604
 334 0.833 213.85959 182.28836 10.16977
 335 0.834 215.59287 182.35548 10.24821
 336 0.835 221.9975 182.4226 10.26865
 337 0.836 217.82394 182.4897 10.26511
 338 0.837 209.27017 182.5568 10.08396
 339 0.838 184.47715 182.62389 9.29381
 340 0.839 215.06468 182.69098 10.1348
 341 0.84 216.23166 182.75806 10.06579
 342 0.841 205.88535 182.82512 9.85559
 343 0.842 215.81449 182.89219 10.21531
 344 0.843 201.54886 182.95924 9.87989
 345 0.844 205.94236 183.02629 9.97829
 346 0.845 231.61721 183.09332 10.51419
 347 0.846 203.52491 183.16036 9.78526
 348 0.847 219.75321 183.22738 10.28069
 349 0.848 210.80083 183.29439 10.02093
 350 0.849 222.61526 183.3614 10.3619
 351 0.85 228.56146 183.4284 10.53623
 352 0.851 217.43332 183.49539 10.15213
 353 0.852 220.11408 183.56238 10.20972
 354 0.853 232.069 183.62935 10.61317
 355 0.854 213.20996 183.69632 10.05766
 356 0.855 214.32252 183.76328 9.95652
 357 0.856 209.64229 183.83024 10.03362
 358 0.857 222.79777 183.89718 10.25778
 359 0.858 223.50513 183.96412 10.2772
 360 0.859 225.86987 184.03105 10.29631
 361 0.86 209.44672 184.09797 9.8783
 362 0.861 200.54632 184.16489 9.64193
 363 0.862 218.40401 184.23179 10.24517
 364 0.863 234.16873 184.29869 10.54373
 365 0.864 202.97905 184.36558 9.6506
 366 0.865 198.30101 184.43246 9.60297
 367 0.866 224.08271 184.49934 10.35521
 368 0.867 236.49213 184.5662 10.66162
 369 0.868 208.67298 184.63306 9.82747
 370 0.869 218.07246 184.69991 10.07776
 371 0.87 210.14313 184.76675 9.99838
 372 0.871 212.63129 184.83359 10.08871
 373 0.872 209.64529 184.90041 9.85522
 374 0.873 207.57662 184.96723 9.72974
 375 0.874 221.31053 185.03404 10.05478
 376 0.875 207.51699 185.10084 9.80107
 377 0.876 218.74612 185.16764 10.04256
 378 0.877 227.7718 185.23442 10.41995
 379 0.878 227.68045 185.3012 10.23163
 380 0.879 207.45058 185.36797 9.83447
 381 0.88 222.13908 185.43473 10.34324
 382 0.881 231.12135 185.50149 10.36773
 383 0.882 222.00729 185.56823 10.31724
 384 0.883 234.77809 185.63497 10.64568
 385 0.884 237.32765 185.7017 10.74448
 386 0.885 211.1223 185.76842 10.0086
 387 0.886 223.17438 185.83513 10.3285
 388 0.887 236.75599 185.90183 10.6921
 389 0.888 220.97376 185.96853 10.36267
 390 0.889 225.30083 186.03521 10.47697
 391 0.89 218.24955 186.10189 10.23753
 392 0.891 243.39166 186.16856 10.75568
 393 0.892 244.75707 186.23523 10.85555
 394 0.893 237.6373 186.30188 10.77832
 395 0.894 226.89372 186.36853 10.37011
 396 0.895 218.65574 186.43516 10.10198
 397 0.896 209.16768 186.50179 9.95622
 398 0.897 210.70214 186.56841 10.00613
 399 0.898 224.7648 186.63502 10.24439
 400 0.899 235.85963 186.70163 10.51738
 401 0.9 212.77172 186.76822 9.89099
 402 0.901 216.83621 186.83481 10.1501
 403 0.902 213.90122 186.90139 10.15986
 404 0.903 250.37613 186.96796 10.94258
 405 0.904 251.80878 187.03452 11.07249
 406 0.905 219.18059 187.10107 10.16319
 407 0.906 231.48911 187.16762 10.55382
 408 0.907 212.08991 187.23415 10.19522
 409 0.908 236.78224 187.30068 10.82977
 410 0.909 232.21897 187.3672 10.51371
 411 0.91 243.97257 187.43371 10.68608
 412 0.911 216.15881 187.50021 10.07637
 413 0.912 217.6493 187.5667 9.80796
 414 0.913 237.23578 187.63319 10.57449
 415 0.914 226.70152 187.69966 10.32273
 416 0.915 218.06824 187.76613 10.15046
 417 0.916 234.68649 187.83259 10.64385
 418 0.917 219.25187 187.89904 10.15714
 419 0.918 234.35727 187.96548 10.54844
 420 0.919 225.5093 188.03191 10.25509
 421 0.92 221.82626 188.09833 10.29511
 422 0.921 235.51123 188.16475 10.60603
 423 0.922 231.41213 188.23115 10.62084
 424 0.923 229.98954 188.29755 10.501
 425 0.924 245.32526 188.36394 10.86027
 426 0.925 229.62145 188.43032 10.44179
 427 0.926 231.47767 188.49669 10.52025
 428 0.927 212.68665 188.56305 10.05628
 429 0.928 246.55843 188.62941 10.78914
 430 0.929 235.12049 188.69575 10.61482
 431 0.93 239.15243 188.76209 10.58378
 432 0.931 232.18563 188.82841 10.51794
 433 0.932 251.42393 188.89473 10.94178
 434 0.933 246.45353 188.96104 10.92059
 435 0.934 223.53191 189.02734 10.33197
 436 0.935 228.65547 189.09363 10.32634
 437 0.936 222.32538 189.15991 10.3339
 438 0.937 246.44598 189.22619 10.76269
 439 0.938 223.58487 189.29245 10.30191
 440 0.939 231.08986 189.35871 10.28982
 441 0.94 239.07442 189.42495 10.60666
 442 0.941 237.75982 189.49119 10.67025
 443 0.942 261.69977 189.55742 11.29197
 444 0.943 243.43349 189.62364 10.64677
 445 0.944 256.86969 189.68985 11.00255
 446 0.945 243.29124 189.75605 10.83404
 447 0.946 237.33806 189.82224 10.71686
 448 0.947 239.82831 189.88842 10.56772
 449 0.948 241.11723 189.9546 10.57297
 450 0.949 237.68719 190.02076 10.49551
 451 0.95 228.91652 190.08692 10.36044
 452 0.951 232.3858 190.15306 10.35787
 453 0.952 228.30019 190.2192 10.40241
 454 0.953 245.33702 190.28533 10.76459
 455 0.954 245.57807 190.35145 10.90043
 456 0.955 230.70287 190.41756 10.48629
 457 0.956 228.70846 190.48366 10.43808
 458 0.957 229.16356 190.54975 10.48963
 459 0.958 255.59888 190.61583 11.07464
 460 0.959 248.95593 190.68191 11.02251
 461 0.96 239.34445 190.74797 10.62065
 462 0.961 255.58692 190.81403 11.06166
 463 0.962 242.68681 190.88007 10.76105
 464 0.963 248.43377 190.94611 10.73008
 465 0.964 256.42157 191.01213 11.02834
 466 0.965 236.07015 191.07815 10.47369
 467 0.966 249.54092 191.14416 10.8775
 468 0.967 250.17353 191.21016 10.78889
 469 0.968 229.78998 191.27615 10.21805
 470 0.969 234.88854 191.34213 10.5101
 471 0.97 233.08634 191.4081 10.36519
 472 0.971 252.11728 191.47406 10.79575
 473 0.972 246.19741 191.54001 10.70608
 474 0.973 272.52449 191.60595 11.34104
 475 0.974 255.81965 191.67189 10.80913
 476 0.975 234.31654 191.73781 10.45089
 477 0.976 250.557 191.80372 10.78377
 478 0.977 259.18472 191.86963 11.01397
 479 0.978 241.52534 191.93552 10.46765
 480 0.979 238.44352 192.00141 10.421
 481 0.98 236.6027 192.06728 10.37308
 482 0.981 243.56535 192.13315 10.64761
 483 0.982 250.26208 192.19901 10.64382
 484 0.983 248.56849 192.26486 10.62232
 485 0.984 238.97246 192.33069 10.34019
 486 0.985 242.89081 192.39652 10.42534
 487 0.986 250.35064 192.46234 10.55164
 488 0.987 253.25659 192.52815 10.55605
 489 0.988 264.07751 192.59466 10.87947
 490 0.989 243.5667 192.66631 10.4604
 491 0.99 258.87391 192.75042 10.62475
 492 0.991 234.42895 192.85583 10.23183
 493 0.992 260.44963 193.00864 10.90428
 494 0.993 244.96493 193.24223 10.43578
 495 0.994 250.69895 193.45145 10.47619
 496 0.995 253.92141 193.53724 10.6337
 497 0.996 244.1888 193.62434 10.35872
 498 0.997 250.14624 193.7129 10.55468
 499 0.998 261.38359 193.80303 10.7529
 500 0.999 235.22425 193.89488 10.04206
 501 1 237.41946 193.98864 10.11786
 502 1.001 264.65463 194.08449 10.77927
 503 1.002 255.18197 194.18264 10.487
 504 1.003 265.70688 194.28333 10.7038
 505 1.004 249.43371 194.38685 10.32994
 506 1.005 238.15948 194.49351 10.20777
 507 1.006 234.84895 194.60366 10.05457
 508 1.007 261.93191 194.71771 10.6169
 509 1.008 267.87917 194.83615 10.83038
 510 1.009 284.4522 194.95951 11.10243
 511 1.01 239.79383 195.08843 10.14255
 512 1.011 271.76314 195.22366 10.71542
 513 1.012 258.79917 195.36606 10.38944
 514 1.013 268.56727 195.51667 10.5829
 515 1.014 259.75432 195.67668 10.45576
 516 1.015 252.5775 195.84756 10.21041
 517 1.016 271.89142 196.03103 10.63935
 518 1.017 275.11016 196.22921 10.71368
 519 1.018 266.3076 196.44464 10.48548
 520 1.019 247.90029 196.68048 10.21798
 521 1.02 246.68912 196.94062 10.10826
 522 1.021 256.77184 197.22992 10.35095
 523 1.022 285.05565 197.55456 10.87859
 524 1.023 259.01978 197.92242 10.30975
 525 1.024 254.08039 198.34373 10.19165
 526 1.025 249.7128 198.83199 10.08532
 527 1.026 266.42474 199.40521 10.53913
 528 1.027 254.88608 200.08803 10.26292
 529 1.028 262.32678 200.91478 10.47773
 530 1.029 266.25502 201.93457 10.41216
 531 1.03 268.95613 203.21982 10.48081
 532 1.031 255.63346 204.88123 10.27795
 533 1.032 267.97127 207.09577 10.53355
 534 1.033 253.33046 210.16306 10.20329
 535 1.034 266.50726 214.63522 10.51034
 536 1.035 259.57086 221.97467 10.31836
 537 1.036 271.68064 239.46886 10.54584
 538 1.037 279.65235 295.53854 10.80223
 539 1.038 322.45377 446.08988 11.61524
 540 1.039 396.96276 752.09762 12.741
 541 1.04 712.66447 1314.78116 17.14582
 542 1.041 1469.3586 2242.75706 24.7149
 543 1.042 2993.4184 3016.24985 35.20053
 544 1.043 2449.8979 2456.32496 31.63139
 545 1.044 1065.7359 1031.81448 21.13825
 546 1.045 411.42727 374.31023 13.06673
 547 1.046 313.49939 263.34855 11.39055
 548 1.047 270.47162 237.86111 10.54575
 549 1.048 255.85999 225.11758 10.29646
 550 1.049 269.94752 217.54545 10.46589
 551 1.05 259.11808 212.68409 10.27228
 552 1.051 265.00292 209.38364 10.39166
 553 1.052 255.74912 207.04615 10.31026
 554 1.053 255.27527 205.33538 10.26562
 555 1.054 278.18574 204.05028 10.60943
 556 1.055 261.02626 203.06458 10.34735
 557 1.056 253.54108 202.29566 10.07887
 558 1.057 265.81918 201.68761 10.39387
 559 1.058 281.5492 201.20148 10.72767
 560 1.059 276.2292 200.80945 10.62717
 561 1.06 258.5952 200.49121 10.27455
 562 1.061 262.72454 200.23167 10.33839
 563 1.062 273.86008 200.0194 10.66426
 564 1.063 269.03468 199.84563 10.52131
 565 1.064 258.10268 199.70354 10.24747
 566 1.065 279.82924 199.58775 10.69279
 567 1.066 256.59395 199.49399 10.34165
 568 1.067 267.59587 199.4188 10.42998
 569 1.068 271.74195 199.3594 10.53372
 570 1.069 257.76792 199.31349 10.2472
 571 1.07 276.09624 199.27918 10.57305
 572 1.071 275.91109 199.25491 10.58845
 573 1.072 265.55535 199.23937 10.43013
 574 1.073 260.98489 199.23144 10.39191
 575 1.074 280.73144 199.2302 10.66114
 576 1.075 304.21316 199.23485 11.14645
 577 1.076 278.49448 199.2447 10.65918
 578 1.077 275.01247 199.25917 10.60668
 579 1.078 255.56825 199.27776 10.16855
 580 1.079 261.8653 199.30003 10.35958
 581 1.08 281.19901 199.32559 10.65685
 582 1.081 261.16754 199.35411 10.22231
 583 1.082 259.6673 199.38529 10.27399
 584 1.083 284.8231 199.4189 10.68397
 585 1.084 258.94297 199.45468 10.26348
 586 1.085 282.96171 199.49245 10.72962
 587 1.086 262.19992 199.53203 10.27721
 588 1.087 264.10362 199.57253 10.30984
 589 1.088 279.01638 199.60957 10.57309
 590 1.089 282.59176 199.6364 10.6936
 591 1.09 275.16446 199.64528 10.56433
 592 1.091 281.44887 199.61232 10.69415
 593 1.092 282.75237 199.5943 10.62349
 594 1.093 256.8915 199.44679 10.18003
 595 1.094 278.06167 199.5115 10.50496
 596 1.095 275.22865 199.5762 10.42322
 597 1.096 262.52169 199.64088 10.19665
 598 1.097 256.65484 199.70556 10.10162
 599 1.098 287.6916 199.77022 10.77116
 600 1.099 282.13036 199.83487 10.61047
 601 1.1 290.57793 199.89951 10.70102
 602 1.101 276.80711 199.96414 10.49537
 603 1.102 265.98977 200.02876 10.3172
 604 1.103 272.12386 200.09337 10.30577
 605 1.104 285.62032 200.15797 10.63049
 606 1.105 285.98928 200.22255 10.67692
 607 1.106 276.58739 200.28713 10.41088
 608 1.107 286.89119 200.35169 10.65504
 609 1.108 257.17474 200.41625 10.1379
 610 1.109 269.97071 200.48079 10.24602
 611 1.11 271.25517 200.54532 10.36144
 612 1.111 297.11847 200.60984 10.83263
 613 1.112 276.70298 200.67434 10.43434
 614 1.113 278.35827 200.73884 10.38937
 615 1.114 276.63623 200.80333 10.37394
 616 1.115 290.34572 200.8678 10.66007
 617 1.116 264.28574 200.93226 10.09595
 618 1.117 285.86843 200.99672 10.53767
 619 1.118 269.6288 201.06116 10.19366
 620 1.119 280.11018 201.12559 10.42232
 621 1.12 274.84381 201.19 10.25197
 622 1.121 258.81245 201.25441 10.01914
 623 1.122 286.65899 201.31881 10.49977
 624 1.123 301.63415 201.38319 10.84918
 625 1.124 295.19825 201.44756 10.71658
 626 1.125 300.04426 201.51193 10.81981
 627 1.126 280.29466 201.57628 10.41567
 628 1.127 268.61971 201.64061 10.27137
 629 1.128 285.55389 201.70494 10.63627
 630 1.129 288.65372 201.76926 10.70344
 631 1.13 279.12487 201.83356 10.41289
 632 1.131 281.98785 201.89786 10.51679
 633 1.132 281.25017 201.96214 10.41859
 634 1.133 294.58361 202.02641 10.72089
 635 1.134 291.20711 202.09067 10.59966
 636 1.135 276.71796 202.15492 10.4096
 637 1.136 284.54646 202.21915 10.53522
 638 1.137 268.45132 202.28338 10.14714
 639 1.138 278.62666 202.34759 10.4303
 640 1.139 295.10665 202.41179 10.69174
 641 1.14 271.91559 202.47598 10.23076
 642 1.141 264.93255 202.54016 10.14874
 643 1.142 289.21619 202.60433 10.46234
 644 1.143 279.11823 202.66848 10.36445
 645 1.144 269.93476 202.73263 10.24245
 646 1.145 287.99793 202.79676 10.53258
 647 1.146 286.807 202.86088 10.57174
 648 1.147 278.77828 202.92499 10.41723
 649 1.148 268.9049 202.98909 10.2221
 650 1.149 275.15388 203.05318 10.30697
 651 1.15 288.01893 203.11725 10.62946
 652 1.151 302.7821 203.18131 10.7992
 653 1.152 278.10194 203.24536 10.35864
 654 1.153 274.1388 203.3094 10.33235
 655 1.154 277.97637 203.37343 10.38778
 656 1.155 284.76892 203.43745 10.44414
 657 1.156 289.13477 203.50145 10.56733
 658 1.157 281.04984 203.56545 10.3668
 659 1.158 286.36364 203.62943 10.53519
 660 1.159 286.32428 203.6934 10.48094
 661 1.16 289.86114 203.75735 10.52294
 662 1.161 300.56557 203.8213 10.68432
 663 1.162 285.10265 203.88523 10.49508
 664 1.163 284.66609 203.94916 10.38639
 665 1.164 288.29878 204.01307 10.44824
 666 1.165 287.6002 204.07697 10.51235
 667 1.166 284.04623 204.14085 10.42753
 668 1.167 271.06277 204.20473 10.12933
 669 1.168 283.82091 204.26859 10.41173
 670 1.169 287.5171 204.33244 10.49085
 671 1.17 292.26482 204.39628 10.59469
 672 1.171 284.41723 204.46011 10.32651
 673 1.172 294.25882 204.52393 10.54113
 674 1.173 298.53582 204.58773 10.61862
 675 1.174 312.85375 204.65152 10.89327
 676 1.175 272.03831 204.7153 10.15057
 677 1.176 298.36761 204.77907 10.66459
 678 1.177 283.84117 204.84283 10.37528
 679 1.178 304.33687 204.90657 10.7775
 680 1.179 267.53407 204.97031 10.09054
 681 1.18 284.77151 205.03403 10.30575
 682 1.181 285.17272 205.09773 10.44092
 683 1.182 268.89875 205.16143 10.13257
 684 1.183 275.48064 205.22512 10.25996
 685 1.184 289.46765 205.28879 10.48384
 686 1.185 291.56617 205.35245 10.51679
 687 1.186 300.18424 205.4161 10.66373
 688 1.187 281.00531 205.47973 10.25964
 689 1.188 279.38575 205.54336 10.29731
 690 1.189 304.22405 205.60697 10.73325
 691 1.19 320.6598 205.67057 11.04067
 692 1.191 308.53403 205.73416 10.81672
 693 1.192 274.05107 205.79773 10.19311
 694 1.193 298.4004 205.8613 10.69962
 695 1.194 270.28251 205.92485 10.14101
 696 1.195 285.10927 205.98839 10.46103
 697 1.196 285.83439 206.05192 10.4262
 698 1.197 299.39169 206.11543 10.71815
 699 1.198 294.64505 206.17894 10.56122
 700 1.199 284.23136 206.24243 10.34218
 701 1.2 303.38935 206.30591 10.7099
 702 1.201 308.35977 206.36937 10.74443
 703 1.202 304.11915 206.43283 10.67907
 704 1.203 295.4674 206.49627 10.53478
 705 1.204 310.62114 206.5597 10.70112
 706 1.205 295.34962 206.62312 10.49798
 707 1.206 282.07427 206.68652 10.14306
 708 1.207 301.88872 206.74992 10.59426
 709 1.208 282.37695 206.8133 10.16508
 710 1.209 299.72168 206.87667 10.50471
 711 1.21 294.09258 206.94002 10.39376
 712 1.211 274.92703 207.00337 10.02413
 713 1.212 310.40998 207.0667 10.6509
 714 1.213 301.30484 207.13002 10.49866
 715 1.214 301.81588 207.19332 10.47762
 716 1.215 299.57094 207.25662 10.39745
 717 1.216 317.73431 207.3199 10.71421
 718 1.217 296.21009 207.38317 10.32239
 719 1.218 293.55494 207.44643 10.28162
 720 1.219 281.05552 207.50967 10.04776
 721 1.22 297.93844 207.5729 10.36565
 722 1.221 302.03406 207.63613 10.42561
 723 1.222 296.02302 207.69933 10.29526
 724 1.223 277.42945 207.76253 10.00898
 725 1.224 302.64506 207.82571 10.42964
 726 1.225 302.7003 207.88888 10.40756
 727 1.226 313.75275 207.95204 10.55433
 728 1.227 306.4401 208.01518 10.40215
 729 1.228 304.27302 208.07832 10.42709
 730 1.229 305.01253 208.14144 10.40725
 731 1.23 295.43676 208.20455 10.25425
 732 1.231 296.21786 208.26764 10.24325
 733 1.232 288.38788 208.33072 10.12883
 734 1.233 282.94237 208.39379 10.00283
 735 1.234 303.17619 208.45685 10.37404
 736 1.235 313.71422 208.5199 10.5257
 737 1.236 286.05352 208.58293 10.04329
 738 1.237 289.80468 208.64595 10.09996
 739 1.238 298.85063 208.70896 10.31276
 740 1.239 312.88629 208.77195 10.43368
 741 1.24 290.93335 208.83493 10.06238
 742 1.241 293.34181 208.8979 10.11838
 743 1.242 293.1557 208.96086 10.12667
 744 1.243 292.59235 209.0238 10.12569
 745 1.244 288.2632 209.08673 10.05694
 746 1.245 310.06727 209.14965 10.45728
 747 1.246 314.90105 209.21256 10.50496
 748 1.247 297.83335 209.27545 10.11844
 749 1.248 319.52955 209.33833 10.51883
 750 1.249 309.43161 209.4012 10.37037
 751 1.25 291.59652 209.46405 10.00214
 752 1.251 301.76632 209.5269 10.16878
 753 1.252 291.81395 209.58973 10.01851
 754 1.253 297.59707 209.65254 10.14198
 755 1.254 294.12497 209.71535 10.0417
 756 1.255 304.41645 209.77814 10.25421
 757 1.256 294.07384 209.84092 10.05879
 758 1.257 303.11651 209.90368 10.14889
 759 1.258 283.81627 209.96643 9.8614
 760 1.259 293.53782 210.02917 10.05745
 761 1.26 313.85071 210.0919 10.385
 762 1.261 305.45619 210.15462 10.22815
 763 1.262 309.82585 210.21732 10.36591
 764 1.263 307.48782 210.28001 10.2456
 765 1.264 304.76685 210.34268 10.22002
 766 1.265 300.50991 210.40534 10.08425
 767 1.266 303.03999 210.46799 10.1164
 768 1.267 286.32434 210.53063 9.83324
 769 1.268 285.83828 210.59325 9.82096
 770 1.269 292.12632 210.65586 9.91479
 771 1.27 303.66835 210.71846 10.12359
 772 1.271 301.72912 210.78105 10.08128
 773 1.272 297.73593 210.84362 9.97868
 774 1.273 313.41271 210.90618 10.27229
 775 1.274 289.43308 210.96872 9.84743
 776 1.275 304.55008 211.03126 10.09819
 777 1.276 295.1291 211.09378 9.94745
 778 1.277 304.03132 211.15628 10.11161
 779 1.278 284.50713 211.21878 9.77335
 780 1.279 298.64653 211.28126 10.01434
 781 1.28 314.39318 211.34373 10.27356
 782 1.281 305.55504 211.40618 10.13978
 783 1.282 293.76709 211.46862 9.92055
 784 1.283 296.30479 211.53105 9.96637
 785 1.284 302.78 211.59347 10.10319
 786 1.285 287.82228 211.65587 9.87362
 787 1.286 302.62264 211.71826 10.09242
 788 1.287 288.94288 211.78063 9.86721
 789 1.288 302.07392 211.843 10.09969
 790 1.289 285.57103 211.90534 9.79919
 791 1.29 305.11781 211.96768 10.07741
 792 1.291 306.37849 212.03 10.12762
 793 1.292 303.93457 212.09231 9.99976
 794 1.293 294.25943 212.15461 9.8984
 795 1.294 301.88219 212.2169 10.04284
 796 1.295 318.13963 212.27917 10.33273
 797 1.296 302.4996 212.34142 9.98709
 798 1.297 300.37297 212.40367 9.97509
 799 1.298 315.00779 212.4659 10.21229
 800 1.299 311.88953 212.52811 10.17377
 801 1.3 312.65231 212.59032 10.22435
 802 1.301 307.55115 212.65251 10.11368
 803 1.302 292.9548 212.71469 9.84936
 804 1.303 298.92372 212.77685 9.93061
 805 1.304 294.18472 212.839 9.88872
 806 1.305 295.79789 212.90114 9.89307
 807 1.306 286.86554 212.96326 9.74786
 808 1.307 293.1325 213.02538 9.88268
 809 1.308 289.6169 213.08747 9.7974
 810 1.309 292.18376 213.14956 9.84154
 811 1.31 302.77429 213.21163 10.04461
 812 1.311 296.49834 213.27369 9.88813
 813 1.312 291.49187 213.33573 9.83408
 814 1.313 301.02629 213.39776 9.97124
 815 1.314 310.54048 213.45978 10.12179
 816 1.315 305.27918 213.52178 10.05555
 817 1.316 295.18796 213.58377 9.89353
 818 1.317 303.98801 213.64575 10.02727
 819 1.318 280.61964 213.70771 9.65491
 820 1.319 303.46016 213.76966 10.04939
 821 1.32 297.44548 213.8316 9.91456
 822 1.321 312.68117 213.89352 10.15769
 823 1.322 287.05601 213.95543 9.73368
 824 1.323 289.48011 214.01733 9.82952
 825 1.324 303.54088 214.07921 10.08547
 826 1.325 290.7822 214.14108 9.79203
 827 1.326 308.06931 214.20293 10.12951
 828 1.327 289.58526 214.26478 9.78159
 829 1.328 294.41247 214.3266 9.89554
 830 1.329 307.20162 214.38842 10.07177
 831 1.33 303.58877 214.45022 9.99363
 832 1.331 293.42649 214.51201 9.84219
 833 1.332 293.1617 214.57378 9.8229
 834 1.333 287.84 214.63554 9.71626
 835 1.334 304.41078 214.69729 10.00498
 836 1.335 285.72266 214.75902 9.68395
 837 1.336 284.35529 214.82074 9.66077
 838 1.337 290.89102 214.88245 9.76591
 839 1.338 291.44564 214.94414 9.77037
 840 1.339 297.12757 215.00582 9.88095
 841 1.34 292.28031 215.06748 9.78117
 842 1.341 283.81917 215.12913 9.65096
 843 1.342 302.1537 215.19077 9.93478
 844 1.343 294.0868 215.25239 9.78754
 845 1.344 281.69508 215.314 9.58407
 846 1.345 308.2439 215.3756 10.0398
 847 1.346 311.23274 215.43718 10.07482
 848 1.347 305.77597 215.49875 9.98546
 849 1.348 304.52024 215.56031 9.951
 850 1.349 301.26967 215.62185 9.8785
 851 1.35 273.48387 215.68337 9.41974
 852 1.351 307.10204 215.74489 9.97583
 853 1.352 306.86944 215.80639 9.95204
 854 1.353 295.49754 215.86787 9.79942
 855 1.354 301.14905 215.92935 9.87842
 856 1.355 299.36515 215.9908 9.84443
 857 1.356 302.02464 216.05225 9.90014
 858 1.357 301.0315 216.11368 9.89793
 859 1.358 292.96352 216.17509 9.743
 860 1.359 295.81132 216.2365 9.8093
 861 1.36 293.49054 216.29789 9.76772
 862 1.361 291.24836 216.35926 9.7366
 863 1.362 315.819 216.42062 10.1016
 864 1.363 297.04041 216.48197 9.81977
 865 1.364 294.6418 216.5433 9.78828
 866 1.365 302.27442 216.60462 9.92622
 867 1.366 306.19847 216.66593 10.00338
 868 1.367 306.44358 216.72722 9.98205
 869 1.368 305.06205 216.7885 9.97252
 870 1.369 304.23644 216.84976 9.94747
 871 1.37 284.97691 216.91101 9.63893
 872 1.371 285.04039 216.97225 9.65418
 873 1.372 277.87967 217.03347 9.5553
 874 1.373 293.93872 217.09467 9.83336
 875 1.374 296.34582 217.15587 9.84654
 876 1.375 303.60871 217.21705 9.95841
 877 1.376 291.92399 217.27821 9.77215
 878 1.377 309.85189 217.33936 10.04558
 879 1.378 281.24192 217.4005 9.56497
 880 1.379 287.20529 217.46162 9.66478
 881 1.38 320.3796 217.52273 10.23333
 882 1.381 275.42871 217.58383 9.45325
 883 1.382 277.42618 217.64491 9.48442
 884 1.383 281.65833 217.70598 9.55501
 885 1.384 314.73545 217.76703 10.08104
 886 1.385 290.01506 217.82807 9.68609
 887 1.386 294.07664 217.88909 9.77149
 888 1.387 294.84129 217.9501 9.77337
 889 1.388 291.57206 218.0111 9.72688
 890 1.389 287.99658 218.07208 9.67403
 891 1.39 286.77574 218.13305 9.65774
 892 1.391 285.52218 218.194 9.64718
 893 1.392 284.93366 218.25494 9.63334
 894 1.393 288.13668 218.31587 9.69304
 895 1.394 290.07319 218.37678 9.69801
 896 1.395 284.03152 218.43767 9.59796
 897 1.396 274.2291 218.49856 9.42577
 898 1.397 290.74083 218.55943 9.69368
 899 1.398 276.12347 218.62028 9.46086
 900 1.399 275.49144 218.68112 9.42112
 901 1.4 289.97846 218.74194 9.67256
 902 1.401 303.30326 218.80276 9.88744
 903 1.402 286.71751 218.86355 9.61159
 904 1.403 292.88877 218.92434 9.72742
 905 1.404 291.98179 218.9851 9.71023
 906 1.405 283.41098 219.04586 9.56644
 907 1.406 284.58677 219.1066 9.57369
 908 1.407 288.84508 219.16732 9.61466
 909 1.408 298.99841 219.22803 9.80895
 910 1.409 296.16136 219.28873 9.76419
 911 1.41 260.97035 219.34941 9.18395
 912 1.411 288.93111 219.41008 9.66223
 913 1.412 270.14131 219.47073 9.34308
 914 1.413 290.38633 219.53137 9.69446
 915 1.414 268.54426 219.592 9.3294
 916 1.415 279.36531 219.65261 9.51715
 917 1.416 284.49179 219.7132 9.6169
 918 1.417 286.49968 219.77378 9.64765
 919 1.418 291.17101 219.83435 9.72337
 920 1.419 280.75658 219.8949 9.53033
 921 1.42 279.5253 219.95544 9.51188
 922 1.421 288.57369 220.01597 9.68866
 923 1.422 290.69999 220.07647 9.7171
 924 1.423 278.4813 220.13697 9.52947
 925 1.424 280.02536 220.19745 9.53806
 926 1.425 282.97077 220.25791 9.61038
 927 1.426 294.14107 220.31837 9.76823
 928 1.427 283.67915 220.3788 9.57447
 929 1.428 281.74194 220.43922 9.55022
 930 1.429 278.78452 220.49963 9.50228
 931 1.43 272.89143 220.56002 9.39652
 932 1.431 289.65028 220.6204 9.64489
 933 1.432 295.74844 220.68077 9.74939
 934 1.433 282.17433 220.74111 9.52908
 935 1.434 282.89401 220.80145 9.54398
 936 1.435 294.99498 220.86177 9.75734
 937 1.436 288.83227 220.92207 9.65284
 938 1.437 298.88898 220.98236 9.80398
 939 1.438 282.77388 221.04264 9.54639
 940 1.439 290.91293 221.1029 9.68596
 941 1.44 264.23483 221.16315 9.22066
 942 1.441 284.12645 221.22338 9.56641
 943 1.442 274.15623 221.2836 9.41197
 944 1.443 283.85828 221.3438 9.57971
 945 1.444 290.15913 221.40399 9.64709
 946 1.445 276.46052 221.46416 9.42936
 947 1.446 302.46482 221.52432 9.8768
 948 1.447 283.74257 221.58446 9.56654
 949 1.448 284.74621 221.64459 9.55952
 950 1.449 277.36542 221.70471 9.43994
 951 1.45 293.23187 221.76481 9.70223
 952 1.451 274.9665 221.82489 9.39071
 953 1.452 291.2482 221.88496 9.68673
 954 1.453 297.80069 221.94502 9.79796
 955 1.454 276.80074 222.00506 9.41249
 956 1.455 287.75955 222.06508 9.61388
 957 1.456 293.85887 222.12509 9.71927
 958 1.457 274.8681 222.18509 9.38543
 959 1.458 273.3745 222.24507 9.36405
 960 1.459 289.98445 222.30504 9.64735
 961 1.46 296.2725 222.36499 9.72769
 962 1.461 290.21555 222.42493 9.6081
 963 1.462 273.5616 222.48485 9.33109
 964 1.463 259.93442 222.54476 9.09003
 965 1.464 289.48374 222.60465 9.57401
 966 1.465 275.94269 222.66453 9.34726
 967 1.466 283.43913 222.72439 9.4553
 968 1.467 287.16346 222.78424 9.5236
 969 1.468 288.71331 222.84407 9.55129
 970 1.469 289.88971 222.90389 9.55187
 971 1.47 282.32699 222.96369 9.43855
 972 1.471 282.30572 223.02348 9.40684
 973 1.472 282.56985 223.08325 9.3737
 974 1.473 281.51244 223.14301 9.36234
 975 1.474 285.4298 223.20275 9.43221
 976 1.475 279.23681 223.26248 9.30462
 977 1.476 284.19352 223.32219 9.38691
 978 1.477 275.34333 223.38189 9.23146
 979 1.478 279.91883 223.44157 9.29517
 980 1.479 275.99154 223.50124 9.21766
 981 1.48 273.18467 223.56089 9.18444
 982 1.481 269.06012 223.62053 9.09079
 983 1.482 274.34756 223.68015 9.17994
 984 1.483 264.89904 223.73976 9.0009
 985 1.484 268.11834 223.79936 9.05545
 986 1.485 281.34036 223.85893 9.27303
 987 1.486 281.74053 223.9185 9.28983
 988 1.487 280.60861 223.97804 9.23963
 989 1.488 294.89231 224.03758 9.4638
 990 1.489 290.11974 224.09709 9.35936
 991 1.49 296.59974 224.1566 9.48022
 992 1.491 297.80892 224.21608 9.48291
 993 1.492 291.99226 224.27555 9.37201
 994 1.493 298.55071 224.33501 9.46429
 995 1.494 278.8213 224.39445 9.15243
 996 1.495 269.58976 224.45388 8.99216
 997 1.496 279.3029 224.51329 9.15529
 998 1.497 271.93269 224.57269 9.0208
 999 1.498 278.93064 224.63207 9.12792
 1000 1.499 289.25039 224.69144 9.29716
 1001 1.5 265.83322 224.75079 8.90901
 1002 1.501 285.1458 224.81012 9.21536
 1003 1.502 293.71301 224.86944 9.34921
 1004 1.503 283.59898 224.92875 9.17286
 1005 1.504 279.5277 224.98804 9.105
 1006 1.505 280.80746 225.04731 9.11689
 1007 1.506 278.33369 225.10657 9.0703
 1008 1.507 253.14859 225.16581 8.61529
 1009 1.508 270.80066 225.22504 8.90215
 1010 1.509 272.97083 225.28426 8.92401
 1011 1.51 270.33611 225.34346 8.86592
 1012 1.511 278.56161 225.40264 8.97802
 1013 1.512 270.93287 225.46181 8.85319
 1014 1.513 271.04405 225.52096 8.83597
 1015 1.514 284.16464 225.5801 9.04265
 1016 1.515 283.11134 225.63922 9.0448
 1017 1.516 277.59671 225.69832 8.94827
 1018 1.517 277.90924 225.75742 8.95513
 1019 1.518 285.31753 225.81649 9.05593
 1020 1.519 275.64049 225.87555 8.91248
 1021 1.52 259.64919 225.9346 8.63992
 1022 1.521 286.27657 225.99363 9.05793
 1023 1.522 281.16773 226.05264 8.95544
 1024 1.523 272.16964 226.11164 8.83382
 1025 1.524 285.81683 226.17062 9.04908
 1026 1.525 282.74456 226.22959 8.99052
 1027 1.526 280.20114 226.28854 8.93105
 1028 1.527 293.84857 226.34748 9.13803
 1029 1.528 278.05501 226.4064 8.8738
 1030 1.529 289.52921 226.46531 9.06218
 1031 1.53 276.65101 226.5242 8.86571
 1032 1.531 277.22842 226.58307 8.86571
 1033 1.532 271.18845 226.64193 8.75252
 1034 1.533 282.52254 226.70078 8.93132
 1035 1.534 274.75553 226.75961 8.80822
 1036 1.535 257.19839 226.81842 8.53025
 1037 1.536 272.59893 226.87722 8.77588
 1038 1.537 277.78167 226.936 8.83812
 1039 1.538 270.99468 226.99477 8.73658
 1040 1.539 277.12457 227.05352 8.82132
 1041 1.54 293.44732 227.11225 9.09991
 1042 1.541 290.14721 227.17097 9.03137
 1043 1.542 274.03542 227.22968 8.78858
 1044 1.543 269.56915 227.28837 8.71132
 1045 1.544 263.68261 227.34704 8.60177
 1046 1.545 293.07764 227.4057 9.06615
 1047 1.546 270.12365 227.46434 8.70423
 1048 1.547 273.04301 227.52297 8.72804
 1049 1.548 265.50312 227.58158 8.61489
 1050 1.549 277.87573 227.64017 8.80407
 1051 1.55 276.96732 227.69875 8.79603
 1052 1.551 278.2534 227.75732 8.81451
 1053 1.552 263.83017 227.81587 8.55931
 1054 1.553 276.43452 227.8744 8.77028
 1055 1.554 271.08277 227.93292 8.70025
 1056 1.555 255.44284 227.99142 8.42426
 1057 1.556 281.81818 228.0499 8.87307
 1058 1.557 287.56595 228.10837 8.95255
 1059 1.558 278.55718 228.16683 8.8222
 1060 1.559 270.22567 228.22527 8.69325
 1061 1.56 277.91225 228.28369 8.79984
 1062 1.561 281.05905 228.3421 8.82564
 1063 1.562 275.22366 228.40049 8.74548
 1064 1.563 266.10982 228.45887 8.5961
 1065 1.564 265.56933 228.51723 8.58689
 1066 1.565 269.96778 228.57557 8.65824
 1067 1.566 281.66122 228.6339 8.85047
 1068 1.567 275.41513 228.69221 8.74997
 1069 1.568 272.71773 228.75051 8.71015
 1070 1.569 274.81134 228.80879 8.73888
 1071 1.57 273.42604 228.86706 8.72543
 1072 1.571 270.75441 228.92531 8.68548
 1073 1.572 268.18149 228.98354 8.61816
 1074 1.573 270.1492 229.04176 8.67347
 1075 1.574 271.16083 229.09996 8.69499
 1076 1.575 280.28976 229.15815 8.84256
 1077 1.576 270.62389 229.21632 8.69247
 1078 1.577 259.57098 229.27447 8.52657
 1079 1.578 274.21052 229.33261 8.76059
 1080 1.579 278.93528 229.39073 8.82531
 1081 1.58 287.3614 229.44884 8.97185
 1082 1.581 264.93396 229.50693 8.63674
 1083 1.582 265.07053 229.56501 8.64172
 1084 1.583 267.12774 229.62307 8.6895
 1085 1.584 269.29297 229.68111 8.71402
 1086 1.585 290.99306 229.73914 9.05793
 1087 1.586 267.69792 229.79715 8.69659
 1088 1.587 251.19706 229.85514 8.43799
 1089 1.588 266.96757 229.91312 8.68775
 1090 1.589 276.01022 229.97109 8.81986
 1091 1.59 272.31054 230.02903 8.75532
 1092 1.591 257.06817 230.08697 8.51844
 1093 1.592 264.21916 230.14488 8.64598
 1094 1.593 279.85967 230.20278 8.89274
 1095 1.594 264.42992 230.26067 8.63169
 1096 1.595 275.8731 230.31853 8.82698
 1097 1.596 272.69855 230.37639 8.75934
 1098 1.597 273.3517 230.43422 8.7763
 1099 1.598 271.56431 230.49204 8.72671
 1100 1.599 278.88333 230.54985 8.83219
 1101 1.6 263.83565 230.60763 8.60498
 1102 1.601 285.93795 230.66541 8.96784
 1103 1.602 276.78087 230.72316 8.82727
 1104 1.603 260.54044 230.7809 8.55132
 1105 1.604 269.34005 230.83862 8.71664
 1106 1.605 272.28777 230.89633 8.75939
 1107 1.606 276.51244 230.95402 8.82992
 1108 1.607 271.72836 231.0117 8.75343
 1109 1.608 269.07408 231.06936 8.71056
 1110 1.609 252.60588 231.127 8.43214
 1111 1.61 282.4552 231.18463 8.90643
 1112 1.611 275.55371 231.24224 8.80962
 1113 1.612 280.9745 231.29983 8.87266
 1114 1.613 285.6685 231.35741 8.94294
 1115 1.614 259.6498 231.41497 8.52175
 1116 1.615 280.67832 231.47252 8.86675
 1117 1.616 259.0637 231.53005 8.51471
 1118 1.617 267.83414 231.58756 8.66156
 1119 1.618 274.68863 231.64506 8.77618
 1120 1.619 261.48924 231.70254 8.56298
 1121 1.62 268.07121 231.76001 8.6593
 1122 1.621 273.14684 231.81746 8.75871
 1123 1.622 261.53248 231.87489 8.56011
 1124 1.623 270.10504 231.93231 8.70072
 1125 1.624 281.3243 231.98971 8.89007
 1126 1.625 260.75171 232.04709 8.55503
 1127 1.626 272.04635 232.10446 8.73475
 1128 1.627 273.75426 232.16181 8.77057
 1129 1.628 269.83931 232.21914 8.69449
 1130 1.629 270.84607 232.27646 8.71257
 1131 1.63 266.62937 232.33377 8.669
 1132 1.631 260.19502 232.39105 8.53995
 1133 1.632 265.35657 232.44832 8.63803
 1134 1.633 268.03805 232.50558 8.67677
 1135 1.634 280.1368 232.56281 8.87346
 1136 1.635 256.67516 232.62004 8.48986
 1137 1.636 270.96388 232.67724 8.72483
 1138 1.637 267.16421 232.73443 8.66149
 1139 1.638 271.46695 232.7916 8.73552
 1140 1.639 268.26744 232.84876 8.66532
 1141 1.64 264.18669 232.9059 8.59549
 1142 1.641 266.19624 232.96302 8.63642
 1143 1.642 263.69034 233.02013 8.58935
 1144 1.643 256.50174 233.07722 8.4704
 1145 1.644 247.04557 233.13429 8.31482
 1146 1.645 273.06852 233.19135 8.73316
 1147 1.646 251.63012 233.24839 8.3835
 1148 1.647 257.96215 233.30542 8.48057
 1149 1.648 268.79281 233.36242 8.67981
 1150 1.649 282.71881 233.41942 8.89857
 1151 1.65 266.06501 233.47639 8.64434
 1152 1.651 243.60906 233.53335 8.24114
 1153 1.652 262.5914 233.59029 8.5394
 1154 1.653 270.46492 233.64722 8.68374
 1155 1.654 266.68628 233.70413 8.61793
 1156 1.655 250.69135 233.76102 8.34565
 1157 1.656 266.18204 233.8179 8.60127
 1158 1.657 254.73434 233.87476 8.41682
 1159 1.658 255.98036 233.9316 8.43256
 1160 1.659 256.25245 233.98843 8.42165
 1161 1.66 250.55666 234.04524 8.33709
 1162 1.661 264.39167 234.10203 8.5573
 1163 1.662 275.30409 234.15881 8.72044
 1164 1.663 267.5906 234.21557 8.59967
 1165 1.664 266.70325 234.27232 8.58647
 1166 1.665 263.943 234.32905 8.5368
 1167 1.666 262.33962 234.38576 8.49552
 1168 1.667 272.78367 234.44245 8.66816
 1169 1.668 253.31401 234.49913 8.33323
 1170 1.669 260.51079 234.55579 8.44612
 1171 1.67 268.36357 234.61244 8.57424
 1172 1.671 263.12838 234.66907 8.47706
 1173 1.672 271.14413 234.72568 8.61217
 1174 1.673 268.91129 234.78227 8.58055
 1175 1.674 268.38658 234.83885 8.57264
 1176 1.675 269.05626 234.89541 8.5737
 1177 1.676 257.04937 234.95196 8.38172
 1178 1.677 263.84406 235.00849 8.4922
 1179 1.678 267.07559 235.065 8.53812
 1180 1.679 249.97414 235.1215 8.26109
 1181 1.68 259.70502 235.17798 8.42638
 1182 1.681 269.76277 235.23444 8.58018
 1183 1.682 264.57657 235.29088 8.49274
 1184 1.683 269.74395 235.34731 8.55542
 1185 1.684 260.04712 235.40372 8.38532
 1186 1.685 262.77128 235.46012 8.43474
 1187 1.686 257.59098 235.5165 8.35035
 1188 1.687 260.92176 235.57286 8.37889
 1189 1.688 266.38641 235.62921 8.46174
 1190 1.689 265.89697 235.68553 8.43625
 1191 1.69 260.17452 235.74185 8.34223
 1192 1.691 261.17958 235.79814 8.35373
 1193 1.692 259.19842 235.85442 8.31488
 1194 1.693 251.73979 235.91068 8.18596
 1195 1.694 258.67704 235.96693 8.29876
 1196 1.695 249.53216 236.02315 8.15411
 1197 1.696 261.11632 236.07936 8.33387
 1198 1.697 267.30888 236.13556 8.43594
 1199 1.698 277.38388 236.19174 8.57353
 1200 1.699 272.31252 236.2479 8.5093
 1201 1.7 253.54828 236.30404 8.19338
 1202 1.701 270.00485 236.36017 8.44234
 1203 1.702 256.11918 236.41628 8.22561
 1204 1.703 247.24559 236.47237 8.07246
 1205 1.704 248.03849 236.52845 8.07912
 1206 1.705 250.67232 236.58451 8.11069
 1207 1.706 263.47738 236.64055 8.3244
 1208 1.707 264.21395 236.69658 8.31094
 1209 1.708 258.02453 236.75259 8.17845
 1210 1.709 259.68081 236.80858 8.20379
 1211 1.71 268.40434 236.86456 8.33394
 1212 1.711 265.01285 236.92051 8.2814
 1213 1.712 264.72101 236.97646 8.25987
 1214 1.713 266.81376 237.03238 8.29893
 1215 1.714 254.37689 237.08829 8.07186
 1216 1.715 262.36292 237.14418 8.189
 1217 1.716 267.14856 237.20005 8.24263
 1218 1.717 256.27162 237.25591 8.06572
 1219 1.718 260.16825 237.31175 8.12684
 1220 1.719 253.89414 237.36757 8.02041
 1221 1.72 259.76873 237.42338 8.1068
 1222 1.721 243.17147 237.47917 7.84812
 1223 1.722 254.80725 237.53494 8.01857
 1224 1.723 266.91738 237.5907 8.20061
 1225 1.724 255.46708 237.64644 8.03333
 1226 1.725 262.03382 237.70216 8.13389
 1227 1.726 256.13151 237.75786 8.05209
 1228 1.727 249.09574 237.81355 7.92499
 1229 1.728 258.62763 237.86922 8.07508
 1230 1.729 250.219 237.92487 7.93666
 1231 1.73 265.96862 237.98051 8.17594
 1232 1.731 257.25437 238.03613 8.03676
 1233 1.732 245.42408 238.09173 7.84632
 1234 1.733 263.84328 238.14731 8.12341
 1235 1.734 255.36768 238.20288 7.98939
 1236 1.735 253.39161 238.25843 7.95272
 1237 1.736 251.32509 238.31397 7.92388
 1238 1.737 266.25436 238.36948 8.15684
 1239 1.738 261.68701 238.42498 8.08304
 1240 1.739 248.85276 238.48047 7.88345
 1241 1.74 260.00825 238.53593 8.04295
 1242 1.741 262.30985 238.59138 8.05936
 1243 1.742 261.74328 238.64681 8.04358
 1244 1.743 249.81176 238.70223 7.8662
 1245 1.744 268.36656 238.75762 8.14969
 1246 1.745 268.53289 238.813 8.14392
 1247 1.746 258.94807 238.86837 7.99459
 1248 1.747 250.64325 238.92371 7.8594
 1249 1.748 260.47382 238.97904 8.01563
 1250 1.749 253.65759 239.03435 7.9024
 1251 1.75 259.23722 239.08965 7.98704
 1252 1.751 272.95129 239.14492 8.20615
 1253 1.752 267.19126 239.20018 8.11403
 1254 1.753 253.29751 239.25542 7.89151
 1255 1.754 248.02452 239.31065 7.8073
 1256 1.755 248.70596 239.36586 7.8296
 1257 1.756 259.39282 239.42105 8.00327
 1258 1.757 263.19138 239.47622 8.06219
 1259 1.758 252.2495 239.53138 7.88465
 1260 1.759 249.28014 239.58652 7.83176
 1261 1.76 257.2873 239.64164 7.96461
 1262 1.761 262.43229 239.69675 8.04754
 1263 1.762 269.43473 239.75183 8.16084
 1264 1.763 252.51411 239.8069 7.89341
 1265 1.764 257.95448 239.86196 7.98625
 1266 1.765 254.5135 239.91699 7.92455
 1267 1.766 272.42407 239.97201 8.21167
 1268 1.767 268.64928 240.02701 8.1506
 1269 1.768 253.37753 240.082 7.91842
 1270 1.769 263.92094 240.13696 8.07086
 1271 1.77 256.83397 240.19191 7.96347
 1272 1.771 273.14951 240.24684 8.21026
 1273 1.772 252.60875 240.30176 7.8979
 1274 1.773 263.10113 240.35666 8.04997
 1275 1.774 262.34562 240.41154 8.02875
 1276 1.775 246.19634 240.4664 7.79244
 1277 1.776 250.52304 240.52124 7.85471
 1278 1.777 256.7909 240.57607 7.94363
 1279 1.778 253.34164 240.63088 7.89704
 1280 1.779 272.03331 240.68568 8.17637
 1281 1.78 248.7797 240.74045 7.82884
 1282 1.781 250.98986 240.79521 7.86357
 1283 1.782 276.9788 240.84995 8.24071
 1284 1.783 262.0241 240.90467 8.02046
 1285 1.784 245.05975 240.95938 7.73666
 1286 1.785 262.56023 241.01407 8.01584
 1287 1.786 246.12361 241.06874 7.75733
 1288 1.787 243.83593 241.12339 7.70626
 1289 1.788 256.12229 241.17803 7.90389
 1290 1.789 249.72968 241.23265 7.8048
 1291 1.79 258.03399 241.28725 7.94134
 1292 1.791 251.56084 241.34184 7.84943
 1293 1.792 258.71564 241.3964 7.9453
 1294 1.793 258.53072 241.45095 7.94413
 1295 1.794 271.43989 241.50548 8.15362
 1296 1.795 253.39735 241.56 7.87905
 1297 1.796 251.15824 241.61449 7.84092
 1298 1.797 266.51973 241.66897 8.09248
 1299 1.798 259.95468 241.72344 7.9984
 1300 1.799 249.15744 241.77788 7.83241
 1301 1.8 252.28261 241.83231 7.87119
 1302 1.801 260.74187 241.88672 8.01476
 1303 1.802 252.75892 241.94111 7.87049
 1304 1.803 261.23175 241.99548 7.99866
 1305 1.804 253.36754 242.04984 7.89173
 1306 1.805 253.87546 242.10418 7.89665
 1307 1.806 268.15945 242.1585 8.13507
 1308 1.807 247.34001 242.2128 7.80365
 1309 1.808 257.86566 242.26709 7.97742
 1310 1.809 264.08927 242.32136 8.06811
 1311 1.81 253.61421 242.37561 7.918
 1312 1.811 256.35423 242.42984 7.96742
 1313 1.812 269.99936 242.48406 8.17677
 1314 1.813 257.20024 242.53826 7.99144
 1315 1.814 253.47611 242.59244 7.92081
 1316 1.815 248.12069 242.6466 7.85934
 1317 1.816 251.80778 242.70075 7.926
 1318 1.817 254.32151 242.75488 7.96077
 1319 1.818 248.85297 242.80899 7.87377
 1320 1.819 261.28819 242.86308 8.06107
 1321 1.82 253.616 242.91716 7.9426
 1322 1.821 252.89832 242.97121 7.93649
 1323 1.822 255.69761 243.02525 7.98941
 1324 1.823 255.39391 243.07928 7.97656
 1325 1.824 250.93987 243.13328 7.91583
 1326 1.825 257.60261 243.18727 8.02003
 1327 1.826 262.43403 243.24124 8.08779
 1328 1.827 256.87532 243.29519 8.00357
 1329 1.828 262.43812 243.34912 8.10543
 1330 1.829 245.61175 243.40304 7.83797
 1331 1.83 260.85427 243.45694 8.06873
 1332 1.831 257.87393 243.51082 8.02771
 1333 1.832 271.64576 243.56468 8.2255
 1334 1.833 247.98161 243.61853 7.86016
 1335 1.834 264.40205 243.67235 8.12551
 1336 1.835 258.38098 243.72616 8.0397
 1337 1.836 259.12309 243.77995 8.05604
 1338 1.837 256.25482 243.83373 8.0062
 1339 1.838 252.99043 243.88749 7.95989
 1340 1.839 280.68649 243.94122 8.38687
 1341 1.84 270.04321 243.99494 8.23553
 1342 1.841 283.83051 244.04865 8.44008
 1343 1.842 297.37214 244.10233 8.63161
 1344 1.843 308.45668 244.156 8.81543
 1345 1.844 288.51403 244.20965 8.51359
 1346 1.845 279.5143 244.26328 8.38653
 1347 1.846 270.48172 244.3169 8.25544
 1348 1.847 258.63257 244.37049 8.05529
 1349 1.848 261.5739 244.42407 8.10902
 1350 1.849 263.72858 244.47763 8.15328
 1351 1.85 263.67604 244.53118 8.13789
 1352 1.851 249.05184 244.5847 7.91351
 1353 1.852 246.83273 244.63821 7.89607
 1354 1.853 268.47036 244.6917 8.22897
 1355 1.854 257.65209 244.74517 8.07127
 1356 1.855 246.23646 244.79862 7.89116
 1357 1.856 255.91651 244.85206 8.05968
 1358 1.857 253.38995 244.90548 8.00622
 1359 1.858 255.42334 244.95888 8.05223
 1360 1.859 257.63988 245.01226 8.0691
 1361 1.86 255.68615 245.06562 8.03777
 1362 1.861 260.2523 245.11897 8.10571
 1363 1.862 262.12437 245.1723 8.14326
 1364 1.863 243.61467 245.22561 7.85351
 1365 1.864 244.64126 245.2789 7.87428
 1366 1.865 255.19268 245.33218 8.04066
 1367 1.866 263.9739 245.38543 8.19278
 1368 1.867 267.89527 245.43867 8.2377
 1369 1.868 251.58731 245.49189 7.98942
 1370 1.869 254.7914 245.54509 8.05266
 1371 1.87 248.15796 245.59828 7.94332
 1372 1.871 240.88074 245.65145 7.81421
 1373 1.872 250.2455 245.70459 7.96894
 1374 1.873 249.96973 245.75773 7.96313
 1375 1.874 257.99716 245.81084 8.07898
 1376 1.875 254.19156 245.86393 7.98959
 1377 1.876 255.78296 245.91701 8.02681
 1378 1.877 256.65556 245.97007 8.02646
 1379 1.878 254.9908 246.02311 8.00519
 1380 1.879 261.62758 246.07613 8.09439
 1381 1.88 264.50025 246.12914 8.13335
 1382 1.881 265.44345 246.18213 8.11883
 1383 1.882 243.19614 246.23509 7.7731
 1384 1.883 274.85869 246.28805 8.26271
 1385 1.884 261.94435 246.34098 8.05262
 1386 1.885 253.25581 246.39389 7.92315
 1387 1.886 253.4205 246.44679 7.92943
 1388 1.887 261.33565 246.49967 8.03706
 1389 1.888 266.15406 246.55253 8.11079
 1390 1.889 264.70985 246.60537 8.07571
 1391 1.89 246.90376 246.6582 7.80249
 1392 1.891 263.63968 246.711 8.04797
 1393 1.892 238.40216 246.76379 7.66092
 1394 1.893 258.561 246.81656 7.96406
 1395 1.894 257.65869 246.86931 7.94081
 1396 1.895 263.15317 246.92205 8.03744
 1397 1.896 263.62233 246.97476 8.02444
 1398 1.897 271.23165 247.02746 8.15075
 1399 1.898 257.73826 247.08014 7.92951
 1400 1.899 254.11988 247.1328 7.86569
 1401 1.9 256.80104 247.18544 7.89411
 1402 1.901 245.04588 247.23807 7.71236
 1403 1.902 247.73013 247.29068 7.7377
 1404 1.903 257.0084 247.34327 7.86739
 1405 1.904 260.3988 247.39584 7.90834
 1406 1.905 256.86844 247.44839 7.84982
 1407 1.906 259.75215 247.50092 7.88345
 1408 1.907 260.36368 247.55344 7.88365
 1409 1.908 261.99698 247.60594 7.90623
 1410 1.909 250.80452 247.65842 7.71719
 1411 1.91 262.12472 247.71088 7.88136
 1412 1.911 252.87902 247.76332 7.73685
 1413 1.912 255.88347 247.81575 7.77733
 1414 1.913 252.73761 247.86815 7.72833
 1415 1.914 263.16076 247.92054 7.87752
 1416 1.915 251.08511 247.97291 7.68665
 1417 1.916 245.43861 248.02526 7.59969
 1418 1.917 255.43368 248.0776 7.74996
 1419 1.918 262.50413 248.12991 7.85344
 1420 1.919 259.28855 248.18221 7.78804
 1421 1.92 251.69655 248.23449 7.67699
 1422 1.921 260.45839 248.28675 7.79473
 1423 1.922 271.8524 248.33899 7.9412
 1424 1.923 253.53329 248.39122 7.67823
 1425 1.924 251.66446 248.44342 7.63929
 1426 1.925 246.64883 248.49561 7.55375
 1427 1.926 255.58287 248.54778 7.68174
 1428 1.927 263.73141 248.59993 7.80603
 1429 1.928 265.55444 248.65207 7.80822
 1430 1.929 269.04222 248.70418 7.83022
 1431 1.93 258.66063 248.75628 7.67244
 1432 1.931 250.3705 248.80836 7.53035
 1433 1.932 255.58945 248.86041 7.61255
 1434 1.933 270.88849 248.91246 7.83247
 1435 1.934 263.30451 248.96448 7.69859
 1436 1.935 255.26077 249.01648 7.59058
 1437 1.936 256.79023 249.06847 7.59734
 1438 1.937 255.09986 249.12044 7.57863
 1439 1.938 262.57715 249.17239 7.67589
 1440 1.939 253.10949 249.22432 7.53279
 1441 1.94 245.64566 249.27623 7.42239
 1442 1.941 261.64255 249.32813 7.64728
 1443 1.942 259.82766 249.38 7.61448
 1444 1.943 253.36791 249.43186 7.51126
 1445 1.944 251.75134 249.4837 7.46972
 1446 1.945 249.94014 249.53552 7.44181
 1447 1.946 268.47986 249.58732 7.6963
 1448 1.947 267.93132 249.63911 7.69109
 1449 1.948 257.82955 249.69087 7.52952
 1450 1.949 254.4829 249.74262 7.46775
 1451 1.95 258.97366 249.79435 7.50688
 1452 1.951 256.55047 249.84606 7.47603
 1453 1.952 249.11722 249.89775 7.35002
 1454 1.953 247.47464 249.94942 7.32969
 1455 1.954 244.98172 250.00108 7.28299
 1456 1.955 258.18751 250.05271 7.47124
 1457 1.956 240.81357 250.10433 7.21375
 1458 1.957 257.45038 250.15593 7.45697
 1459 1.958 253.33549 250.20751 7.39072
 1460 1.959 265.92234 250.25908 7.57191
 1461 1.96 247.12374 250.31062 7.30236
 1462 1.961 247.27523 250.36215 7.29957
 1463 1.962 253.59962 250.41365 7.38268
 1464 1.963 249.26618 250.46514 7.32256
 1465 1.964 250.73312 250.51661 7.32344
 1466 1.965 262.68995 250.56806 7.49874
 1467 1.966 245.21097 250.6195 7.23895
 1468 1.967 251.04141 250.67091 7.33356
 1469 1.968 258.24731 250.72231 7.43003
 1470 1.969 250.3058 250.77368 7.31389
 1471 1.97 256.13603 250.82504 7.3964
 1472 1.971 256.12741 250.87638 7.40248
 1473 1.972 261.95757 250.92771 7.48729
 1474 1.973 242.26634 250.97901 7.20085
 1475 1.974 256.15558 251.03029 7.40272
 1476 1.975 246.93946 251.08156 7.26442
 1477 1.976 264.87053 251.13281 7.53956
 1478 1.977 258.53012 251.18404 7.45262
 1479 1.978 277.21378 251.23525 7.7064
 1480 1.979 262.86136 251.28644 7.49199
 1481 1.98 252.07245 251.33761 7.33346
 1482 1.981 256.93333 251.38877 7.42045
 1483 1.982 264.41268 251.4399 7.53455
 1484 1.983 260.92022 251.49102 7.48244
 1485 1.984 256.34701 251.54212 7.4289
 1486 1.985 258.27446 251.5932 7.44523
 1487 1.986 259.21734 251.64426 7.46442
 1488 1.987 257.77049 251.6953 7.43424
 1489 1.988 261.35347 251.74633 7.50036
 1490 1.989 265.54311 251.79733 7.55463
 1491 1.99 252.88633 251.84832 7.36801
 1492 1.991 241.99832 251.89929 7.22013
 1493 1.992 264.971 251.95024 7.55869
 1494 1.993 258.04085 252.00117 7.4625
 1495 1.994 260.93505 252.05208 7.52449
 1496 1.995 252.01079 252.10298 7.39985
 1497 1.996 249.62735 252.15385 7.37089
 1498 1.997 256.88038 252.20471 7.47516
 1499 1.998 257.79934 252.25554 7.50246
 1500 1.999 256.76676 252.30636 7.47965
 1501 2 242.41867 252.35716 7.28109
 1502 2.001 250.96193 252.40795 7.42973
 1503 2.002 244.11168 252.45871 7.30541
 1504 2.003 267.68156 252.50945 7.66228
 1505 2.004 274.70007 252.56018 7.76867
 1506 2.005 263.21595 252.6091 7.61207
 1507 2.006 253.68158 252.98671 7.46983
 1508 2.007 250.19563 254.77804 7.41509
 1509 2.008 246.84666 258.8419 7.35951
 1510 2.009 265.10402 260.40705 7.63543
 1511 2.01 263.27609 260.66188 7.61421
 1512 2.011 256.60053 260.92504 7.50378
 1513 2.012 264.50499 261.19699 7.62329
 1514 2.013 245.62164 261.47822 7.35767
 1515 2.014 251.52961 261.76927 7.43284
 1516 2.015 255.94378 262.07071 7.35231
 1517 2.016 274.64368 262.38314 7.29266
 1518 2.017 268.72225 262.70721 7.08157
 1519 2.018 280.44216 263.04363 7.15698
 1520 2.019 268.48148 263.39315 6.98459
 1521 2.02 274.4356 263.75659 7.08609
 1522 2.021 265.1678 264.13484 7.02192
 1523 2.022 272.16165 264.52883 7.14485
 1524 2.023 273.31641 264.93961 7.20051
 1525 2.024 267.36263 265.36827 7.16229
 1526 2.025 257.43633 265.81603 7.05152
 1527 2.026 256.0238 266.2842 7.05067
 1528 2.027 266.07095 266.7742 7.2112
 1529 2.028 267.55896 267.28759 7.24964
 1530 2.029 268.00241 267.82604 7.28141
 1531 2.03 269.03198 268.39142 7.31001
 1532 2.031 276.09208 268.98574 7.41589
 1533 2.032 278.14405 269.6112 7.46023
 1534 2.033 259.02178 270.27024 7.2208
 1535 2.034 268.06566 270.96553 7.34751
 1536 2.035 266.00473 271.7 7.33314
 1537 2.036 264.31887 272.47689 7.326
 1538 2.037 273.70884 273.29979 7.45874
 1539 2.038 262.65497 274.17268 7.32274
 1540 2.039 261.96285 275.09995 7.31667
 1541 2.04 261.22213 276.08651 7.31431
 1542 2.041 273.4389 277.13783 7.49299
 1543 2.042 287.33107 278.26003 7.67824
 1544 2.043 273.30431 279.45997 7.48897
 1545 2.044 260.64738 280.74534 7.33129
 1546 2.045 274.27518 282.12483 7.52399
 1547 2.046 269.45823 283.60825 7.46302
 1548 2.047 278.93645 285.20674 7.60489
 1549 2.048 276.13654 286.93293 7.57913
 1550 2.049 266.42473 288.80129 7.444
 1551 2.05 262.38963 290.82836 7.37965
 1552 2.051 270.6026 293.03316 7.5072
 1553 2.052 276.2211 295.43767 7.58788
 1554 2.053 274.01795 298.06733 7.56568
 1555 2.054 264.89548 300.95182 7.44767
 1556 2.055 276.45783 304.12584 7.6199
 1557 2.056 277.91038 307.63021 7.62064
 1558 2.057 277.95003 311.51322 7.63174
 1559 2.058 280.92665 315.8323 7.67488
 1560 2.059 278.0509 320.65621 7.62979
 1561 2.06 282.07746 326.0678 7.67667
 1562 2.061 293.94919 332.16767 7.83235
 1563 2.062 285.40026 339.07888 7.70622
 1564 2.063 287.92949 346.9533 7.73318
 1565 2.064 289.71842 355.98007 7.76004
 1566 2.065 292.30488 366.39714 7.7965
 1567 2.066 301.38781 378.50723 7.90146
 1568 2.067 296.40604 392.7002 7.84447
 1569 2.068 296.93627 409.48497 7.85178
 1570 2.069 311.11068 429.53599 8.04934
 1571 2.07 310.13044 453.76238 8.02774
 1572 2.071 317.74672 483.41318 8.13701
 1573 2.072 334.1355 520.24222 8.34456
 1574 2.073 348.03298 566.77438 8.53762
 1575 2.074 385.77542 626.75155 8.99809
 1576 2.075 407.77832 705.91129 9.22928
 1577 2.076 427.63255 813.41551 9.45015
 1578 2.077 519.03785 964.63176 10.43361
 1579 2.078 667.81831 1186.9757 11.84418
 1580 2.079 894.63904 1534.84894 13.71177
 1581 2.08 1441.5219 2162.36179 17.38025
 1582 2.081 3203.7132 3782.18167 25.89808
 1583 2.082 9169.4471 9217.03443 43.88245
 1584 2.083 25060.239 24114.58266 72.62048
 1585 2.084 55211.011 48278.63274 108.15581
 1586 2.085 70811.98 61173.59604 122.74718
 1587 2.086 44876.575 43740.31375 97.51636
 1588 2.087 18239.435 19016.87351 61.76842
 1589 2.088 5617.1517 6614.76387 34.26834
 1590 2.089 2016.6671 2990.48009 20.49651
 1591 2.09 1025.497 1921.8517 14.61674
 1592 2.091 698.83833 1419.45825 12.06026
 1593 2.092 539.97691 1116.70262 10.60209
 1594 2.093 469.81356 918.40665 9.88425
 1595 2.094 403.24845 781.53996 9.15485
 1596 2.095 378.14716 683.1501 8.87291
 1597 2.096 359.31537 610.07171 8.64989
 1598 2.097 334.13496 554.31986 8.33175
 1599 2.098 333.6214 510.82531 8.34722
 1600 2.099 299.55031 476.24502 7.89288
 1601 2.1 304.33441 448.30228 7.95005
 1602 2.101 306.11549 425.40325 7.96396
 1603 2.102 282.46515 406.4052 7.639
 1604 2.103 285.71489 390.47161 7.68308
 1605 2.104 286.63159 376.97868 7.68152
 1606 2.105 284.19672 365.45363 7.6472
 1607 2.106 290.38922 355.53283 7.72613
 1608 2.107 282.27927 346.93294 7.6011
 1609 2.108 280.43243 339.4305 7.5738
 1610 2.109 270.93688 332.84738 7.44486
 1611 2.11 267.98617 327.04018 7.39036
 1612 2.111 263.45137 321.89242 7.30888
 1613 2.112 271.89321 317.30865 7.41851
 1614 2.113 265.32616 313.21012 7.32434
 1615 2.114 263.27327 309.53134 7.28962
 1616 2.115 264.03389 306.21751 7.28746
 1617 2.116 267.82892 303.2225 7.33344
 1618 2.117 272.72002 300.50723 7.4055
 1619 2.118 256.86546 298.03843 7.17862
 1620 2.119 260.83628 295.78765 7.2231
 1621 2.12 261.8799 293.7304 7.23918
 1622 2.121 264.43518 291.84557 7.2513
 1623 2.122 252.2761 290.11482 7.09672
 1624 2.123 250.2947 288.5222 7.04922
 1625 2.124 247.73395 287.05377 7.01109
 1626 2.125 254.04058 285.6973 7.08658
 1627 2.126 253.13532 284.44204 7.07955
 1628 2.127 266.81016 283.27849 7.25252
 1629 2.128 266.45779 282.19825 7.24426
 1630 2.129 252.92932 281.19383 7.05729
 1631 2.13 256.887 280.25861 7.10529
 1632 2.131 250.218 279.38663 7.00495
 1633 2.132 260.43676 278.57259 7.15555
 1634 2.133 250.82594 277.81173 7.01048
 1635 2.134 244.93264 277.09975 6.92472
 1636 2.135 260.8223 276.43279 7.13527
 1637 2.136 254.24725 275.80736 7.04298
 1638 2.137 241.62635 275.22031 6.86094
 1639 2.138 249.34291 274.66877 6.97427
 1640 2.139 251.73781 274.15014 6.99942
 1641 2.14 261.8589 273.66206 7.13808
 1642 2.141 241.47704 273.20236 6.84065
 1643 2.142 248.77545 272.76907 6.9371
 1644 2.143 248.60467 272.36039 6.93937
 1645 2.144 256.74457 271.97467 7.04505
 1646 2.145 247.83482 271.61039 6.92767
 1647 2.146 246.76339 271.26617 6.89919
 1648 2.147 242.64727 270.94071 6.83062
 1649 2.148 248.75446 270.63283 6.92521
 1650 2.149 250.85056 270.34146 6.94411
 1651 2.15 249.97688 270.06557 6.92883
 1652 2.151 260.68658 269.80425 7.07513
 1653 2.152 249.0447 269.55662 6.90619
 1654 2.153 250.46701 269.32189 6.92085
 1655 2.154 250.82386 269.09931 6.93399
 1656 2.155 248.90377 268.8882 6.88459
 1657 2.156 259.77366 268.68792 7.03227
 1658 2.157 238.43466 268.49787 6.74466
 1659 2.158 248.91603 268.31748 6.89337
 1660 2.159 253.07919 268.14625 6.94453
 1661 2.16 252.5327 267.98539 6.94514
 1662 2.161 244.61738 267.51883 6.83217
 1663 2.162 245.99881 265.71707 6.84756
 1664 2.163 240.92791 265.04115 6.78311
 1665 2.164 244.28452 260.43158 6.81571
 1666 2.165 249.58902 260.47922 6.88864
 1667 2.166 246.15437 260.52685 6.84343
 1668 2.167 249.76298 260.57446 6.89362
 1669 2.168 240.97368 260.62205 6.76752
 1670 2.169 245.16983 260.66961 6.82965
 1671 2.17 242.42219 260.71716 6.77091
 1672 2.171 245.15377 260.76469 6.80671
 1673 2.172 247.74094 260.8122 6.83631
 1674 2.173 244.69547 260.85969 6.79168
 1675 2.174 232.86407 260.90716 6.60843
 1676 2.175 243.54174 260.95462 6.75743
 1677 2.176 252.65885 261.00205 6.88892
 1678 2.177 238.43628 261.04946 6.68995
 1679 2.178 252.97559 261.09685 6.88555
 1680 2.179 243.64108 261.14423 6.74656
 1681 2.18 251.52408 261.19158 6.86416
 1682 2.181 253.51515 261.23891 6.88544
 1683 2.182 240.61098 261.28623 6.70564
 1684 2.183 248.04571 261.33352 6.80792
 1685 2.184 247.76438 261.3808 6.80485
 1686 2.185 244.33549 261.42805 6.76402
 1687 2.186 234.92598 261.47529 6.62068
 1688 2.187 234.91398 261.52251 6.62304
 1689 2.188 249.15492 261.5697 6.82473
 1690 2.189 244.2698 261.61688 6.7507
 1691 2.19 232.81494 261.66404 6.58733
 1692 2.191 235.9178 261.71118 6.62041
 1693 2.192 244.81958 261.7583 6.74215
 1694 2.193 249.85731 261.8054 6.79675
 1695 2.194 228.53012 261.85248 6.50785
 1696 2.195 233.27412 261.89954 6.56282
 1697 2.196 238.80152 261.94658 6.63221
 1698 2.197 249.92559 261.9936 6.78954
 1699 2.198 242.1469 262.0406 6.68591
 1700 2.199 248.65737 262.08758 6.77029
 1701 2.2 235.53221 262.13454 6.59109
 1702 2.201 242.87349 262.18148 6.69023
 1703 2.202 239.58084 262.22841 6.63653
 1704 2.203 245.69038 262.27531 6.7185
 1705 2.204 246.81635 262.32219 6.73616
 1706 2.205 236.7058 262.36906 6.58816
 1707 2.206 242.58435 262.4159 6.68508
 1708 2.207 243.2561 262.46272 6.68637
 1709 2.208 238.15322 262.50953 6.61386
 1710 2.209 247.25164 262.55631 6.73456
 1711 2.21 242.93552 262.60308 6.66799
 1712 2.211 242.29832 262.64982 6.66324
 1713 2.212 253.54782 262.69655 6.81778
 1714 2.213 245.78492 262.74326 6.70805
 1715 2.214 241.57971 262.78994 6.64126
 1716 2.215 243.85494 262.83661 6.66801
 1717 2.216 244.85311 262.88326 6.68529
 1718 2.217 243.13931 262.92988 6.66519
 1719 2.218 240.84488 262.97649 6.62531
 1720 2.219 233.23564 263.02308 6.5157
 1721 2.22 237.01489 263.06965 6.56549
 1722 2.221 238.08504 263.1162 6.58708
 1723 2.222 234.80789 263.16272 6.53712
 1724 2.223 233.91715 263.20923 6.5197
 1725 2.224 232.13518 263.25572 6.50217
 1726 2.225 246.71132 263.30219 6.70141
 1727 2.226 236.7374 263.34864 6.55541
 1728 2.227 232.26279 263.39507 6.4987
 1729 2.228 224.34802 263.44148 6.38915
 1730 2.229 236.71463 263.48787 6.55972
 1731 2.23 239.80244 263.53425 6.61385
 1732 2.231 241.4963 263.5806 6.63228
 1733 2.232 242.88464 263.62693 6.6492
 1734 2.233 239.53113 263.67324 6.60396
 1735 2.234 242.13912 263.71953 6.6459
 1736 2.235 238.11994 263.7658 6.59021
 1737 2.236 232.19337 263.81206 6.49979
 1738 2.237 248.79495 263.85829 6.72904
 1739 2.238 240.9685 263.9045 6.62451
 1740 2.239 239.98272 263.95069 6.61128
 1741 2.24 235.82892 263.99687 6.54777
 1742 2.241 238.57057 264.04302 6.58637
 1743 2.242 245.90708 264.08915 6.68769
 1744 2.243 256.9763 264.13527 6.83022
 1745 2.244 224.36139 264.18136 6.38774
 1746 2.245 238.13053 264.22744 6.58339
 1747 2.246 247.10517 264.27349 6.71517
 1748 2.247 233.77052 264.31952 6.5336
 1749 2.248 235.50453 264.36554 6.56047
 1750 2.249 230.34273 264.41153 6.48554
 1751 2.25 232.34546 264.45751 6.51856
 1752 2.251 228.63963 264.50346 6.47275
 1753 2.252 226.20054 264.5494 6.443
 1754 2.253 226.15612 264.59532 6.44781
 1755 2.254 231.85328 264.64121 6.52966
 1756 2.255 233.58802 264.68709 6.55559
 1757 2.256 225.7666 264.73294 6.45072
 1758 2.257 238.90158 264.77878 6.62518
 1759 2.258 229.96147 264.8246 6.5061
 1760 2.259 223.56165 264.87039 6.40901
 1761 2.26 234.66436 264.91617 6.57599
 1762 2.261 239.11562 264.96193 6.62731
 1763 2.262 225.13213 265.00766 6.42278
 1764 2.263 226.84853 265.05338 6.45671
 1765 2.264 232.48389 265.09908 6.53879
 1766 2.265 243.41006 265.14475 6.69699
 1767 2.266 234.6754 265.19041 6.57073
 1768 2.267 233.40055 265.23605 6.5559
 1769 2.268 238.25111 265.28167 6.61838
 1770 2.269 234.92068 265.32726 6.56401
 1771 2.27 231.13816 265.37284 6.51711
 1772 2.271 247.78833 265.4184 6.7527
 1773 2.272 241.82117 265.46394 6.66904
 1774 2.273 221.49285 265.50946 6.38529
 1775 2.274 233.24713 265.55495 6.55086
 1776 2.275 225.95544 265.60043 6.44391
 1777 2.276 230.44348 265.64589 6.51539
 1778 2.277 221.79107 265.69133 6.38463
 1779 2.278 232.63156 265.73675 6.54026
 1780 2.279 226.47439 265.78215 6.44834
 1781 2.28 230.667 265.82752 6.49987
 1782 2.281 232.76949 265.87288 6.53608
 1783 2.282 234.09598 265.91822 6.55728
 1784 2.283 238.1328 265.96354 6.61033
 1785 2.284 238.91566 266.00884 6.61694
 1786 2.285 238.78538 266.05412 6.617
 1787 2.286 228.4318 266.09938 6.46959
 1788 2.287 231.22962 266.14462 6.50413
 1789 2.288 243.5399 266.18983 6.67823
 1790 2.289 239.13063 266.23503 6.62521
 1791 2.29 236.28163 266.28021 6.57595
 1792 2.291 224.40875 266.32537 6.42379
 1793 2.292 226.77544 266.37051 6.45211
 1794 2.293 227.27812 266.41563 6.44815
 1795 2.294 236.86522 266.46073 6.59074
 1796 2.295 234.95704 266.50581 6.55993
 1797 2.296 233.85146 266.55087 6.54196
 1798 2.297 218.38314 266.59591 6.32749
 1799 2.298 228.13882 266.64092 6.46098
 1800 2.299 229.86653 266.68592 6.49029
 1801 2.3 225.14238 266.7309 6.41598
 1802 2.301 232.3146 266.77586 6.51253
 1803 2.302 231.19669 266.8208 6.49358
 1804 2.303 226.89126 266.86572 6.43559
 1805 2.304 228.99825 266.91062 6.45668
 1806 2.305 233.31137 266.9555 6.53004
 1807 2.306 223.30774 267.00036 6.39228
 1808 2.307 233.23444 267.0452 6.52834
 1809 2.308 226.05968 267.09001 6.42356
 1810 2.309 227.09218 267.13481 6.43975
 1811 2.31 232.03515 267.17959 6.51985
 1812 2.311 222.91309 267.22435 6.38831
 1813 2.312 218.94088 267.26909 6.3228
 1814 2.313 231.23195 267.31381 6.49568
 1815 2.314 212.98625 267.35851 6.23322
 1816 2.315 226.34345 267.40319 6.43894
 1817 2.316 225.40205 267.44784 6.4271
 1818 2.317 227.02752 267.49248 6.43692
 1819 2.318 231.30234 267.5371 6.49858
 1820 2.319 234.63942 267.5817 6.54581
 1821 2.32 230.11114 267.62628 6.48542
 1822 2.321 218.80483 267.67084 6.32102
 1823 2.322 228.11692 267.71537 6.45926
 1824 2.323 227.33674 267.75989 6.43863
 1825 2.324 228.27482 267.80439 6.45002
 1826 2.325 222.67556 267.84887 6.37404
 1827 2.326 228.37817 267.89332 6.4499
 1828 2.327 229.24638 267.93776 6.47076
 1829 2.328 236.42334 267.98218 6.5509
 1830 2.329 234.13223 268.02658 6.52201
 1831 2.33 228.71061 268.07095 6.44079
 1832 2.331 229.06836 268.11531 6.44859
 1833 2.332 224.47094 268.15965 6.36942
 1834 2.333 238.75469 268.20397 6.55391
 1835 2.334 228.43055 268.24826 6.4105
 1836 2.335 230.10651 268.29254 6.42071
 1837 2.336 228.85 268.3368 6.40914
 1838 2.337 233.80911 268.38103 6.47533
 1839 2.338 222.74476 268.42525 6.31865
 1840 2.339 232.04019 268.46944 6.43205
 1841 2.34 240.35962 268.51362 6.54623
 1842 2.341 233.59221 268.55778 6.44705
 1843 2.342 231.62311 268.60191 6.41375
 1844 2.343 231.25752 268.64603 6.40487
 1845 2.344 220.58424 268.69012 6.25668
 1846 2.345 227.97756 268.7342 6.36201
 1847 2.346 234.46585 268.77825 6.44652
 1848 2.347 228.34712 268.82229 6.35641
 1849 2.348 232.46704 268.8663 6.41543
 1850 2.349 234.904 268.9103 6.44576
 1851 2.35 235.86957 268.95427 6.45141
 1852 2.351 226.44729 268.99823 6.31679
 1853 2.352 228.09862 269.04216 6.34229
 1854 2.353 230.4423 269.08608 6.36439
 1855 2.354 221.15639 269.12997 6.23009
 1856 2.355 225.59182 269.17384 6.29484
 1857 2.356 222.00664 269.2177 6.24548
 1858 2.357 234.87006 269.26153 6.41878
 1859 2.358 223.77258 269.30534 6.26244
 1860 2.359 224.15133 269.34913 6.26854
 1861 2.36 225.45468 269.39291 6.28381
 1862 2.361 225.66516 269.43666 6.28495
 1863 2.362 228.54328 269.48039 6.31953
 1864 2.363 230.88281 269.5241 6.35169
 1865 2.364 230.03111 269.5678 6.33551
 1866 2.365 224.14003 269.61147 6.25473
 1867 2.366 225.79021 269.65512 6.27739
 1868 2.367 225.66196 269.69875 6.2629
 1869 2.368 232.10961 269.74236 6.33999
 1870 2.369 223.17002 269.78595 6.21231
 1871 2.37 230.65674 269.82952 6.31545
 1872 2.371 230.61452 269.87307 6.29912
 1873 2.372 234.59406 269.9166 6.34943
 1874 2.373 229.09351 269.96011 6.27311
 1875 2.374 227.44922 270.0036 6.25469
 1876 2.375 219.38962 270.04707 6.13738
 1877 2.376 231.25816 270.09052 6.30348
 1878 2.377 229.17068 270.13395 6.28052
 1879 2.378 230.0839 270.17736 6.2932
 1880 2.379 238.33104 270.22074 6.40628
 1881 2.38 238.87378 270.26411 6.4047
 1882 2.381 233.11934 270.30746 6.32318
 1883 2.382 234.54555 270.35079 6.34863
 1884 2.383 237.56195 270.39409 6.38729
 1885 2.384 235.07555 270.43738 6.35533
 1886 2.385 231.86265 270.48065 6.30183
 1887 2.386 235.41057 270.52389 6.34681
 1888 2.387 230.28633 270.56712 6.28152
 1889 2.388 239.06554 270.61033 6.3956
 1890 2.389 225.48417 270.65351 6.19191
 1891 2.39 229.63576 270.69668 6.26014
 1892 2.391 224.77031 270.73982 6.17872
 1893 2.392 235.04944 270.78295 6.31862
 1894 2.393 231.62504 270.82605 6.26335
 1895 2.394 234.90473 270.86913 6.31336
 1896 2.395 233.51038 270.9122 6.28897
 1897 2.396 227.48071 270.95524 6.20854
 1898 2.397 238.76511 270.99826 6.34712
 1899 2.398 224.69078 271.04127 6.17044
 1900 2.399 230.01616 271.08425 6.2427
 1901 2.4 226.26296 271.12721 6.18432
 1902 2.401 230.99583 271.17015 6.2444
 1903 2.402 240.00287 271.21307 6.36665
 1904 2.403 234.40583 271.25598 6.28623
 1905 2.404 233.26101 271.29886 6.26702
 1906 2.405 233.7939 271.34172 6.27581
 1907 2.406 235.19982 271.38456 6.29284
 1908 2.407 228.79726 271.42738 6.20848
 1909 2.408 243.09732 271.47018 6.39404
 1910 2.409 231.68724 271.51295 6.23471
 1911 2.41 228.38514 271.55571 6.19243
 1912 2.411 225.44846 271.59845 6.15293
 1913 2.412 223.27585 271.64117 6.11549
 1914 2.413 228.20849 271.68387 6.18677
 1915 2.414 226.02546 271.72654 6.16654
 1916 2.415 236.92262 271.7692 6.29956
 1917 2.416 239.51122 271.81184 6.33422
 1918 2.417 229.26604 271.85445 6.2028
 1919 2.418 227.35068 271.89705 6.17076
 1920 2.419 235.92929 271.93963 6.27662
 1921 2.42 230.64636 271.98218 6.20567
 1922 2.421 227.14304 272.02471 6.16169
 1923 2.422 233.97197 272.06723 6.25392
 1924 2.423 240.51451 272.10972 6.33938
 1925 2.424 231.9207 272.1522 6.22539
 1926 2.425 236.20043 272.19465 6.27845
 1927 2.426 232.16846 272.23708 6.22765
 1928 2.427 231.02772 272.27949 6.21525
 1929 2.428 227.88978 272.32189 6.17095
 1930 2.429 224.17793 272.36426 6.11984
 1931 2.43 231.32007 272.40661 6.20826
 1932 2.431 232.53056 272.44894 6.2274
 1933 2.432 227.02528 272.49125 6.14571
 1934 2.433 225.51747 272.53354 6.12023
 1935 2.434 245.32512 272.57581 6.40075
 1936 2.435 235.80623 272.61806 6.25394
 1937 2.436 230.41154 272.66029 6.18933
 1938 2.437 229.73319 272.7025 6.18147
 1939 2.438 239.33096 272.74468 6.31281
 1940 2.439 230.72706 272.78685 6.19185
 1941 2.44 239.21031 272.829 6.30708
 1942 2.441 230.31411 272.87112 6.18432
 1943 2.442 232.30779 272.91323 6.21415
 1944 2.443 242.66656 272.95532 6.35242
 1945 2.444 226.60826 272.99738 6.13876
 1946 2.445 229.13196 273.03943 6.17772
 1947 2.446 228.40941 273.08145 6.16215
 1948 2.447 238.82421 273.12345 6.29139
 1949 2.448 232.65415 273.16544 6.20556
 1950 2.449 229.69186 273.2074 6.16464
 1951 2.45 233.14921 273.24934 6.21845
 1952 2.451 243.97703 273.29126 6.34932
 1953 2.452 235.69339 273.33317 6.23528
 1954 2.453 231.09501 273.37505 6.17037
 1955 2.454 236.87525 273.41691 6.24187
 1956 2.455 242.15371 273.45875 6.31309
 1957 2.456 232.00734 273.50057 6.17758
 1958 2.457 228.96514 273.54237 6.1263
 1959 2.458 235.27378 273.58415 6.21412
 1960 2.459 235.87718 273.6259 6.21421
 1961 2.46 221.74686 273.66764 6.02898
 1962 2.461 232.03117 273.70936 6.14827
 1963 2.462 227.32935 273.75106 6.09799
 1964 2.463 239.45571 273.79273 6.24201
 1965 2.464 234.99266 273.83439 6.19382
 1966 2.465 240.0323 273.87602 6.24278
 1967 2.466 243.26373 273.91764 6.28358
 1968 2.467 238.22672 273.95923 6.21243
 1969 2.468 243.7092 274.00081 6.29734
 1970 2.469 227.2613 274.04236 6.07987
 1971 2.47 234.87858 274.08389 6.17455
 1972 2.471 235.33013 274.12541 6.18359
 1973 2.472 233.95364 274.1669 6.16624
 1974 2.473 224.23706 274.20837 6.03509
 1975 2.474 238.049 274.24982 6.2221
 1976 2.475 232.38914 274.29125 6.15216
 1977 2.476 242.17435 274.33266 6.27667
 1978 2.477 238.18785 274.37405 6.22542
 1979 2.478 228.02356 274.41542 6.09104
 1980 2.479 241.03315 274.45677 6.26278
 1981 2.48 236.35875 274.49809 6.20707
 1982 2.481 246.78722 274.5394 6.33488
 1983 2.482 237.32797 274.58069 6.2191
 1984 2.483 234.97169 274.62195 6.18788
 1985 2.484 236.86172 274.6632 6.2192
 1986 2.485 240.58913 274.70442 6.25983
 1987 2.486 228.08573 274.74563 6.09951
 1988 2.487 229.37313 274.78681 6.11486
 1989 2.488 238.6007 274.82797 6.23738
 1990 2.489 228.62283 274.86912 6.10185
 1991 2.49 229.27931 274.91024 6.12421
 1992 2.491 229.09546 274.95134 6.12077
 1993 2.492 239.23793 274.99242 6.25656
 1994 2.493 235.00654 275.03348 6.20182
 1995 2.494 242.07269 275.07452 6.30356
 1996 2.495 236.92087 275.11554 6.23129
 1997 2.496 225.56097 275.15654 6.07782
 1998 2.497 229.7587 275.19752 6.14617
 1999 2.498 228.58047 275.23848 6.13091
 2000 2.499 231.19973 275.27941 6.16714
 2001 2.5 229.47475 275.32033 6.14193
 2002 2.501 218.65759 275.36123 5.99332
 2003 2.502 233.87321 275.4021 6.20999
 2004 2.503 240.4071 275.44296 6.29257
 2005 2.504 238.58448 275.48379 6.27157
 2006 2.505 235.11803 275.5246 6.22935
 2007 2.506 230.56026 275.5654 6.16997
 2008 2.507 238.13455 275.60617 6.26532
 2009 2.508 227.98078 275.64692 6.12913
 2010 2.509 231.43278 275.68765 6.18172
 2011 2.51 236.35758 275.72836 6.24374
 2012 2.511 235.8324 275.76905 6.24101
 2013 2.512 228.87693 275.80972 6.1504
 2014 2.513 244.16495 275.85037 6.35975
 2015 2.514 239.70373 275.891 6.2976
 2016 2.515 232.78365 275.93161 6.21453
 2017 2.516 223.00203 275.97219 6.0797
 2018 2.517 222.81794 276.01276 6.0866
 2019 2.518 238.12547 276.05331 6.29069
 2020 2.519 233.46681 276.09383 6.23543
 2021 2.52 228.51034 276.13434 6.16873
 2022 2.521 239.35766 276.17482 6.31172
 2023 2.522 232.70462 276.21528 6.23294
 2024 2.523 237.79356 276.25573 6.30701
 2025 2.524 230.27283 276.29615 6.20321
 2026 2.525 239.4187 276.33655 6.33021
 2027 2.526 241.13363 276.37693 6.35281
 2028 2.527 238.07113 276.41729 6.31733
 2029 2.528 230.71024 276.45763 6.20969
 2030 2.529 234.35189 276.49795 6.25922
 2031 2.53 237.10653 276.53825 6.29369
 2032 2.531 251.01244 276.57852 6.46692
 2033 2.532 233.63229 276.61878 6.24166
 2034 2.533 232.52461 276.65902 6.22629
 2035 2.534 244.66071 276.69923 6.38906
 2036 2.535 230.99284 276.73943 6.21564
 2037 2.536 239.38232 276.7796 6.32612
 2038 2.537 241.56591 276.81975 6.35457
 2039 2.538 233.72323 276.85989 6.25915
 2040 2.539 239.76281 276.9 6.33842
 2041 2.54 237.0426 276.94009 6.29507
 2042 2.541 227.7327 276.98016 6.17606
 2043 2.542 219.56358 277.02021 6.07117
 2044 2.543 239.01246 277.06024 6.3353
 2045 2.544 234.01466 277.10025 6.26842
 2046 2.545 226.36514 277.14024 6.16331
 2047 2.546 225.71761 277.18021 6.14889
 2048 2.547 248.9014 277.22015 6.46042
 2049 2.548 240.55084 277.26008 6.34295
 2050 2.549 243.00406 277.29999 6.38709
 2051 2.55 241.15221 277.33987 6.34957
 2052 2.551 237.27268 277.37973 6.29355
 2053 2.552 228.13173 277.41958 6.17709
 2054 2.553 229.6424 277.4594 6.19687
 2055 2.554 234.52831 277.4992 6.26481
 2056 2.555 238.2362 277.53898 6.30217
 2057 2.556 231.66566 277.57874 6.22764
 2058 2.557 239.81591 277.61848 6.34066
 2059 2.558 245.20817 277.6582 6.40199
 2060 2.559 231.8764 277.6979 6.21248
 2061 2.56 239.0952 277.73758 6.31071
 2062 2.561 233.41668 277.77724 6.23739
 2063 2.562 232.56748 277.81687 6.23693
 2064 2.563 230.75908 277.85649 6.20493
 2065 2.564 240.82804 277.89608 6.33314
 2066 2.565 225.15509 277.93566 6.12972
 2067 2.566 236.78992 277.97521 6.28633
 2068 2.567 223.25567 278.01475 6.0957
 2069 2.568 242.96227 278.05426 6.34948
 2070 2.569 237.03357 278.09375 6.27477
 2071 2.57 243.11674 278.13322 6.356
 2072 2.571 235.62413 278.17267 6.24754
 2073 2.572 238.19991 278.2121 6.28339
 2074 2.573 228.81714 278.25151 6.16295
 2075 2.574 241.47003 278.29089 6.32362
 2076 2.575 237.97349 278.33026 6.28002
 2077 2.576 218.07006 278.36961 6.00442
 2078 2.577 235.40011 278.40893 6.24613
 2079 2.578 237.91687 278.44824 6.27069
 2080 2.579 239.50729 278.48752 6.29258
 2081 2.58 247.30606 278.52679 6.39234
 2082 2.581 235.09629 278.56603 6.2277
 2083 2.582 230.32876 278.60525 6.16525
 2084 2.583 228.33193 278.64445 6.13803
 2085 2.584 222.81791 278.68363 6.06212
 2086 2.585 240.1077 278.72279 6.28982
 2087 2.586 228.1932 278.76193 6.13889
 2088 2.587 233.35202 278.80105 6.2
 2089 2.588 235.06817 278.84015 6.21692
 2090 2.589 234.18324 278.87922 6.21546
 2091 2.59 239.75551 278.91828 6.28114
 2092 2.591 238.84124 278.95731 6.26453
 2093 2.592 240.3842 278.99633 6.27686
 2094 2.593 225.60773 279.03532 6.08853
 2095 2.594 226.60029 279.07429 6.09179
 2096 2.595 230.44829 279.11324 6.14183
 2097 2.596 243.60961 279.15218 6.32356
 2098 2.597 235.4925 279.19109 6.21061
 2099 2.598 239.56328 279.22998 6.25345
 2100 2.599 236.18358 279.26884 6.2057
 2101 2.6 235.17405 279.30769 6.20078
 2102 2.601 239.91905 279.34652 6.26019
 2103 2.602 233.36776 279.38533 6.15898
 2104 2.603 232.33323 279.42411 6.13909
 2105 2.604 234.65461 279.46288 6.17409
 2106 2.605 222.99594 279.50162 6.01278
 2107 2.606 228.2139 279.54034 6.07746
 2108 2.607 221.63337 279.57905 5.98613
 2109 2.608 228.69277 279.61773 6.08
 2110 2.609 232.32786 279.65639 6.12322
 2111 2.61 242.07917 279.69503 6.2426
 2112 2.611 244.43096 279.73365 6.26617
 2113 2.612 249.76922 279.77225 6.32858
 2114 2.613 231.16852 279.81083 6.084
 2115 2.614 229.44458 279.84938 6.0562
 2116 2.615 227.71358 279.88792 6.02469
 2117 2.616 227.76259 279.92643 6.02734
 2118 2.617 240.96054 279.96493 6.18658
 2119 2.618 242.57896 280.0034 6.20947
 2120 2.619 229.28669 280.04185 6.03473
 2121 2.62 237.60501 280.08029 6.13574
 2122 2.621 235.10687 280.1187 6.09901
 2123 2.622 244.64751 280.15709 6.21369
 2124 2.623 235.24179 280.19546 6.08815
 2125 2.624 235.11604 280.23381 6.08715
 2126 2.625 233.998 280.27213 6.06852
 2127 2.626 234.34913 280.31044 6.06294
 2128 2.627 223.91737 280.34873 5.92304
 2129 2.628 228.14485 280.38699 5.96848
 2130 2.629 243.86483 280.42524 6.16684
 2131 2.63 238.93786 280.46346 6.10306
 2132 2.631 239.14183 280.50167 6.09258
 2133 2.632 231.12878 280.53985 5.98472
 2134 2.633 233.6659 280.57801 6.01649
 2135 2.634 240.2233 280.61615 6.09841
 2136 2.635 240.66268 280.65427 6.09776
 2137 2.636 229.36385 280.69237 5.94369
 2138 2.637 238.68123 280.73045 6.06328
 2139 2.638 240.04229 280.7685 6.07763
 2140 2.639 239.1651 280.80654 6.06445
 2141 2.64 242.00905 280.84455 6.09577
 2142 2.641 238.73018 280.88255 6.037
 2143 2.642 235.25621 280.92052 5.98765
 2144 2.643 240.32156 280.95848 6.05798
 2145 2.644 233.3564 280.99641 5.96903
 2146 2.645 237.11304 281.03432 6.01532
 2147 2.646 231.88379 281.07221 5.94389
 2148 2.647 230.47455 281.11008 5.93162
 2149 2.648 236.12817 281.14793 5.993
 2150 2.649 228.15456 281.18576 5.8931
 2151 2.65 228.24748 281.22356 5.88668
 2152 2.651 236.5942 281.26135 5.97946
 2153 2.652 234.36624 281.29911 5.95041
 2154 2.653 240.51223 281.33686 6.02175
 2155 2.654 233.03465 281.37458 5.92457
 2156 2.655 244.62575 281.41228 6.06463
 2157 2.656 248.769 281.44997 6.10631
 2158 2.657 236.95989 281.48763 5.96006
 2159 2.658 230.1342 281.52527 5.86857
 2160 2.659 233.0481 281.56288 5.90323
 2161 2.66 243.14752 281.60048 6.028
 2162 2.661 234.07895 281.63806 5.90726
 2163 2.662 243.57176 281.67562 6.02811
 2164 2.663 232.59852 281.71315 5.88682
 2165 2.664 234.0532 281.75067 5.90825
 2166 2.665 223.77641 281.78816 5.77601
 2167 2.666 230.02386 281.82563 5.84453
 2168 2.667 240.12698 281.86309 5.97686
 2169 2.668 238.15893 281.90052 5.95503
 2170 2.669 236.14252 281.93793 5.92208
 2171 2.67 239.09599 281.97532 5.95799
 2172 2.671 224.1647 282.01268 5.776
 2173 2.672 241.70578 282.05003 5.98866
 2174 2.673 237.16429 282.08736 5.92786
 2175 2.674 235.00657 282.12466 5.90125
 2176 2.675 243.49141 282.16195 6.00442
 2177 2.676 235.06621 282.19921 5.8963
 2178 2.677 225.31384 282.23646 5.77103
 2179 2.678 237.45352 282.27368 5.92909
 2180 2.679 234.74948 282.31088 5.89143
 2181 2.68 229.38774 282.34806 5.82826
 2182 2.681 231.67133 282.38522 5.85144
 2183 2.682 235.68699 282.42236 5.9055
 2184 2.683 241.08559 282.45948 5.97871
 2185 2.684 232.09746 282.49657 5.86411
 2186 2.685 249.77332 282.53365 6.08169
 2187 2.686 237.31032 282.5707 5.93822
 2188 2.687 237.64294 282.60774 5.93468
 2189 2.688 238.64321 282.64475 5.9459
 2190 2.689 230.64256 282.68174 5.8492
 2191 2.69 235.69191 282.71871 5.91189
 2192 2.691 239.96109 282.75566 5.96741
 2193 2.692 240.89097 282.79259 5.98011
 2194 2.693 240.76799 282.8295 5.97579
 2195 2.694 240.95495 282.86639 5.98046
 2196 2.695 243.48298 282.90326 6.00962
 2197 2.696 247.62636 282.9401 6.06598
 2198 2.697 236.08407 282.97693 5.9285
 2199 2.698 234.61961 283.01373 5.90315
 2200 2.699 230.84346 283.05051 5.85744
 2201 2.7 236.18036 283.08728 5.93631
 2202 2.701 232.75536 283.12402 5.89618
 2203 2.702 228.78088 283.16074 5.84434
 2204 2.703 244.44508 283.19744 6.04506
 2205 2.704 237.6972 283.23411 5.96602
 2206 2.705 233.35523 283.27077 5.91799
 2207 2.706 231.33293 283.30741 5.90123
 2208 2.707 238.93309 283.34402 6.0004
 2209 2.708 235.3669 283.38062 5.95904
 2210 2.709 242.66672 283.41719 6.05524
 2211 2.71 224.66627 283.45374 5.82244
 2212 2.711 237.91172 283.49028 5.99971
 2213 2.712 232.02033 283.52679 5.92751
 2214 2.713 232.69701 283.56328 5.94216
 2215 2.714 229.85607 283.59974 5.90574
 2216 2.715 243.02366 283.63619 6.08047
 2217 2.716 233.68778 283.67262 5.96184
 2218 2.717 242.43122 283.70903 6.06805
 2219 2.718 231.1605 283.74541 5.93183
 2220 2.719 243.42537 283.78177 6.09587
 2221 2.72 230.08558 283.81812 5.91971
 2222 2.721 233.18924 283.85444 5.95998
 2223 2.722 240.7241 283.89074 6.06683
 2224 2.723 243.86986 283.92702 6.10487
 2225 2.724 238.66282 283.96328 6.04837
 2226 2.725 234.5576 283.99952 5.98829
 2227 2.726 237.11076 284.03574 6.03076
 2228 2.727 235.50162 284.07193 6.01858
 2229 2.728 237.03658 284.10811 6.0453
 2230 2.729 230.95715 284.14426 5.96091
 2231 2.73 227.05203 284.1804 5.90949
 2232 2.731 237.59584 284.21651 6.04975
 2233 2.732 237.16247 284.2526 6.04003
 2234 2.733 240.27557 284.28867 6.0838
 2235 2.734 235.24256 284.32472 6.02204
 2236 2.735 237.79453 284.36075 6.04801
 2237 2.736 233.28717 284.39676 5.98972
 2238 2.737 243.94827 284.43274 6.1153
 2239 2.738 240.19321 284.46871 6.07699
 2240 2.739 246.0912 284.50465 6.14564
 2241 2.74 234.45666 284.54058 5.99953
 2242 2.741 242.72249 284.57648 6.10399
 2243 2.742 237.08161 284.61236 6.03103
 2244 2.743 244.75416 284.64822 6.12427
 2245 2.744 241.87186 284.68406 6.09252
 2246 2.745 236.35015 284.71988 6.02566
 2247 2.746 236.57313 284.75568 6.02343
 2248 2.747 242.56764 284.79146 6.10255
 2249 2.748 235.57828 284.82721 6.01586
 2250 2.749 234.02874 284.86295 5.98747
 2251 2.75 229.9782 284.89866 5.92411
 2252 2.751 243.01489 284.93435 6.09158
 2253 2.752 235.40437 284.97003 5.99477
 2254 2.753 244.52901 285.00568 6.10953
 2255 2.754 244.62244 285.04131 6.11241
 2256 2.755 237.80901 285.07692 6.02695
 2257 2.756 239.66904 285.1125 6.05561
 2258 2.757 238.53688 285.14807 6.04292
 2259 2.758 239.78452 285.18362 6.05028
 2260 2.759 243.81169 285.21914 6.1088
 2261 2.76 239.27312 285.25465 6.05035
 2262 2.761 239.04257 285.29013 6.04626
 2263 2.762 240.57393 285.32559 6.06858
 2264 2.763 235.23922 285.36103 6.00433
 2265 2.764 238.13688 285.39645 6.03218
 2266 2.765 245.18284 285.43185 6.12148
 2267 2.766 248.17667 285.46723 6.16852
 2268 2.767 240.63173 285.50259 6.06416
 2269 2.768 223.99173 285.53792 5.85441
 2270 2.769 237.61726 285.57324 6.01751
 2271 2.77 243.26309 285.60853 6.09193
 2272 2.771 238.85358 285.64381 6.03125
 2273 2.772 238.45901 285.67906 6.02216
 2274 2.773 253.77326 285.71429 6.2119
 2275 2.774 236.92617 285.7495 5.99547
 2276 2.775 234.88238 285.78469 5.96973
 2277 2.776 236.55086 285.81986 6.00198
 2278 2.777 236.87217 285.855 6.00502
 2279 2.778 236.38282 285.89013 5.99285
 2280 2.779 242.44543 285.92523 6.0675
 2281 2.78 238.69392 285.96032 6.02893
 2282 2.781 230.12427 285.99538 5.91517
 2283 2.782 242.57552 286.03042 6.07795
 2284 2.783 243.31628 286.06544 6.07107
 2285 2.784 243.88699 286.10044 6.07439
 2286 2.785 229.99566 286.13542 5.90124
 2287 2.786 251.01074 286.17038 6.15615
 2288 2.787 245.29906 286.20532 6.08771
 2289 2.788 241.20426 286.24023 6.03932
 2290 2.789 237.53251 286.27513 5.98667
 2291 2.79 238.8954 286.31 6.00746
 2292 2.791 241.15055 286.34485 6.03005
 2293 2.792 240.4293 286.37969 6.02404
 2294 2.793 242.7783 286.4145 6.03824
 2295 2.794 236.71492 286.44929 5.96484
 2296 2.795 250.85732 286.48405 6.1457
 2297 2.796 239.00252 286.5188 5.99769
 2298 2.797 237.5389 286.55353 5.96849
 2299 2.798 229.52628 286.58823 5.8807
 2300 2.799 240.05563 286.62292 5.99707
 2301 2.8 241.07043 286.65758 6.01249
 2302 2.801 243.61201 286.69223 6.04897
 2303 2.802 244.22901 286.72685 6.04987
 2304 2.803 240.95344 286.76145 6.01329
 2305 2.804 238.95894 286.79603 5.99126
 2306 2.805 241.53187 286.83058 6.0219
 2307 2.806 243.68985 286.86512 6.04144
 2308 2.807 244.86169 286.89964 6.05907
 2309 2.808 236.7997 286.93413 5.9604
 2310 2.809 234.52022 286.96861 5.92398
 2311 2.81 240.28431 287.00306 5.98953
 2312 2.811 238.01788 287.03749 5.96607
 2313 2.812 236.08189 287.0719 5.93906
 2314 2.813 242.54241 287.10629 6.01316
 2315 2.814 250.28412 287.14066 6.10888
 2316 2.815 239.08609 287.17501 5.96363
 2317 2.816 248.57675 287.20934 6.07856
 2318 2.817 240.35126 287.24364 5.96297
 2319 2.818 241.03966 287.27793 5.97202
 2320 2.819 240.39464 287.31219 5.96312
 2321 2.82 240.66426 287.34644 5.96649
 2322 2.821 235.26352 287.38066 5.88058
 2323 2.822 244.03609 287.41486 5.99439
 2324 2.823 245.97597 287.44904 6.02112
 2325 2.824 240.22761 287.4832 5.95505
 2326 2.825 232.27832 287.51733 5.84761
 2327 2.826 237.78538 287.55145 5.9101
 2328 2.827 229.70526 287.58555 5.81312
 2329 2.828 241.19864 287.61962 5.94976
 2330 2.829 245.93966 287.65367 5.99598
 2331 2.83 250.51273 287.68771 6.0539
 2332 2.831 243.8241 287.72172 5.95918
 2333 2.832 241.01714 287.75571 5.91928
 2334 2.833 236.50747 287.78968 5.85422
 2335 2.834 235.00902 287.82362 5.82905
 2336 2.835 238.50761 287.85755 5.87448
 2337 2.836 241.63527 287.89146 5.90967
 2338 2.837 242.71695 287.92534 5.92033
 2339 2.838 242.53481 287.95921 5.90673
 2340 2.839 237.16431 287.99305 5.84597
 2341 2.84 238.06849 288.02687 5.85271
 2342 2.841 227.59914 288.06067 5.71356
 2343 2.842 235.83617 288.09445 5.81597
 2344 2.843 238.79173 288.12821 5.85084
 2345 2.844 243.07159 288.16195 5.89838
 2346 2.845 244.76922 288.19566 5.92059
 2347 2.846 249.8073 288.22936 5.97984
 2348 2.847 250.71706 288.26303 5.99074
 2349 2.848 245.3104 288.29669 5.91411
 2350 2.849 239.65112 288.33032 5.83894
 2351 2.85 247.12173 288.36393 5.92746
 2352 2.851 236.0941 288.39752 5.79306
 2353 2.852 233.67789 288.43109 5.76214
 2354 2.853 230.19957 288.46464 5.71798
 2355 2.854 235.77404 288.49816 5.77706
 2356 2.855 246.07985 288.53167 5.90166
 2357 2.856 240.51542 288.56515 5.82714
 2358 2.857 234.84417 288.59862 5.75618
 2359 2.858 240.70089 288.63206 5.82568
 2360 2.859 239.69466 288.66548 5.81057
 2361 2.86 236.72282 288.69888 5.7693
 2362 2.861 247.47439 288.73226 5.90016
 2363 2.862 248.61756 288.76562 5.91071
 2364 2.863 242.33732 288.79896 5.83633
 2365 2.864 239.57731 288.83227 5.80355
 2366 2.865 238.31217 288.86557 5.78723
 2367 2.866 242.23592 288.89884 5.83674
 2368 2.867 239.07574 288.9321 5.79701
 2369 2.868 240.69753 288.96533 5.81536
 2370 2.869 238.8533 288.99854 5.79469
 2371 2.87 247.1437 289.03173 5.88977
 2372 2.871 240.79152 289.0649 5.81454
 2373 2.872 231.82962 289.09805 5.70107
 2374 2.873 237.72863 289.13117 5.77701
 2375 2.874 244.70475 289.16428 5.86235
 2376 2.875 251.08555 289.19736 5.93787
 2377 2.876 234.02022 289.23043 5.73071
 2378 2.877 245.5083 289.26347 5.86363
 2379 2.878 233.04543 289.29649 5.71106
 2380 2.879 242.54785 289.32949 5.82276
 2381 2.88 240.14933 289.36247 5.7926
 2382 2.881 250.20739 289.39543 5.91128
 2383 2.882 240.72798 289.42836 5.80014
 2384 2.883 247.22119 289.46128 5.87719
 2385 2.884 243.81405 289.49418 5.83915
 2386 2.885 238.06576 289.52705 5.77064
 2387 2.886 237.53709 289.5599 5.76173
 2388 2.887 240.0362 289.59273 5.79887
 2389 2.888 232.23762 289.62554 5.69602
 2390 2.889 249.40752 289.65833 5.8994
 2391 2.89 239.93732 289.6911 5.78835
 2392 2.891 241.19261 289.72385 5.80448
 2393 2.892 247.92984 289.75657 5.88856
 2394 2.893 240.61155 289.78928 5.7927
 2395 2.894 243.36118 289.82196 5.82958
 2396 2.895 239.70266 289.85463 5.78594
 2397 2.896 253.24841 289.88727 5.94723
 2398 2.897 249.1662 289.91989 5.89454
 2399 2.898 252.53576 289.95249 5.9297
 2400 2.899 240.96964 289.98507 5.79521
 2401 2.9 249.87574 290.01763 5.90349
 2402 2.901 243.92911 290.05016 5.82161
 2403 2.902 242.17415 290.08268 5.80141
 2404 2.903 240.15718 290.11517 5.77363
 2405 2.904 248.10577 290.14765 5.87222
 2406 2.905 232.65781 290.1801 5.68398
 2407 2.906 246.40376 290.21253 5.85292
 2408 2.907 241.40186 290.24494 5.79557
 2409 2.908 246.28333 290.27733 5.85307
 2410 2.909 236.33646 290.3097 5.74122
 2411 2.91 244.81465 290.34204 5.83599
 2412 2.911 246.44434 290.37437 5.85728
 2413 2.912 243.65252 290.40667 5.83074
 2414 2.913 248.45225 290.43896 5.8904
 2415 2.914 245.10612 290.47122 5.85292
 2416 2.915 241.80867 290.50346 5.82114
 2417 2.916 251.31571 290.53568 5.93391
 2418 2.917 246.34235 290.56788 5.87844
 2419 2.918 243.87662 290.60006 5.84783
 2420 2.919 242.76066 290.63221 5.83591
 2421 2.92 245.80735 290.66435 5.87052
 2422 2.921 258.13501 290.69646 6.01917
 2423 2.922 243.61271 290.72856 5.84395
 2424 2.923 247.82669 290.76063 5.89618
 2425 2.924 248.01592 290.79268 5.89541
 2426 2.925 243.57766 290.82471 5.84872
 2427 2.926 240.68519 290.85672 5.80852
 2428 2.927 235.06349 290.88871 5.73911
 2429 2.928 243.92874 290.92068 5.84833
 2430 2.929 239.1766 290.95262 5.78887
 2431 2.93 246.53935 290.98455 5.88107
 2432 2.931 241.05322 291.01645 5.81428
 2433 2.932 250.64708 291.04834 5.92952
 2434 2.933 248.00055 291.0802 5.90366
 2435 2.934 249.54328 291.11204 5.92479
 2436 2.935 240.50126 291.14386 5.82278
 2437 2.936 257.59247 291.17566 6.02155
 2438 2.937 256.15216 291.20743 6.01312
 2439 2.938 255.07563 291.23919 5.99838
 2440 2.939 245.93274 291.27093 5.89321
 2441 2.94 245.41673 291.30264 5.88127
 2442 2.941 246.1593 291.33433 5.88931
 2443 2.942 253.52388 291.36601 5.98897
 2444 2.943 238.60769 291.39766 5.80479
 2445 2.944 238.44809 291.42929 5.79235
 2446 2.945 245.55448 291.4609 5.87924
 2447 2.946 248.36963 291.49248 5.90771
 2448 2.947 256.77545 291.52405 6.00147
 2449 2.948 239.15045 291.55559 5.79378
 2450 2.949 243.42658 291.58712 5.83187
 2451 2.95 239.30548 291.61862 5.78277
 2452 2.951 234.69191 291.6501 5.71693
 2453 2.952 252.20645 291.68157 5.93205
 2454 2.953 241.10155 291.71301 5.79376
 2455 2.954 242.94574 291.74443 5.82141
 2456 2.955 250.00452 291.77582 5.90071
 2457 2.956 245.92966 291.8072 5.85745
 2458 2.957 250.33566 291.83856 5.9138
 2459 2.958 251.2166 291.86989 5.92848
 2460 2.959 250.59918 291.9012 5.92301
 2461 2.96 247.24012 291.9325 5.8881
 2462 2.961 252.7937 291.96377 5.95896
 2463 2.962 242.53964 291.99502 5.83161
 2464 2.963 238.4777 292.02625 5.79089
 2465 2.964 250.86168 292.05745 5.94166
 2466 2.965 250.37407 292.08864 5.9389
 2467 2.966 233.94989 292.11981 5.73981
 2468 2.967 248.6707 292.15095 5.92838
 2469 2.968 250.71547 292.18208 5.95103
 2470 2.969 244.6497 292.21318 5.8809
 2471 2.97 249.99576 292.24426 5.94528
 2472 2.971 242.44618 292.27532 5.86743
 2473 2.972 257.99661 292.30636 6.05244
 2474 2.973 253.3289 292.33738 5.99457
 2475 2.974 236.54818 292.36838 5.79722
 2476 2.975 239.03323 292.39935 5.82934
 2477 2.976 246.7583 292.43031 5.92675
 2478 2.977 247.97097 292.46124 5.9451
 2479 2.978 247.81786 292.49215 5.94529
 2480 2.979 237.88824 292.52305 5.82686
 2481 2.98 258.00033 292.55392 6.07576
 2482 2.981 240.24983 292.58477 5.86404
 2483 2.982 254.451 292.61559 6.04249
 2484 2.983 251.32562 292.6464 6.00276
 2485 2.984 250.65082 292.67719 5.99558
 2486 2.985 247.48488 292.70795 5.9674
 2487 2.986 249.71543 292.7387 5.99144
 2488 2.987 249.1696 292.76942 5.98588
 2489 2.988 250.25938 292.80012 6.00417
 2490 2.989 253.91155 292.8308 6.05009
 2491 2.99 245.60861 292.86146 5.95415
 2492 2.991 252.66929 292.8921 6.04587
 2493 2.992 242.39882 292.92272 5.91723
 2494 2.993 243.15926 292.95332 5.93222
 2495 2.994 245.13754 292.98389 5.95962
 2496 2.995 248.11382 293.01445 5.99419
 2497 2.996 242.18065 293.04498 5.92393
 2498 2.997 242.5101 293.07549 5.9269
 2499 2.998 242.91239 293.10598 5.93721
 2500 2.999 234.35788 293.13645 5.83152
 2501 3 250.20986 293.1669 6.0201
 2502 3.001 252.78756 293.19733 6.06006
 2503 3.002 245.56424 293.22774 5.962
 2504 3.003 245.36888 293.25812 5.95652
 2505 3.004 250.80168 293.28849 6.01748
 2506 3.005 248.36223 293.31883 5.98294
 2507 3.006 250.11956 293.34915 5.99109
 2508 3.007 249.40707 293.37945 5.98329
 2509 3.008 247.60866 293.40973 5.96165
 2510 3.009 245.51379 293.43999 5.92428
 2511 3.01 258.45934 293.47023 6.07435
 2512 3.011 243.37173 293.50045 5.89537
 2513 3.012 249.78732 293.53065 5.96638
 2514 3.013 239.95937 293.56082 5.85232
 2515 3.014 253.5247 293.59097 6.01311
 2516 3.015 249.58123 293.62111 5.94869
 2517 3.016 244.51627 293.65122 5.89206
 2518 3.017 245.14639 293.68131 5.89328
 2519 3.018 253.11662 293.71138 5.99338
 2520 3.019 246.44366 293.74143 5.90494
 2521 3.02 255.04092 293.78403 6.01486
 2522 3.021 250.97687 294.23457 5.96113
 2523 3.022 253.15498 295.52887 5.98697
 2524 3.023 243.80587 295.81245 5.86542
 2525 3.024 256.30923 295.88013 6.01414
 2526 3.025 256.44794 295.94889 6.01198
 2527 3.026 250.09659 296.01878 5.93143
 2528 3.027 253.68862 296.08985 5.97365
 2529 3.028 243.22728 296.16214 5.83966
 2530 3.029 242.30438 296.2357 5.81848
 2531 3.03 243.39739 296.31058 5.83362
 2532 3.031 242.86469 296.38685 5.81782
 2533 3.032 246.65573 296.46455 5.84785
 2534 3.033 233.48086 296.54376 5.69135
 2535 3.034 259.78276 296.62454 5.99396
 2536 3.035 257.18063 296.70695 5.95399
 2537 3.036 246.81333 296.79107 5.82753
 2538 3.037 246.55588 296.87698 5.82091
 2539 3.038 264.0238 296.96475 6.01736
 2540 3.039 242.71444 297.05447 5.7641
 2541 3.04 254.367 297.14624 5.8927
 2542 3.041 241.72246 297.24014 5.73955
 2543 3.042 252.45371 297.33628 5.86276
 2544 3.043 259.79969 297.43476 5.94769
 2545 3.044 256.62235 297.53589 5.90332
 2546 3.045 248.7205 297.64558 5.82262
 2547 3.046 245.81647 297.77477 5.77381
 2548 3.047 254.69491 297.90203 5.87179
 2549 3.048 257.90301 298.015 5.90437
 2550 3.049 256.06469 298.13113 5.87927
 2551 3.05 251.13449 298.2506 5.81679
 2552 3.051 251.26194 298.37356 5.80606
 2553 3.052 249.44611 298.50023 5.778
 2554 3.053 247.98045 298.63078 5.76295
 2555 3.054 247.04739 298.76543 5.73508
 2556 3.055 245.23242 298.90442 5.70546
 2557 3.056 248.70779 299.04798 5.73766
 2558 3.057 254.75245 299.19638 5.80607
 2559 3.058 262.01013 299.34989 5.87435
 2560 3.059 251.50229 299.50882 5.74503
 2561 3.06 246.8494 299.67348 5.68941
 2562 3.061 251.89373 299.84423 5.74509
 2563 3.062 243.27512 300.02143 5.63825
 2564 3.063 249.99282 300.20548 5.71436
 2565 3.064 253.67896 300.39682 5.75421
 2566 3.065 240.02885 300.59592 5.59564
 2567 3.066 248.0285 300.80328 5.68143
 2568 3.067 250.38827 301.01945 5.70897
 2569 3.068 255.97252 301.24502 5.76988
 2570 3.069 255.25983 301.48063 5.75844
 2571 3.07 250.15954 301.72699 5.69502
 2572 3.071 256.42684 301.98486 5.76573
 2573 3.072 250.53143 302.25506 5.68097
 2574 3.073 251.50374 302.53851 5.69398
 2575 3.074 254.79015 302.83619 5.7188
 2576 3.075 260.77853 303.14919 5.77719
 2577 3.076 254.3749 303.47871 5.70426
 2578 3.077 252.99316 303.82604 5.68473
 2579 3.078 254.28821 304.19263 5.69006
 2580 3.079 256.96747 304.58007 5.71737
 2581 3.08 251.89877 304.99012 5.65911
 2582 3.081 258.06743 305.42472 5.72762
 2583 3.082 253.54874 305.88603 5.67686
 2584 3.083 256.97785 306.37646 5.71441
 2585 3.084 246.22273 306.89867 5.59657
 2586 3.085 241.17803 307.45567 5.53806
 2587 3.086 262.51728 308.05081 5.77498
 2588 3.087 255.36658 308.68785 5.69675
 2589 3.088 245.19054 309.37104 5.59375
 2590 3.089 253.74762 310.10518 5.68679
 2591 3.09 254.00375 310.89569 5.68782
 2592 3.091 250.3216 311.74876 5.63987
 2593 3.092 264.87932 312.67144 5.79804
 2594 3.093 257.692 313.6718 5.73206
 2595 3.094 246.85646 314.7591 5.61171
 2596 3.095 270.93349 315.94406 5.87838
 2597 3.096 253.49211 317.23907 5.68208
 2598 3.097 260.08045 318.65857 5.76513
 2599 3.098 262.07395 320.21942 5.78431
 2600 3.099 261.99869 321.94147 5.78283
 2601 3.1 262.26675 323.84815 5.79275
 2602 3.101 253.71216 325.96732 5.69766
 2603 3.102 257.49559 328.33229 5.73682
 2604 3.103 263.16556 330.98318 5.80119
 2605 3.104 260.8668 333.96862 5.7812
 2606 3.105 263.35451 337.34801 5.8083
 2607 3.106 262.10723 341.19458 5.80057
 2608 3.107 263.84109 345.59936 5.82414
 2609 3.108 274.73269 350.67665 5.94144
 2610 3.109 266.62946 356.57157 5.85217
 2611 3.11 263.19951 363.47052 5.81704
 2612 3.111 273.88049 371.61614 5.94348
 2613 3.112 276.39053 381.32892 5.97027
 2614 3.113 280.85448 393.0391 6.01951
 2615 3.114 281.43068 407.33499 6.02498
 2616 3.115 275.5209 425.03782 5.96762
 2617 3.116 296.72884 447.3214 6.19905
 2618 3.117 302.87362 475.90963 6.26866
 2619 3.118 313.96654 513.41528 6.38291
 2620 3.119 342.55353 563.94743 6.66591
 2621 3.12 382.97705 634.26327 7.04956
 2622 3.121 448.28472 736.22445 7.63441
 2623 3.122 568.35673 894.37739 8.5997
 2624 3.123 818.40938 1182.97576 10.31515
 2625 3.124 1467.4212 1887.99246 13.81386
 2626 3.125 3382.5292 3867.68775 20.94677
 2627 3.126 8859.1784 8417.37896 33.94977
 2628 3.127 17624.142 14883.29362 47.90676
 2629 3.128 21388.014 17936.35039 52.86115
 2630 3.129 14437.858 13550.86699 43.38677
 2631 3.13 6880.4963 7137.20118 29.93729
 2632 3.131 2874.9841 3218.29796 19.34131
 2633 3.132 1248.4758 1649.51794 12.75158
 2634 3.133 710.0188 1095.32085 9.61106
 2635 3.134 504.3203 851.80492 8.0943
 2636 3.135 414.25588 710.68711 7.34096
 2637 3.136 362.79064 617.7911 6.86884
 2638 3.137 329.89855 553.13505 6.55561
 2639 3.138 308.7891 506.42597 6.33125
 2640 3.139 311.01352 471.68304 6.36423
 2641 3.14 297.1372 445.23779 6.21523
 2642 3.141 281.58292 424.75187 6.05973
 2643 3.142 270.76829 408.69369 5.93898
 2644 3.143 276.49344 396.04881 5.99531
 2645 3.144 278.51595 386.15957 6.01831
 2646 3.145 281.73143 378.64644 6.05781
 2647 3.146 279.85855 373.4013 6.03359
 2648 3.147 286.18606 370.73274 6.10297
 2649 3.148 296.87912 372.26404 6.22125
 2650 3.149 322.96274 384.94079 6.48844
 2651 3.15 348.8584 429.81771 6.75187
 2652 3.151 444.90018 538.2464 7.61974
 2653 3.152 563.09602 693.11779 8.58846
 2654 3.153 602.2061 764.07549 8.88032
 2655 3.154 509.2841 654.73828 8.16613
 2656 3.155 405.48347 496.30856 7.3072
 2657 3.156 360.47266 397.8299 6.88378
 2658 3.157 312.17354 356.80032 6.40906
 2659 3.158 289.4136 341.19752 6.1747
 2660 3.159 282.03438 333.62959 6.09782
 2661 3.16 270.06377 328.78548 5.96903
 2662 3.161 272.56224 325.26419 6.00462
 2663 3.162 258.03691 322.55049 5.84193
 2664 3.163 265.28364 320.37621 5.92327
 2665 3.164 271.46483 318.58209 6.00073
 2666 3.165 270.96029 317.06751 5.98755
 2667 3.166 265.42964 315.76587 5.93445
 2668 3.167 256.33501 314.63135 5.83567
 2669 3.168 253.78575 313.64298 5.79791
 2670 3.169 260.99048 312.98598 5.88616
 2671 3.17 257.87173 312.80569 5.85127
 2672 3.171 259.36813 312.10084 5.86475
 2673 3.172 258.80222 311.46304 5.86559
 2674 3.173 256.59831 310.8834 5.84538
 2675 3.174 256.72329 310.35465 5.84036
 2676 3.175 262.52417 309.87081 5.91177
 2677 3.176 261.03201 309.42686 5.89139
 2678 3.177 253.24712 309.01856 5.79564
 2679 3.178 259.52117 308.64232 5.87531
 2680 3.179 251.98931 308.29504 5.78906
 2681 3.18 252.91323 307.97404 5.80508
 2682 3.181 258.5196 307.67698 5.8613
 2683 3.182 251.75224 307.40182 5.77988
 2684 3.183 250.85013 307.14677 5.77327
 2685 3.184 259.06909 306.91022 5.86687
 2686 3.185 261.5862 306.69079 5.89172
 2687 3.186 264.33117 306.48719 5.92274
 2688 3.187 252.7992 306.29832 5.79447
 2689 3.188 257.69799 306.12316 5.83602
 2690 3.189 253.54707 305.96082 5.79651
 2691 3.19 257.92669 305.81048 5.83543
 2692 3.191 259.43476 305.67141 5.85781
 2693 3.192 256.53304 305.54295 5.8313
 2694 3.193 271.95801 305.42451 5.99705
 2695 3.194 255.02562 305.31553 5.81824
 2696 3.195 262.99772 305.21555 5.90914
 2697 3.196 256.13005 305.12412 5.83198
 2698 3.197 255.85046 305.04083 5.83201
 2699 3.198 246.68456 304.96535 5.73792
 2700 3.199 245.06732 304.89734 5.71857
 2701 3.2 265.4086 304.83652 5.94976
 2702 3.201 257.40861 304.78263 5.86191
 2703 3.202 259.68698 304.73544 5.89479
 2704 3.203 253.25748 304.69476 5.80995
 2705 3.204 249.07095 304.66041 5.76538
 2706 3.205 251.64548 304.63225 5.7862
 2707 3.206 257.09715 304.61013 5.85404
 2708 3.207 251.63828 304.59397 5.78571
 2709 3.208 251.06238 304.58367 5.77719
 2710 3.209 253.93536 304.57919 5.80714
 2711 3.21 258.44963 304.58047 5.85149
 2712 3.211 260.35874 304.58751 5.86805
 2713 3.212 251.0442 304.6003 5.76497
 2714 3.213 250.62383 304.61887 5.76237
 2715 3.214 253.60882 304.64326 5.79116
 2716 3.215 267.43613 304.67355 5.94197
 2717 3.216 261.605 304.70983 5.87923
 2718 3.217 264.18053 304.75221 5.89746
 2719 3.218 258.06062 304.80083 5.83174
 2720 3.219 261.67012 304.85585 5.87103
 2721 3.22 251.44323 304.91748 5.75274
 2722 3.221 257.57274 304.98594 5.82449
 2723 3.222 261.04136 305.06149 5.86383
 2724 3.223 264.52979 305.14442 5.89515
 2725 3.224 250.29334 305.23506 5.74231
 2726 3.225 251.64054 305.33379 5.74448
 2727 3.226 257.52516 305.44102 5.80757
 2728 3.227 251.38751 305.55722 5.7401
 2729 3.228 247.29236 305.68291 5.68643
 2730 3.229 262.44706 305.81868 5.85021
 2731 3.23 267.20557 305.96519 5.89863
 2732 3.231 254.87585 306.12315 5.75573
 2733 3.232 258.42515 306.29338 5.78081
 2734 3.233 251.16412 306.46458 5.70822
 2735 3.234 253.91508 306.2539 5.72819
 2736 3.235 261.4748 306.41525 5.80975
 2737 3.236 264.50476 305.28061 5.83479
 2738 3.237 265.1834 305.56174 5.84919
 2739 3.238 252.92929 305.86163 5.69259
 2740 3.239 259.68088 306.18214 5.77137
 2741 3.24 249.87324 306.52536 5.6482
 2742 3.241 249.31873 306.89365 5.64357
 2743 3.242 261.75166 307.2897 5.77504
 2744 3.243 255.91641 307.71657 5.71206
 2745 3.244 256.41038 308.17773 5.71065
 2746 3.245 254.46027 308.67719 5.68381
 2747 3.246 263.17815 309.21953 5.77601
 2748 3.247 260.37696 309.81006 5.7409
 2749 3.248 259.08334 310.45495 5.72805
 2750 3.249 258.02333 311.16134 5.71054
 2751 3.25 265.24204 311.93764 5.79117
 2752 3.251 266.84383 312.79371 5.80191
 2753 3.252 257.38462 313.74123 5.68838
 2754 3.253 264.28325 314.79408 5.76909
 2755 3.254 262.8754 315.96891 5.75031
 2756 3.255 260.33879 317.28574 5.72212
 2757 3.256 263.18945 318.76892 5.74877
 2758 3.257 257.10508 320.44821 5.67627
 2759 3.258 261.6692 322.36028 5.72569
 2760 3.259 263.66531 324.54836 5.74268
 2761 3.26 262.18288 327.06578 5.73294
 2762 3.261 272.60668 329.96845 5.8391
 2763 3.262 271.62524 333.40881 5.82717
 2764 3.263 273.87575 337.47536 5.84579
 2765 3.264 279.17999 342.33067 5.91467
 2766 3.265 279.8614 348.19348 5.91023
 2767 3.266 284.25105 355.36369 5.95662
 2768 3.267 297.54455 364.2612 6.10518
 2769 3.268 314.4656 375.48808 6.26811
 2770 3.269 327.3684 389.93176 6.40106
 2771 3.27 350.76492 408.94268 6.61121
 2772 3.271 391.37191 434.65445 6.98702
 2773 3.272 437.44477 470.59969 7.37953
 2774 3.273 541.89087 523.1172 8.21804
 2775 3.274 696.84802 606.31664 9.31565
 2776 3.275 981.50752 765.89211 11.06053
 2777 3.276 1543.7224 1167.83022 13.85547
 2778 3.277 2559.0881 2247.74658 17.84739
 2779 3.278 4394.2178 4526.80107 23.36852
 2780 3.279 6621.1338 7420.61742 28.70133
 2781 3.28 7078.2876 8326.62 29.70291
 2782 3.281 5122.0482 5867.73279 25.25273
 2783 3.282 3033.9264 3001.93744 19.45087
 2784 3.283 1756.62 1444.75036 14.80744
 2785 3.284 1099.1571 860.10081 11.70094
 2786 3.285 754.99113 650.45584 9.70974
 2787 3.286 589.3739 550.15606 8.58902
 2788 3.287 474.70728 488.84559 7.70095
 2789 3.288 411.38293 447.6037 7.17382
 2790 3.289 374.49652 418.51454 6.83718
 2791 3.29 340.46729 397.26188 6.51702
 2792 3.291 320.32717 381.28072 6.31887
 2793 3.292 316.85253 368.97082 6.27596
 2794 3.293 293.67462 359.29368 6.04378
 2795 3.294 284.74792 351.5524 5.94537
 2796 3.295 286.60178 345.26561 5.96203
 2797 3.296 280.68826 340.0924 5.89807
 2798 3.297 268.43067 335.78595 5.76617
 2799 3.298 274.98329 332.16407 5.83748
 2800 3.299 279.45336 329.08998 5.87658
 2801 3.3 280.98404 326.45936 5.89278
 2802 3.301 262.62336 324.19155 5.69275
 2803 3.302 278.17349 322.22341 5.86037
 2804 3.303 265.0688 320.50494 5.72544
 2805 3.304 258.01577 318.99614 5.64346
 2806 3.305 251.62622 317.6647 5.57384
 2807 3.306 268.50264 316.4843 5.75761
 2808 3.307 265.38032 315.43331 5.72562
 2809 3.308 258.65492 314.49386 5.64683
 2810 3.309 265.76122 313.65102 5.73309
 2811 3.31 261.7387 312.89231 5.68943
 2812 3.311 260.06184 312.20719 5.67263
 2813 3.312 270.23587 311.5867 5.77886
 2814 3.313 266.31128 311.02323 5.7377
 2815 3.314 268.20712 310.51025 5.75485
 2816 3.315 258.09039 310.04211 5.64131
 2817 3.316 252.53212 309.61397 5.58078
 2818 3.317 257.3213 309.2216 5.63267
 2819 3.318 268.05421 308.86133 5.75172
 2820 3.319 259.52968 308.52992 5.65723
 2821 3.32 264.9391 308.22455 5.71959
 2822 3.321 257.30302 307.94275 5.62479
 2823 3.322 252.90928 307.6823 5.58028
 2824 3.323 258.93511 307.44126 5.64516
 2825 3.324 256.8307 307.2179 5.62267
 2826 3.325 265.63246 307.01067 5.71188
 2827 3.326 256.85219 306.8182 5.62114
 2828 3.327 261.40115 306.63925 5.67092
 2829 3.328 268.86039 306.47272 5.74752
 2830 3.329 258.12369 306.3176 5.63435
 2831 3.33 254.77951 306.173 5.59815
 2832 3.331 258.36395 306.03811 5.63152
 2833 3.332 265.52448 305.91218 5.71104
 2834 3.333 262.01577 305.79456 5.66905
 2835 3.334 263.19456 305.68463 5.68534
 2836 3.335 264.01673 305.58185 5.69647
 2837 3.336 261.65365 305.4857 5.66406
 2838 3.337 269.3833 305.39573 5.74936
 2839 3.338 267.26193 305.31152 5.72683
 2840 3.339 263.76836 305.23268 5.67587
 2841 3.34 264.0751 305.15886 5.68015
 2842 3.341 263.6505 305.08973 5.67786
 2843 3.342 266.61715 305.02499 5.70665
 2844 3.343 266.49341 304.96436 5.69273
 2845 3.344 256.53101 304.90759 5.58596
 2846 3.345 271.16881 304.85445 5.73998
 2847 3.346 261.30488 304.80472 5.63043
 2848 3.347 258.05707 304.75819 5.59779
 2849 3.348 265.20197 304.71467 5.67418
 2850 3.349 258.74643 304.674 5.60672
 2851 3.35 262.01127 304.63601 5.63856
 2852 3.351 265.0455 304.60055 5.67279
 2853 3.352 268.23001 304.56748 5.71293
 2854 3.353 259.18105 304.53667 5.61853
 2855 3.354 261.34653 304.508 5.64178
 2856 3.355 272.49516 304.48135 5.76577
 2857 3.356 264.57404 304.45662 5.68169
 2858 3.357 273.0542 304.43371 5.76647
 2859 3.358 266.24448 304.41253 5.69872
 2860 3.359 262.63464 304.39298 5.65533
 2861 3.36 259.59082 304.37499 5.61594
 2862 3.361 265.76029 304.35847 5.68016
 2863 3.362 260.24171 304.34336 5.62599
 2864 3.363 259.52312 304.32942 5.62165
 2865 3.364 264.50645 304.49708 5.66814
 2866 3.365 267.98338 305.0765 5.70458
 2867 3.366 259.19792 305.10384 5.61499
 2868 3.367 266.23358 305.10908 5.68409
 2869 3.368 262.6513 305.11575 5.6552
 2870 3.369 264.98858 305.12382 5.67596
 2871 3.37 258.11628 305.13326 5.61429
 2872 3.371 269.16265 305.14404 5.72563
 2873 3.372 261.82484 305.15614 5.65602
 2874 3.373 260.67633 305.16953 5.64153
 2875 3.374 258.32643 305.1842 5.62327
 2876 3.375 272.76404 305.20013 5.78168
 2877 3.376 256.98714 305.2173 5.61373
 2878 3.377 262.75188 305.2357 5.67495
 2879 3.378 261.77604 305.25533 5.67382
 2880 3.379 255.77959 305.27618 5.60734
 2881 3.38 261.40302 305.29825 5.66552
 2882 3.381 267.60979 305.32152 5.73988
 2883 3.382 275.03003 305.34602 5.81515
 2884 3.383 268.27298 305.37173 5.74493
 2885 3.384 272.40925 305.39867 5.79202
 2886 3.385 266.24729 305.42684 5.73002
 2887 3.386 265.81429 305.45625 5.71656
 2888 3.387 265.48917 305.48693 5.715
 2889 3.388 265.35257 305.51875 5.70604
 2890 3.389 270.98826 305.53965 5.76749
 2891 3.39 275.48803 305.37357 5.82017
 2892 3.391 268.76181 304.78339 5.74645
 2893 3.392 268.34375 304.83554 5.74139
 2894 3.393 271.08229 304.88868 5.77639
 2895 3.394 257.3665 304.94289 5.63109
 2896 3.395 268.01553 304.99819 5.74973
 2897 3.396 274.99766 305.05466 5.82918
 2898 3.397 271.67624 305.11234 5.7865
 2899 3.398 267.25944 305.17129 5.74118
 2900 3.399 273.10295 305.23158 5.80408
 2901 3.4 264.99377 305.29328 5.71986
 2902 3.401 273.87936 305.35645 5.81592
 2903 3.402 272.49267 305.42118 5.79913
 2904 3.403 267.48859 305.48754 5.74375
 2905 3.404 262.43218 305.55562 5.69413
 2906 3.405 260.22042 305.62552 5.6616
 2907 3.406 260.89899 305.69733 5.67055
 2908 3.407 267.10992 305.77116 5.73857
 2909 3.408 257.22936 305.84713 5.63283
 2910 3.409 259.24139 305.92534 5.65413
 2911 3.41 265.08548 306.00593 5.71044
 2912 3.411 271.30473 306.08905 5.77825
 2913 3.412 266.21852 306.17483 5.72586
 2914 3.413 265.22953 306.26344 5.71491
 2915 3.414 266.63847 306.35505 5.72456
 2916 3.415 280.74412 306.44985 5.87532
 2917 3.416 272.05456 306.54803 5.78456
 2918 3.417 276.10619 306.64981 5.83057
 2919 3.418 277.1174 306.75541 5.84285
 2920 3.419 270.00553 306.8651 5.76833
 2921 3.42 276.32758 306.97915 5.83263
 2922 3.421 273.78677 307.09784 5.81216
 2923 3.422 266.88172 307.2215 5.72901
 2924 3.423 259.32366 307.35048 5.65796
 2925 3.424 271.27921 307.48515 5.78646
 2926 3.425 269.92028 307.62592 5.77057
 2927 3.426 272.79122 307.77326 5.80651
 2928 3.427 269.8584 307.92765 5.76868
 2929 3.428 274.1087 308.08963 5.8179
 2930 3.429 269.08824 308.25979 5.76419
 2931 3.43 273.12133 308.43879 5.80769
 2932 3.431 274.20819 308.62734 5.81674
 2933 3.432 269.68717 308.82624 5.76635
 2934 3.433 270.07785 309.03635 5.77433
 2935 3.434 268.05458 309.25865 5.75081
 2936 3.435 268.29807 309.49422 5.74771
 2937 3.436 259.01425 309.74425 5.65201
 2938 3.437 263.00081 310.01007 5.69226
 2939 3.438 277.08504 310.29318 5.84183
 2940 3.439 282.08796 310.59525 5.89615
 2941 3.44 275.26254 310.91816 5.81728
 2942 3.441 278.84339 311.26402 5.85435
 2943 3.442 275.68784 311.63524 5.81727
 2944 3.443 264.62397 312.03452 5.69514
 2945 3.444 276.67828 312.46494 5.82137
 2946 3.445 278.37317 312.93004 5.84232
 2947 3.446 280.51677 313.43383 5.8599
 2948 3.447 281.49038 313.98096 5.86736
 2949 3.448 275.53531 314.57676 5.80883
 2950 3.449 271.79806 315.22745 5.7679
 2951 3.45 267.77418 315.94024 5.71416
 2952 3.451 277.90802 316.72356 5.81963
 2953 3.452 281.46709 317.58734 5.85541
 2954 3.453 273.25744 318.54331 5.7532
 2955 3.454 274.56722 319.60541 5.7684
 2956 3.455 280.52379 320.79032 5.82847
 2957 3.456 269.91267 322.11814 5.7168
 2958 3.457 276.94019 323.61321 5.7756
 2959 3.458 286.27509 325.30531 5.8781
 2960 3.459 296.88852 327.23114 5.97765
 2961 3.46 298.11481 329.4363 5.98748
 2962 3.461 296.37085 331.97813 5.96361
 2963 3.462 293.55483 334.92936 5.93908
 2964 3.463 290.95054 338.38347 5.90126
 2965 3.464 293.06701 342.46214 5.9215
 2966 3.465 297.89135 347.32606 5.96814
 2967 3.466 313.23301 353.19094 6.11986
 2968 3.467 307.49896 360.35163 6.0527
 2969 3.468 317.28073 369.21951 6.14518
 2970 3.469 321.92165 380.3821 6.18599
 2971 3.47 340.00231 394.70114 6.35114
 2972 3.471 369.26788 413.48031 6.61074
 2973 3.472 406.77679 438.76436 6.92935
 2974 3.473 476.10381 473.90632 7.50328
 2975 3.474 574.83474 524.84065 8.23447
 2976 3.475 730.79379 604.56954 9.28929
 2977 3.476 1010.5123 754.75874 10.9198
 2978 3.477 1540.1762 1124.5348 13.47211
 2979 3.478 2511.8704 2098.07496 17.18075
 2980 3.479 4309.5164 4142.01425 22.53727
 2981 3.48 6467.1281 6813.9203 27.55517
 2982 3.481 7282.0442 7870.10795 29.25168
 2983 3.482 5530.3741 5868.49437 25.49616
 2984 3.483 3323.2767 3207.57782 19.76258
 2985 3.484 1953.0785 1596.29855 15.12994
 2986 3.485 1233.6682 927.15007 12.02445
 2987 3.486 853.85926 679.84679 10.0021
 2988 3.487 636.27521 568.11638 8.63212
 2989 3.488 521.35832 502.53902 7.81235
 2990 3.489 450.90653 458.90261 7.25889
 2991 3.49 411.24118 428.22694 6.93455
 2992 3.491 370.83993 405.86458 6.58232
 2993 3.492 358.18606 389.08018 6.46495
 2994 3.493 333.4879 376.17216 6.2456
 2995 3.494 330.82357 366.03873 6.20807
 2996 3.495 318.59893 357.942 6.09291
 2997 3.496 316.32432 351.37321 6.06556
 2998 3.497 307.3904 345.97263 5.97776
 2999 3.498 302.33252 341.48024 5.93083
 3000 3.499 291.00425 337.70434 5.81222
 3001 3.5 295.01042 334.5012 5.84936
 3002 3.501 303.11146 331.76132 5.92851
 3003 3.502 290.24099 329.40012 5.79931
 3004 3.503 292.94223 327.35146 5.82963
 3005 3.504 291.87858 325.56301 5.81663
 3006 3.505 300.80262 323.99293 5.90062
 3007 3.506 299.76279 322.60747 5.88483
 3008 3.507 285.01128 321.37913 5.74155
 3009 3.508 282.48078 320.28536 5.70812
 3010 3.509 287.58876 319.30749 5.7641
 3011 3.51 286.92033 318.42999 5.75733
 3012 3.511 289.80305 317.63984 5.78119
 3013 3.512 293.35919 316.92607 5.8146
 3014 3.513 289.05958 316.27936 5.77526
 3015 3.514 299.465 315.69178 5.86843
 3016 3.515 297.52755 315.15655 5.84483
 3017 3.516 285.20372 314.6678 5.71637
 3018 3.517 293.27985 314.22049 5.80697
 3019 3.518 286.29979 313.81024 5.72799
 3020 3.519 303.0998 313.43322 5.88497
 3021 3.52 292.09091 313.08609 5.78029
 3022 3.521 286.78485 312.76591 5.72116
 3023 3.522 297.39053 312.47012 5.8298
 3024 3.523 290.38636 312.19642 5.75415
 3025 3.524 293.98813 311.9428 5.78654
 3026 3.525 288.74611 311.70746 5.73947
 3027 3.526 299.93115 311.4888 5.84686
 3028 3.527 301.37739 311.2854 5.86261
 3029 3.528 293.05733 311.09597 5.7779
 3030 3.529 283.45292 310.91937 5.69016
 3031 3.53 287.40039 310.75457 5.7175
 3032 3.531 290.14472 310.60064 5.75902
 3033 3.532 285.84025 310.45673 5.71
 3034 3.533 306.74914 310.32208 5.91535
 3035 3.534 287.47879 310.19601 5.72747
 3036 3.535 299.33191 310.07788 5.8448
 3037 3.536 297.55832 309.96713 5.83403
 3038 3.537 296.69769 309.86323 5.81971
 3039 3.538 297.30081 309.76571 5.82772
 3040 3.539 286.05254 309.67412 5.70634
 3041 3.54 290.66351 309.58809 5.75058
 3042 3.541 301.47347 309.50722 5.8513
 3043 3.542 288.62035 309.4312 5.72512
 3044 3.543 292.91211 309.35971 5.76627
 3045 3.544 293.16905 309.29246 5.76992
 3046 3.545 295.50935 309.2292 5.79447
 3047 3.546 288.88622 309.16967 5.73172
 3048 3.547 296.79609 309.11365 5.81001
 3049 3.548 302.17702 309.06094 5.86336
 3050 3.549 292.50406 309.01134 5.76899
 3051 3.55 299.43333 308.96467 5.8361
 3052 3.551 292.04336 308.92077 5.76803
 3053 3.552 296.45245 308.87947 5.79871
 3054 3.553 305.00432 308.84064 5.88862
 3055 3.554 300.17044 308.80414 5.84421
 3056 3.555 299.58812 308.76984 5.83353
 3057 3.556 313.40087 308.73763 5.96626
 3058 3.557 301.2662 308.7074 5.85084
 3059 3.558 301.32737 308.67904 5.85244
 3060 3.559 298.47663 308.65246 5.82656
 3061 3.56 298.65286 308.62756 5.82387
 3062 3.561 307.59752 308.60427 5.91614
 3063 3.562 295.13826 308.58251 5.79808
 3064 3.563 304.99054 308.56219 5.8919
 3065 3.564 306.06204 308.54325 5.90606
 3066 3.565 297.40423 308.52562 5.82092
 3067 3.566 308.11165 308.50925 5.92083
 3068 3.567 310.33164 308.49406 5.93795
 3069 3.568 308.99206 308.48001 5.9288
 3070 3.569 307.35461 308.46705 5.90736
 3071 3.57 311.99695 308.45512 5.95315
 3072 3.571 301.84235 308.44419 5.8569
 3073 3.572 304.61396 308.43419 5.87513
 3074 3.573 299.91594 308.4251 5.82665
 3075 3.574 299.03086 308.41687 5.82498
 3076 3.575 299.99966 308.40947 5.83707
 3077 3.576 312.03047 308.40286 5.94449
 3078 3.577 307.84142 308.39701 5.89843
 3079 3.578 295.09452 308.39189 5.78153
 3080 3.579 302.85368 308.38746 5.85464
 3081 3.58 317.97841 308.38369 5.99677
 3082 3.581 300.57616 308.38057 5.83011
 3083 3.582 301.29341 308.37806 5.8372
 3084 3.583 300.03308 308.37613 5.82441
 3085 3.584 307.88655 308.37478 5.90316
 3086 3.585 303.7956 308.37397 5.86379
 3087 3.586 304.33125 308.37367 5.8651
 3088 3.587 300.07744 308.37388 5.82804
 3089 3.588 307.96534 308.37457 5.89571
 3090 3.589 307.94512 308.37573 5.90317
 3091 3.59 309.37989 308.37733 5.91188
 3092 3.591 307.4456 308.37936 5.89295
 3093 3.592 286.44681 308.38181 5.68451
 3094 3.593 300.9039 308.38465 5.82547
 3095 3.594 306.11408 308.38787 5.87387
 3096 3.595 302.2997 308.39146 5.84177
 3097 3.596 306.31737 308.39558 5.88077
 3098 3.597 300.18832 308.22318 5.81901
 3099 3.598 316.49558 308.23291 5.98243
 3100 3.599 315.8379 307.64682 5.97889
 3101 3.6 313.98097 307.66481 5.96272
 3102 3.601 310.67729 307.68277 5.92826
 3103 3.602 311.3744 307.70072 5.93643
 3104 3.603 314.17229 307.71864 5.97077
 3105 3.604 313.56838 307.73654 5.96166
 3106 3.605 304.54172 307.75443 5.87549
 3107 3.606 309.44014 307.77229 5.92261
 3108 3.607 306.66153 307.79013 5.90011
 3109 3.608 309.73067 307.80795 5.92636
 3110 3.609 313.85326 307.82576 5.97213
 3111 3.61 310.93992 307.84354 5.94644
 3112 3.611 318.23811 307.8613 6.01545
 3113 3.612 306.22314 308.06221 5.90437
 3114 3.613 320.80834 309.14869 6.05338
 3115 3.614 314.41449 310.58401 5.98912
 3116 3.615 312.21974 310.64583 5.97326
 3117 3.616 310.33733 310.70873 5.96174
 3118 3.617 317.7124 310.77275 6.04084
 3119 3.618 305.88147 310.83793 5.926
 3120 3.619 308.71318 310.90431 5.95099
 3121 3.62 310.77095 312.09929 5.97364
 3122 3.621 311.90945 316.65651 5.98502
 3123 3.622 307.91089 318.36737 5.94261
 3124 3.623 304.99162 318.55914 5.91386
 3125 3.624 314.24061 318.75535 6.00638
 3126 3.625 314.23164 318.95615 5.99447
 3127 3.626 314.18291 319.1617 5.99364
 3128 3.627 320.54745 319.37218 6.06019
 3129 3.628 315.13147 319.58774 6.01084
 3130 3.629 300.66976 319.80858 5.8679
 3131 3.63 314.56979 320.03489 6.00715
 3132 3.631 319.35653 320.26687 6.04664
 3133 3.632 318.1967 320.50472 6.03638
 3134 3.633 319.18312 320.74866 6.04716
 3135 3.634 322.37565 320.99893 6.07816
 3136 3.635 320.03186 321.25575 6.05841
 3137 3.636 319.22084 321.51939 6.05312
 3138 3.637 316.36397 321.7901 6.03374
 3139 3.638 314.34232 322.06815 6.01698
 3140 3.639 304.3149 322.35385 5.92117
 3141 3.64 313.60777 322.64749 6.01574
 3142 3.641 309.85391 322.94938 5.98048
 3143 3.642 309.48109 323.25987 5.98286
 3144 3.643 315.68265 323.57931 6.0403
 3145 3.644 321.52678 323.90805 6.10022
 3146 3.645 332.22044 324.24651 6.20371
 3147 3.646 318.76772 324.59507 6.07394
 3148 3.647 334.2772 324.95418 6.23113
 3149 3.648 318.43065 325.32428 6.07903
 3150 3.649 320.83856 325.70587 6.09677
 3151 3.65 306.606 326.09943 5.96304
 3152 3.651 326.3008 326.50551 6.15088
 3153 3.652 331.16723 326.92468 6.19841
 3154 3.653 328.09398 327.35751 6.17099
 3155 3.654 315.16491 327.80466 6.04707
 3156 3.655 328.16054 328.26677 6.16882
 3157 3.656 323.60981 328.74457 6.12629
 3158 3.657 327.13583 329.23879 6.1476
 3159 3.658 326.23441 329.75023 6.14872
 3160 3.659 323.8514 330.27973 6.13393
 3161 3.66 325.8311 330.82819 6.16279
 3162 3.661 326.00407 331.39655 6.15033
 3163 3.662 324.74832 331.98583 6.13958
 3164 3.663 322.91692 332.5971 6.13082
 3165 3.664 324.27 333.23152 6.14267
 3166 3.665 329.61878 333.89029 6.19231
 3167 3.666 332.05574 334.57472 6.21825
 3168 3.667 335.31929 335.28621 6.25376
 3169 3.668 322.98061 336.02624 6.13348
 3170 3.669 325.20559 336.7964 6.15358
 3171 3.67 327.76516 337.5984 6.18112
 3172 3.671 326.84315 338.43406 6.1748
 3173 3.672 320.67153 339.30535 6.10954
 3174 3.673 328.73146 340.21436 6.19358
 3175 3.674 333.2073 341.16336 6.22658
 3176 3.675 320.89796 342.1548 6.10879
 3177 3.676 325.12544 343.19128 6.15308
 3178 3.677 334.12865 344.27564 6.23861
 3179 3.678 336.5765 345.41095 6.25671
 3180 3.679 330.64821 346.6005 6.19908
 3181 3.68 336.26285 347.84788 6.24786
 3182 3.681 330.94367 349.15697 6.20097
 3183 3.682 331.15844 350.53199 6.20079
 3184 3.683 333.70754 351.97751 6.22431
 3185 3.684 338.74198 353.49853 6.2789
 3186 3.685 334.63322 355.10048 6.2315
 3187 3.686 331.48583 356.78931 6.20467
 3188 3.687 340.85827 358.57152 6.28639
 3189 3.688 344.60395 360.45424 6.32106
 3190 3.689 348.42494 362.44526 6.35836
 3191 3.69 346.43056 364.55321 6.33881
 3192 3.691 336.11101 366.78754 6.23577
 3193 3.692 350.77 369.15873 6.36012
 3194 3.693 340.48087 371.67833 6.27723
 3195 3.694 339.36304 374.35917 6.26605
 3196 3.695 333.62038 377.21552 6.21223
 3197 3.696 333.59959 380.26324 6.20004
 3198 3.697 358.45003 383.52007 6.43203
 3199 3.698 353.82251 387.00584 6.38056
 3200 3.699 351.03043 390.74285 6.35722
 3201 3.7 350.53056 394.75617 6.35855
 3202 3.701 357.03366 399.07412 6.41551
 3203 3.702 354.72819 403.72878 6.38854
 3204 3.703 357.46428 408.75662 6.41169
 3205 3.704 355.31143 414.19924 6.39573
 3206 3.705 361.7988 420.10428 6.45947
 3207 3.706 360.27808 426.52648 6.43827
 3208 3.707 372.70952 433.52907 6.54838
 3209 3.708 368.86443 441.18537 6.51209
 3210 3.709 366.14081 449.58086 6.48667
 3211 3.71 379.87964 458.81567 6.60645
 3212 3.711 367.48626 469.00779 6.49406
 3213 3.712 387.97719 480.29707 6.67342
 3214 3.713 388.52245 492.85042 6.66751
 3215 3.714 392.79337 506.8684 6.69933
 3216 3.715 388.91916 522.59392 6.66629
 3217 3.716 389.83294 540.32368 6.67133
 3218 3.717 400.7849 561.04253 6.76156
 3219 3.718 428.78721 586.52831 6.98368
 3220 3.719 432.24815 613.78649 7.0041
 3221 3.72 461.44839 644.3102 7.23113
 3222 3.721 469.37042 679.91557 7.2814
 3223 3.722 498.04288 721.8494 7.50757
 3224 3.723 527.69196 771.78166 7.72121
 3225 3.724 589.78228 831.99636 8.16216
 3226 3.725 615.78212 905.69342 8.33874
 3227 3.726 717.79921 997.48337 8.99434
 3228 3.727 819.4684 1114.23153 9.61261
 3229 3.728 972.97477 1266.58702 10.46876
 3230 3.729 1190.8805 1472.22286 11.581
 3231 3.73 1602.65 1765.98942 13.4157
 3232 3.731 2247.7052 2242.65628 15.86396
 3233 3.732 3498.2069 3206.54148 19.7949
 3234 3.733 5978.9743 5462.304 25.87641
 3235 3.734 10817.577 10306.60853 34.80859
 3236 3.735 18209.938 18057.68461 45.11142
 3237 3.736 24686.823 25223.38539 52.52053
 3238 3.737 24865.566 25635.774 52.62283
 3239 3.738 19091.157 19015.17261 46.09308
 3240 3.739 14324.111 12557.3314 39.80186
 3241 3.74 13865.286 10850.31372 39.11644
 3242 3.741 18748.661 15757.19513 45.48205
 3243 3.742 30908.452 29355.23769 58.45864
 3244 3.743 50367.634 50153.28964 74.64316
 3245 3.744 64002.447 65710.71244 84.29296
 3246 3.745 56251.584 60635.45426 78.91378
 3247 3.746 36701.834 39793.9141 63.57737
 3248 3.747 21092.766 20628.11375 48.05627
 3249 3.748 11877.42 10017.47275 35.99509
 3250 3.749 7067.939 5526.77434 27.75191
 3251 3.75 4574.8446 3704.36976 22.30232
 3252 3.751 3171.857 2797.31546 18.5601
 3253 3.752 2287.9855 2234.90297 15.75943
 3254 3.753 1715.4723 1847.70521 13.64026
 3255 3.754 1344.6481 1567.97394 12.05589
 3256 3.755 1121.2518 1359.18647 10.99967
 3257 3.756 930.8412 1199.19651 10.02087
 3258 3.757 803.16655 1073.8697 9.30726
 3259 3.758 721.13147 973.84462 8.79954
 3260 3.759 666.54409 892.72386 8.46958
 3261 3.76 599.78686 826.0157 8.01925
 3262 3.761 546.70377 770.49123 7.65907
 3263 3.762 516.4374 723.78079 7.43048
 3264 3.763 519.23968 684.11319 7.44093
 3265 3.764 475.48067 650.14288 7.12544
 3266 3.765 457.46784 620.83261 6.9874
 3267 3.766 457.06246 595.37233 6.98177
 3268 3.767 425.56849 573.12184 6.73547
 3269 3.768 414.33603 553.56973 6.649
 3270 3.769 419.95238 536.30346 6.68571
 3271 3.77 411.46604 520.98729 6.62188
 3272 3.771 406.1732 507.34569 6.5794
 3273 3.772 385.15926 495.15088 6.40577
 3274 3.773 384.95405 484.21323 6.40332
 3275 3.774 393.08348 474.37389 6.4665
 3276 3.775 376.88568 465.49898 6.32542
 3277 3.776 388.77696 457.4751 6.42086
 3278 3.777 364.8741 450.2057 6.22254
 3279 3.778 370.34141 443.60822 6.26453
 3280 3.779 365.14659 437.61176 6.20962
 3281 3.78 356.5441 432.15523 6.14209
 3282 3.781 370.62196 427.18582 6.25498
 3283 3.782 366.84303 422.65775 6.21933
 3284 3.783 356.74515 418.53124 6.13619
 3285 3.784 356.74531 414.77169 6.14359
 3286 3.785 352.13832 411.34891 6.09734
 3287 3.786 355.24378 408.23664 6.1199
 3288 3.787 361.17704 405.41196 6.17609
 3289 3.788 350.55592 402.85494 6.08325
 3290 3.789 354.8777 400.54831 6.1194
 3291 3.79 344.23418 398.47713 6.02871
 3292 3.791 348.54935 396.62859 6.06854
 3293 3.792 348.24956 394.99181 6.0571
 3294 3.793 343.41568 393.5577 6.01486
 3295 3.794 350.22827 392.31878 6.0697
 3296 3.795 351.99712 391.26915 6.08961
 3297 3.796 353.76936 390.40437 6.10271
 3298 3.797 339.71459 389.72145 5.98136
 3299 3.798 352.3002 389.21879 6.08508
 3300 3.799 347.99667 388.89619 6.04878
 3301 3.8 341.62767 388.75491 5.99037
 3302 3.801 347.2035 388.79768 6.04194
 3303 3.802 365.7353 389.02876 6.2004
 3304 3.803 363.21046 389.45411 6.17921
 3305 3.804 345.32243 390.08144 6.01307
 3306 3.805 344.45701 390.92048 6.00804
 3307 3.806 346.98113 391.98311 6.03207
 3308 3.807 354.30986 393.28369 6.10306
 3309 3.808 348.77646 394.83938 6.04902
 3310 3.809 347.60557 396.67053 6.04488
 3311 3.81 354.07703 398.80122 6.10338
 3312 3.811 358.43576 401.25983 6.1426
 3313 3.812 350.14501 404.07985 6.07146
 3314 3.813 346.52746 407.30079 6.03349
 3315 3.814 352.93131 410.96935 6.09899
 3316 3.815 362.91906 415.14085 6.18513
 3317 3.816 343.5934 419.88111 6.02208
 3318 3.817 357.04491 425.2687 6.13491
 3319 3.818 358.31438 431.39791 6.14866
 3320 3.819 357.78192 438.38247 6.14476
 3321 3.82 369.01145 446.36048 6.24711
 3322 3.821 359.46723 455.50074 6.16409
 3323 3.822 377.55975 466.01115 6.32204
 3324 3.823 380.42841 478.15 6.34671
 3325 3.824 374.71078 492.24113 6.30617
 3326 3.825 398.9436 508.69475 6.50983
 3327 3.826 401.99861 528.03645 6.54255
 3328 3.827 406.54623 550.94813 6.58317
 3329 3.828 428.80466 578.32693 6.77093
 3330 3.829 447.43681 611.37173 6.92406
 3331 3.83 482.34127 651.71282 7.18453
 3332 3.831 495.90449 701.61128 7.29445
 3333 3.832 557.75015 764.27386 7.7387
 3334 3.833 628.38541 844.36619 8.21985
 3335 3.834 700.09729 948.87898 8.67646
 3336 3.835 854.48414 1088.65402 9.59123
 3337 3.836 1048.7306 1281.28799 10.62853
 3338 3.837 1422.0358 1558.15923 12.39017
 3339 3.838 2021.5071 1990.83437 14.78266
 3340 3.839 3172.4241 2803.44511 18.51934
 3341 3.84 5387.9636 4707.91839 24.15168
 3342 3.841 10415.361 9327.68177 33.61907
 3343 3.842 19537.691 18519.27086 46.1346
 3344 3.843 31407.764 30881.78249 58.56171
 3345 3.844 38109.653 38099.11416 64.6317
 3346 3.845 32665.431 32536.85366 59.74272
 3347 3.846 21051.515 20283.17213 47.91622
 3348 3.847 11396.023 10386.76642 35.21888
 3349 3.848 6102.2562 5177.15945 25.75859
 3350 3.849 3575.661 2990.33015 19.69388
 3351 3.85 2299.2793 2076.30833 15.80558
 3352 3.851 1637.365 1606.70819 13.33931
 3353 3.852 1246.4335 1312.09773 11.63716
 3354 3.853 983.11835 1108.74633 10.35318
 3355 3.854 815.26186 961.81087 9.42266
 3356 3.855 687.20041 852.24416 8.64601
 3357 3.856 611.50034 768.4229 8.16086
 3358 3.857 543.72826 702.89647 7.6968
 3359 3.858 497.40726 650.7182 7.35916
 3360 3.859 471.78998 608.30328 7.16457
 3361 3.86 454.59943 573.29488 7.03228
 3362 3.861 431.41335 542.49327 6.85831
 3363 3.862 407.79493 518.36995 6.65396
 3364 3.863 399.48719 497.92091 6.57688
 3365 3.864 391.45648 480.43523 6.51451
 3366 3.865 389.51772 465.36579 6.49596
 3367 3.866 379.55647 452.29152 6.41343
 3368 3.867 369.60422 440.38943 6.33063
 3369 3.868 355.61058 429.31485 6.20739
 3370 3.869 355.5081 414.9732 6.20765
 3371 3.87 352.09607 407.20449 6.17429
 3372 3.871 354.43957 400.28294 6.19682
 3373 3.872 350.07946 394.09001 6.16073
 3374 3.873 348.28262 388.52715 6.15087
 3375 3.874 357.86653 383.51193 6.23097
 3376 3.875 345.56432 378.97496 6.12268
 3377 3.876 343.12716 374.85749 6.0964
 3378 3.877 347.12188 371.10952 6.14165
 3379 3.878 334.44766 367.68827 6.0252
 3380 3.879 346.12995 364.55697 6.13143
 3381 3.88 334.29521 361.6839 6.02451
 3382 3.881 345.17205 359.04153 6.11763
 3383 3.882 347.10594 356.60593 6.14314
 3384 3.883 328.18936 354.35617 5.97683
 3385 3.884 324.77891 352.2739 5.94576
 3386 3.885 326.9589 350.40957 5.97076
 3387 3.886 327.28162 348.90206 5.97682
 3388 3.887 328.98256 347.32462 5.98477
 3389 3.888 323.96376 345.77562 5.94602
 3390 3.889 326.56572 344.33017 5.96168
 3391 3.89 336.25504 342.97936 6.04573
 3392 3.891 322.44605 341.71526 5.92142
 3393 3.892 335.34531 340.53073 6.02903
 3394 3.893 319.0733 339.41936 5.87776
 3395 3.894 328.35035 338.37538 5.96361
 3396 3.895 333.05068 337.39357 6.00718
 3397 3.896 333.36171 336.46922 5.99847
 3398 3.897 333.43566 335.59805 5.99453
 3399 3.898 334.25924 334.77619 6.00466
 3400 3.899 323.77188 334.00009 5.9076
 3401 3.9 320.98375 333.26655 5.88269
 3402 3.901 328.2528 332.57262 5.95127
 3403 3.902 336.10606 331.91562 6.02128
 3404 3.903 330.50663 331.29309 5.96418
 3405 3.904 325.08591 330.70278 5.92016
 3406 3.905 323.39874 330.14262 5.90037
 3407 3.906 328.08487 329.61069 5.9406
 3408 3.907 330.51212 329.10526 5.9681
 3409 3.908 323.78127 328.62471 5.90555
 3410 3.909 320.45362 328.16754 5.87493
 3411 3.91 318.80201 327.73238 5.85389
 3412 3.911 319.19287 327.31796 5.86057
 3413 3.912 321.81993 326.92309 5.88303
 3414 3.913 326.38303 326.54669 5.91993
 3415 3.914 319.88444 326.18774 5.85759
 3416 3.915 329.3686 325.84529 5.94859
 3417 3.916 319.48242 325.51849 5.8551
 3418 3.917 328.52419 325.2065 5.93745
 3419 3.918 324.19455 324.90859 5.88879
 3420 3.919 319.3613 324.62403 5.84614
 3421 3.92 317.65239 324.35218 5.82463
 3422 3.921 331.14528 324.09243 5.94332
 3423 3.922 334.86971 323.8442 5.98307
 3424 3.923 318.82764 323.60697 5.82536
 3425 3.924 321.25792 323.38043 5.85703
 3426 3.925 316.44502 323.18408 5.81294
 3427 3.926 325.94219 323.05212 5.89845
 3428 3.927 311.07492 322.85569 5.75873
 3429 3.928 315.02145 322.66811 5.79409
 3430 3.929 320.11641 322.48904 5.84739
 3431 3.93 307.32654 322.31816 5.72724
 3432 3.931 327.34395 322.15515 5.90286
 3433 3.932 310.68895 321.99974 5.74887
 3434 3.933 311.79778 321.85167 5.75834
 3435 3.934 328.4369 321.7107 5.90621
 3436 3.935 320.69309 321.57659 5.83338
 3437 3.936 323.36997 321.44915 5.84583
 3438 3.937 317.50867 321.32818 5.78955
 3439 3.938 310.94334 321.21351 5.72496
 3440 3.939 319.64105 321.10499 5.80636
 3441 3.94 323.62473 321.00245 5.84033
 3442 3.941 325.39492 320.90579 5.85513
 3443 3.942 323.1698 320.81488 5.83211
 3444 3.943 320.79088 320.72962 5.80127
 3445 3.944 317.0596 320.64993 5.76968
 3446 3.945 316.08079 320.57573 5.75729
 3447 3.946 321.51235 320.50696 5.80564
 3448 3.947 323.36539 320.44358 5.82376
 3449 3.948 324.08593 320.38556 5.82372
 3450 3.949 322.87931 320.33288 5.80901
 3451 3.95 330.48369 320.28553 5.872
 3452 3.951 324.61986 320.24353 5.81991
 3453 3.952 322.8495 320.20691 5.80144
 3454 3.953 316.22688 320.1757 5.73991
 3455 3.954 321.44645 320.14998 5.78235
 3456 3.955 316.85599 320.12982 5.73608
 3457 3.956 310.20655 320.11531 5.67098
 3458 3.957 317.04843 320.10658 5.73084
 3459 3.958 317.11603 320.10376 5.72681
 3460 3.959 328.06834 320.10701 5.81388
 3461 3.96 317.97646 320.11653 5.72795
 3462 3.961 313.75334 320.13253 5.68695
 3463 3.962 322.91831 320.15524 5.76576
 3464 3.963 321.76502 320.18495 5.75403
 3465 3.964 313.38461 320.22196 5.67767
 3466 3.965 325.0285 320.26664 5.77703
 3467 3.966 310.40909 320.31936 5.64692
 3468 3.967 317.14675 320.38058 5.71039
 3469 3.968 314.28077 320.45078 5.67551
 3470 3.969 317.85228 320.53858 5.70934
 3471 3.97 316.15923 320.0244 5.68444
 3472 3.971 321.30971 319.91924 5.73162
 3473 3.972 319.31308 316.90224 5.71249
 3474 3.973 317.69562 317.08791 5.69862
 3475 3.974 321.80109 317.28569 5.73712
 3476 3.975 319.29349 317.49674 5.7084
 3477 3.976 320.65917 317.72235 5.72624
 3478 3.977 320.39511 317.96399 5.72005
 3479 3.978 316.79836 318.2233 5.68629
 3480 3.979 316.31454 318.50214 5.67447
 3481 3.98 321.02751 318.80264 5.70957
 3482 3.981 319.46045 319.12721 5.69641
 3483 3.982 320.19249 319.47862 5.70109
 3484 3.983 322.77273 319.86002 5.72003
 3485 3.984 320.26045 320.27508 5.70284
 3486 3.985 321.45223 320.72802 5.70939
 3487 3.986 321.57998 321.22376 5.70147
 3488 3.987 325.46008 321.76803 5.73704
 3489 3.988 322.39762 322.36757 5.70919
 3490 3.989 321.51876 323.03032 5.70208
 3491 3.99 321.60503 323.76571 5.70738
 3492 3.991 324.69391 324.585 5.72962
 3493 3.992 322.89884 325.50172 5.71792
 3494 3.993 326.24149 326.53222 5.7423
 3495 3.994 319.16539 327.69646 5.68197
 3496 3.995 321.41699 329.01897 5.70352
 3497 3.996 322.62655 330.53015 5.71202
 3498 3.997 324.0546 332.2681 5.72265
 3499 3.998 335.24964 334.28101 5.82201
 3500 3.999 328.68244 336.63054 5.76209
 3501 4 322.46332 339.39666 5.71042
 3502 4.001 321.82115 342.68452 5.7004
 3503 4.002 336.49303 346.63449 5.82592
 3504 4.003 345.46182 351.4374 5.9076
 3505 4.004 340.92804 357.35767 5.86107
 3506 4.005 343.27073 364.77009 5.88426
 3507 4.006 354.07898 374.2194 5.9704
 3508 4.007 351.24969 386.52093 5.94589
 3509 4.008 370.26687 402.93776 6.09831
 3510 4.009 401.78651 425.52517 6.35076
 3511 4.01 432.18135 458.02692 6.58912
 3512 4.011 493.08142 509.36271 7.03266
 3513 4.012 611.26216 607.43445 7.83395
 3514 4.013 865.76437 835.57686 9.32535
 3515 4.014 1371.3549 1368.68571 11.73182
 3516 4.015 2315.43 2384.16271 15.26404
 3517 4.016 3508.0682 3701.31125 18.79645
 3518 4.017 4196.5664 4438.26088 20.53715
 3519 4.018 3544.0404 3826.00256 18.87162
 3520 4.019 2370.7704 2521.57125 15.43563
 3521 4.02 1423.8421 1455.4542 11.97409
 3522 4.021 872.12084 876.5225 9.35921
 3523 4.022 635.76833 624.8475 7.99024
 3524 4.023 526.6275 517.87642 7.26547
 3525 4.024 451.4302 463.37987 6.727
 3526 4.025 411.08959 429.51519 6.4176
 3527 4.026 382.08056 406.20476 6.18847
 3528 4.027 367.00146 389.37942 6.05925
 3529 4.028 358.27678 376.85824 5.98734
 3530 4.029 370.67855 367.31332 6.09685
 3531 4.03 337.64198 359.89231 5.81681
 3532 4.031 335.82862 354.0287 5.80326
 3533 4.032 338.1446 349.33502 5.81451
 3534 4.033 334.06249 345.53989 5.78655
 3535 4.034 334.92967 342.61528 5.79862
 3536 4.035 335.35269 340.8429 5.79873
 3537 4.036 329.03767 339.05588 5.74746
 3538 4.037 328.3359 337.39438 5.73943
 3539 4.038 328.52938 336.06412 5.74815
 3540 4.039 327.20054 335.02676 5.74403
 3541 4.04 328.26957 334.25739 5.75327
 3542 4.041 342.12223 333.74258 5.87738
 3543 4.042 338.10508 333.481 5.84384
 3544 4.043 335.81912 333.48396 5.83199
 3545 4.044 348.06177 333.77788 5.93672
 3546 4.045 336.52208 334.40878 5.83935
 3547 4.046 338.43218 335.45008 5.86069
 3548 4.047 337.12081 337.01568 5.84956
 3549 4.048 339.5429 339.28262 5.87511
 3550 4.049 338.04493 342.53131 5.8518
 3551 4.05 349.69659 347.22479 5.96142
 3552 4.051 368.25571 354.22087 6.11725
 3553 4.052 380.9625 365.61553 6.22018
 3554 4.053 418.17231 388.0537 6.52103
 3555 4.054 475.25368 441.15858 6.95276
 3556 4.055 614.07217 564.76295 7.90442
 3557 4.056 815.91859 795.66337 9.11429
 3558 4.057 1098.2382 1084.3728 10.5854
 3559 4.058 1236.7554 1226.93529 11.2323
 3560 4.059 1066.8585 1068.7274 10.42715
 3561 4.06 782.83431 780.88383 8.93809
 3562 4.061 580.54226 556.75556 7.68966
 3563 4.062 473.78753 437.28534 6.95613
 3564 4.063 411.41084 385.35977 6.48249
 3565 4.064 390.99333 362.90879 6.31974
 3566 4.065 371.33897 351.22845 6.16093
 3567 4.066 352.56248 343.8688 6.00045
 3568 4.067 345.97164 338.75289 5.93623
 3569 4.068 341.21452 335.02659 5.89672
 3570 4.069 333.56939 332.22777 5.8241
 3571 4.07 337.07258 330.07335 5.8605
 3572 4.071 341.86308 328.38061 5.89918
 3573 4.072 341.06715 327.02743 5.88973
 3574 4.073 329.00379 325.92973 5.79031
 3575 4.074 333.6057 325.02815 5.83265
 3576 4.075 328.92999 324.27982 5.78874
 3577 4.076 337.67342 323.65319 5.87195
 3578 4.077 330.4756 323.12459 5.80356
 3579 4.078 328.03082 322.67601 5.78849
 3580 4.079 330.91642 322.29355 5.81478
 3581 4.08 335.47004 321.96634 5.85278
 3582 4.081 334.80152 321.68579 5.84482
 3583 4.082 321.64581 321.44502 5.7317
 3584 4.083 318.58513 321.23852 5.71226
 3585 4.084 325.92472 321.06178 5.778
 3586 4.085 327.17697 320.91113 5.79195
 3587 4.086 326.85866 320.78354 5.79038
 3588 4.087 331.20873 320.6765 5.83243
 3589 4.088 327.24108 320.58792 5.80533
 3590 4.089 343.5696 320.51607 5.95285
 3591 4.09 333.73888 320.45949 5.87346
 3592 4.091 325.02201 320.41696 5.79531
 3593 4.092 331.95044 320.38745 5.86492
 3594 4.093 333.66172 320.37013 5.88354
 3595 4.094 342.35938 320.36428 5.96267
 3596 4.095 330.09183 320.36931 5.85318
 3597 4.096 321.40617 320.38475 5.78239
 3598 4.097 320.48569 320.41021 5.77632
 3599 4.098 339.08589 320.4454 5.93966
 3600 4.099 330.73742 320.49009 5.87129
 3601 4.1 328.11346 320.54413 5.85607
 3602 4.101 338.38939 320.60743 5.94281
 3603 4.102 338.64424 320.67995 5.94612
 3604 4.103 328.02763 320.76172 5.85542
 3605 4.104 330.30426 320.85282 5.87209
 3606 4.105 330.66693 320.95337 5.88518
 3607 4.106 320.01684 321.06357 5.78889
 3608 4.107 331.4187 321.18363 5.88552
 3609 4.108 340.16886 321.32792 5.96182
 3610 4.109 338.76467 321.55379 5.95468
 3611 4.11 330.19469 321.80791 5.88479
 3612 4.111 322.46728 321.97383 5.81831
 3613 4.112 338.57921 322.15168 5.95763
 3614 4.113 338.67676 322.34205 5.96639
 3615 4.114 329.9991 322.54558 5.88586
 3616 4.115 322.3898 322.763 5.82399
 3617 4.116 336.15705 322.99514 5.95097
 3618 4.117 335.07881 323.24289 5.93349
 3619 4.118 331.78354 323.50726 5.91221
 3620 4.119 334.95779 323.78936 5.93767
 3621 4.12 343.15896 324.09044 6.00823
 3622 4.121 333.5929 324.41185 5.91959
 3623 4.122 334.12446 324.75513 5.93091
 3624 4.123 334.16187 325.12196 5.93191
 3625 4.124 334.3661 325.51423 5.93084
 3626 4.125 330.03381 325.93403 5.89275
 3627 4.126 329.4846 326.38371 5.87927
 3628 4.127 333.9075 326.86587 5.91848
 3629 4.128 344.9917 327.38345 6.00859
 3630 4.129 333.88893 327.93973 5.90886
 3631 4.13 336.2989 328.53839 5.92455
 3632 4.131 342.40327 329.18361 5.96729
 3633 4.132 324.64445 329.8801 5.81671
 3634 4.133 349.11857 330.63318 6.02066
 3635 4.134 339.2788 331.44893 5.92706
 3636 4.135 338.63876 332.33426 5.92227
 3637 4.136 343.21883 333.2971 5.95242
 3638 4.137 343.3971 334.34654 5.94533
 3639 4.138 340.95094 335.49307 5.92392
 3640 4.139 333.36377 336.74884 5.85175
 3641 4.14 336.75214 338.12797 5.87541
 3642 4.141 333.09499 339.64695 5.84024
 3643 4.142 348.6569 341.32514 5.97906
 3644 4.143 349.73297 343.18541 5.98193
 3645 4.144 342.77294 345.25486 5.92687
 3646 4.145 341.40796 347.56586 5.91048
 3647 4.146 346.43021 350.1573 5.95261
 3648 4.147 344.71096 353.07722 5.94319
 3649 4.148 340.71452 356.31581 5.8993
 3650 4.149 342.43996 360.05662 5.91114
 3651 4.15 349.78231 364.01578 5.97743
 3652 4.151 359.82905 368.97626 6.0481
 3653 4.152 347.80009 374.72712 5.93665
 3654 4.153 356.08507 381.44538 6.00664
 3655 4.154 358.93191 389.36035 6.02288
 3656 4.155 356.22218 398.77331 5.99081
 3657 4.156 368.29881 410.08622 6.07958
 3658 4.157 370.56303 423.84478 6.08773
 3659 4.158 370.89821 440.8043 6.092
 3660 4.159 378.9389 462.0336 6.14984
 3661 4.16 394.53287 489.08341 6.2651
 3662 4.161 425.51596 524.26943 6.50556
 3663 4.162 444.49936 571.17177 6.64417
 3664 4.163 502.78465 635.62865 7.05814
 3665 4.164 543.73574 728.4764 7.33476
 3666 4.165 674.98829 876.22536 8.1715
 3667 4.166 908.36046 1160.36571 9.47381
 3668 4.167 1421.6347 1811.28918 11.84631
 3669 4.168 2819.7512 3284.17555 16.69208
 3670 4.169 6355.764 6010.01039 25.03458
 3671 4.17 11655.652 9504.47591 33.91333
 3672 4.171 14395.727 11532.51442 37.65371
 3673 4.172 11514.528 10074.62203 33.61868
 3674 4.173 6616.6265 6645.52784 25.45813
 3675 4.174 3240.9275 3693.70212 17.80037
 3676 4.175 1613.7116 2008.85234 12.54853
 3677 4.176 936.07513 1244.33508 9.54315
 3678 4.177 660.38599 915.27244 8.00947
 3679 4.178 545.9333 750.97872 7.26374
 3680 4.179 474.66402 650.72926 6.76652
 3681 4.18 435.5595 582.06123 6.47641
 3682 4.181 400.62802 532.45718 6.19219
 3683 4.182 388.26535 495.44794 6.09666
 3684 4.183 388.37299 467.12951 6.08588
 3685 4.184 383.66813 444.99654 6.05173
 3686 4.185 364.00484 427.38132 5.88368
 3687 4.186 360.44621 413.14034 5.84452
 3688 4.187 357.2387 401.46907 5.81529
 3689 4.188 355.22325 391.78861 5.79788
 3690 4.189 354.39545 383.67424 5.78638
 3691 4.19 360.43983 376.79575 5.83897
 3692 4.191 347.63303 370.93122 5.72186
 3693 4.192 354.11355 365.82008 5.77861
 3694 4.193 352.21466 361.46245 5.76356
 3695 4.194 344.42364 357.66825 5.69719
 3696 4.195 345.97886 354.34661 5.70782
 3697 4.196 347.20159 351.4244 5.70668
 3698 4.197 337.10268 348.84229 5.6294
 3699 4.198 352.82461 346.55172 5.7541
 3700 4.199 344.47514 344.51271 5.68091
 3701 4.2 349.79896 342.69207 5.72133
 3702 4.201 342.28928 341.06216 5.65025
 3703 4.202 344.60136 339.59977 5.67216
 3704 4.203 349.8474 338.28539 5.71093
 3705 4.204 347.54033 337.1025 5.69237
 3706 4.205 351.91442 336.03712 5.72792
 3707 4.206 343.16794 335.07737 5.65568
 3708 4.207 344.61063 334.21316 5.66737
 3709 4.208 342.13353 333.43593 5.64509
 3710 4.209 345.19938 332.73842 5.66763
 3711 4.21 345.63983 332.11455 5.67515
 3712 4.211 343.99182 331.55922 5.6639
 3713 4.212 354.45625 331.06829 5.74952
 3714 4.213 355.72815 330.63841 5.75573
 3715 4.214 345.39131 330.26704 5.67789
 3716 4.215 344.95059 329.95241 5.67976
 3717 4.216 340.10445 329.69347 5.63517
 3718 4.217 343.23401 329.48991 5.66281
 3719 4.218 347.78288 329.34225 5.70219
 3720 4.219 347.03338 329.25181 5.69802
 3721 4.22 346.80184 329.22088 5.69802
 3722 4.221 359.21973 329.25281 5.79961
 3723 4.222 349.72337 329.3522 5.72926
 3724 4.223 350.60804 329.52514 5.73865
 3725 4.224 346.11058 329.77952 5.70789
 3726 4.225 346.09771 330.1255 5.71371
 3727 4.226 347.44374 330.57603 5.72154
 3728 4.227 349.09959 331.14771 5.73593
 3729 4.228 359.3783 331.86181 5.82249
 3730 4.229 349.13794 332.74581 5.73741
 3731 4.23 346.46248 333.83552 5.71876
 3732 4.231 355.06469 335.17806 5.78937
 3733 4.232 352.97935 336.8363 5.77179
 3734 4.233 355.47715 338.8954 5.79224
 3735 4.234 357.65887 341.47277 5.81538
 3736 4.235 364.94453 344.73357 5.88018
 3737 4.236 353.85583 348.91574 5.78347
 3738 4.237 366.29949 354.37141 5.88617
 3739 4.238 367.97038 361.63914 5.91091
 3740 4.239 374.88182 371.58383 5.9632
 3741 4.24 396.08233 385.75999 6.12948
 3742 4.241 424.40722 407.73798 6.35657
 3743 4.242 467.42662 447.93367 6.66668
 3744 4.243 558.75707 535.94014 7.29075
 3745 4.244 776.7021 734.81059 8.59767
 3746 4.245 1205.2966 1121.25387 10.71382
 3747 4.246 1809.2734 1677.8296 13.14875
 3748 4.247 2292.1084 2139.66955 14.80637
 3749 4.248 2176.1734 2115.84583 14.43781
 3750 4.249 1647.6433 1610.18898 12.56198
 3751 4.25 1085.9274 1051.47585 10.19888
 3752 4.251 731.83426 689.64866 8.37269
 3753 4.252 565.45369 513.01875 7.35335
 3754 4.253 463.97162 437.2026 6.66518
 3755 4.254 423.63371 401.90489 6.3749
 3756 4.255 406.89273 381.66031 6.24539
 3757 4.256 379.62901 368.16458 6.03392
 3758 4.257 372.15062 358.52649 5.97228
 3759 4.258 373.0681 351.38473 5.97717
 3760 4.259 364.70069 345.94654 5.91114
 3761 4.26 347.51337 341.71053 5.77564
 3762 4.261 364.31157 338.34625 5.91234
 3763 4.262 362.50835 335.62907 5.89609
 3764 4.263 348.07324 333.40209 5.78185
 3765 4.264 359.83699 331.55317 5.88887
 3766 4.265 348.1586 330.00047 5.79207
 3767 4.266 364.94492 328.68314 5.93285
 3768 4.267 346.88997 327.55761 5.78408
 3769 4.268 346.26217 326.59625 5.78252
 3770 4.269 359.03291 325.75719 5.8963
 3771 4.27 352.06911 325.01568 5.83285
 3772 4.271 355.07623 324.36225 5.86459
 3773 4.272 356.61834 323.78313 5.87181
 3774 4.273 359.28064 323.26715 5.88955
 3775 4.274 356.71632 322.80521 5.88049
 3776 4.275 353.19092 322.38977 5.85296
 3777 4.276 362.81999 322.01459 5.93262
 3778 4.277 354.15226 321.67446 5.86609
 3779 4.278 345.19695 321.36498 5.79759
 3780 4.279 345.99539 321.08246 5.79984
 3781 4.28 354.607 320.82371 5.87756
 3782 4.281 349.31008 320.58605 5.84877
 3783 4.282 352.73575 320.36715 5.86734
 3784 4.283 346.24379 320.16501 5.82015
 3785 4.284 363.15925 319.97789 5.96677
 3786 4.285 353.51785 319.80426 5.88829
 3787 4.286 352.38794 319.64282 5.87114
 3788 4.287 357.45055 319.4924 5.92261
 3789 4.288 352.77474 319.35197 5.88432
 3790 4.289 357.58347 319.22063 5.93145
 3791 4.29 355.98771 319.09759 5.91043
 3792 4.291 362.70009 318.98213 5.9693
 3793 4.292 360.47678 318.87361 5.94754
 3794 4.293 346.21588 318.77147 5.82966
 3795 4.294 359.04776 318.67521 5.93318
 3796 4.295 360.82305 318.58435 5.9558
 3797 4.296 356.291 318.4985 5.90565
 3798 4.297 361.7597 318.41728 5.95968
 3799 4.298 347.2573 318.34035 5.83998
 3800 4.299 352.47612 318.26741 5.88039
 3801 4.3 355.6261 318.19818 5.9081
 3802 4.301 351.9346 318.13241 5.88348
 3803 4.302 358.36428 318.06987 5.93146
 3804 4.303 352.86778 318.01035 5.89088
 3805 4.304 347.16287 317.95365 5.84596
 3806 4.305 355.97927 317.89961 5.92095
 3807 4.306 351.10265 317.85037 5.87499
 3808 4.307 353.47307 317.63901 5.90145
 3809 4.308 361.13505 317.53616 5.9579
 3810 4.309 354.16777 316.55733 5.90448
 3811 4.31 352.60166 316.53083 5.89617
 3812 4.311 348.40016 316.50583 5.85603
 3813 4.312 345.06637 316.48224 5.82626
 3814 4.313 357.64904 316.45997 5.93026
 3815 4.314 352.351 316.43895 5.88677
 3816 4.315 357.05972 316.4191 5.92315
 3817 4.316 355.31606 316.40037 5.91126
 3818 4.317 348.85964 316.38268 5.85258
 3819 4.318 355.07502 316.36598 5.9127
 3820 4.319 356.82494 316.35022 5.92045
 3821 4.32 358.00243 316.33535 5.94521
 3822 4.321 346.78793 316.32133 5.84297
 3823 4.322 347.91438 316.30811 5.85853
 3824 4.323 353.98766 316.29565 5.91434
 3825 4.324 347.59918 316.28392 5.86483
 3826 4.325 357.74744 316.27289 5.948
 3827 4.326 355.60765 316.26252 5.94008
 3828 4.327 357.38128 316.25278 5.9536
 3829 4.328 359.36461 316.24365 5.98096
 3830 4.329 359.19222 316.2351 5.96942
 3831 4.33 357.89027 316.22711 5.95939
 3832 4.331 347.7355 316.21966 5.87553
 3833 4.332 361.37866 316.21272 5.98263
 3834 4.333 359.58297 316.20628 5.95987
 3835 4.334 360.75651 316.20033 5.97332
 3836 4.335 355.70264 316.19484 5.9308
 3837 4.336 361.72509 316.1898 5.96743
 3838 4.337 356.45691 316.18521 5.92748
 3839 4.338 356.68131 316.18104 5.9205
 3840 4.339 348.02937 316.17729 5.84088
 3841 4.34 363.01068 316.17395 5.9678
 3842 4.341 364.40715 316.17101 5.97696
 3843 4.342 349.65806 316.16846 5.85511
 3844 4.343 355.1725 316.1663 5.89752
 3845 4.344 369.46876 316.16453 6.01492
 3846 4.345 355.16915 316.16313 5.88533
 3847 4.346 359.26876 316.16212 5.92309
 3848 4.347 353.04576 316.16148 5.86853
 3849 4.348 352.7068 316.16121 5.86038
 3850 4.349 357.69864 316.16133 5.90143
 3851 4.35 373.41343 316.16183 6.01849
 3852 4.351 363.62997 316.16271 5.93794
 3853 4.352 368.55011 316.16398 5.97266
 3854 4.353 365.4769 316.16565 5.94167
 3855 4.354 360.18174 316.16773 5.89175
 3856 4.355 366.11748 316.17022 5.94018
 3857 4.356 360.38466 316.17314 5.88702
 3858 4.357 354.35959 316.17651 5.83542
 3859 4.358 362.80151 316.18033 5.89584
 3860 4.359 369.44358 316.18464 5.94114
 3861 4.36 368.5682 316.18944 5.93428
 3862 4.361 364.40695 316.19477 5.89199
 3863 4.362 366.62501 316.20065 5.90279
 3864 4.363 361.06715 316.20712 5.85182
 3865 4.364 368.45044 316.2142 5.91028
 3866 4.365 349.70995 316.22195 5.75696
 3867 4.366 368.87113 316.2304 5.90737
 3868 4.367 361.01939 316.2396 5.84063
 3869 4.368 355.52246 316.24962 5.79258
 3870 4.369 374.4965 316.26052 5.93684
 3871 4.37 372.56693 316.27237 5.92007
 3872 4.371 367.37315 316.28525 5.87301
 3873 4.372 367.33279 316.29927 5.87532
 3874 4.373 369.7853 316.31452 5.89012
 3875 4.374 368.23082 316.33113 5.87675
 3876 4.375 376.44214 316.34924 5.93949
 3877 4.376 365.37652 316.36902 5.84066
 3878 4.377 362.67554 316.39064 5.82287
 3879 4.378 362.04326 316.41433 5.81668
 3880 4.379 361.59034 316.44235 5.81012
 3881 4.38 362.56909 316.48396 5.80988
 3882 4.381 355.35736 316.53212 5.74976
 3883 4.382 357.68053 316.56742 5.76891
 3884 4.383 362.96685 316.60652 5.81094
 3885 4.384 370.21247 316.6502 5.87429
 3886 4.385 370.84668 316.68378 5.87341
 3887 4.386 368.69314 316.71601 5.85945
 3888 4.387 370.32792 316.61831 5.8734
 3889 4.388 378.29149 316.69011 5.93968
 3890 4.389 372.29757 316.77124 5.88979
 3891 4.39 369.60925 316.86347 5.87025
 3892 4.391 361.32258 316.96902 5.80582
 3893 4.392 373.20692 317.0907 5.89356
 3894 4.393 374.66097 317.23209 5.90618
 3895 4.394 369.38826 317.39782 5.8593
 3896 4.395 380.61293 317.59395 5.94714
 3897 4.396 368.97974 317.82854 5.85872
 3898 4.397 365.3146 318.1125 5.83187
 3899 4.398 374.17576 318.46088 5.90023
 3900 4.399 379.19373 318.89488 5.93472
 3901 4.4 381.20363 319.44509 5.95403
 3902 4.401 371.69632 320.15691 5.88177
 3903 4.402 373.05139 321.10016 5.88775
 3904 4.403 373.34458 322.38895 5.88822
 3905 4.404 386.15878 324.23952 5.98978
 3906 4.405 386.98752 327.18751 5.99477
 3907 4.406 407.8104 332.80494 6.15383
 3908 4.407 436.64926 345.22037 6.36552
 3909 4.408 486.52297 372.12692 6.71657
 3910 4.409 575.6754 420.73779 7.31442
 3911 4.41 700.05289 484.22443 8.05429
 3912 4.411 798.11172 527.56 8.60657
 3913 4.412 762.39941 512.42418 8.40539
 3914 4.413 622.83987 452.96002 7.59324
 3915 4.414 518.27515 393.75617 6.92651
 3916 4.415 454.3517 356.20185 6.48426
 3917 4.416 431.1312 337.66899 6.31072
 3918 4.417 397.3653 329.46972 6.05615
 3919 4.418 383.58698 325.54713 5.9451
 3920 4.419 389.41466 323.27385 5.98472
 3921 4.42 389.09457 321.75286 5.98254
 3922 4.421 373.46169 320.66322 5.86123
 3923 4.422 387.75241 319.85396 5.97039
 3924 4.423 378.59217 319.23717 5.89317
 3925 4.424 376.9402 318.75691 5.88558
 3926 4.425 378.27898 318.37611 5.89394
 3927 4.426 374.55846 318.0694 5.86152
 3928 4.427 374.43456 317.81898 5.86139
 3929 4.428 382.80883 317.61209 5.92627
 3930 4.429 362.17924 317.43936 5.75815
 3931 4.43 375.22982 317.29383 5.86419
 3932 4.431 379.06972 317.1702 5.90183
 3933 4.432 379.61754 317.06441 5.89615
 3934 4.433 386.52106 316.97331 5.94926
 3935 4.434 371.03618 316.8944 5.83778
 3936 4.435 373.60706 316.8257 5.86002
 3937 4.436 381.16881 316.76562 5.9172
 3938 4.437 376.87717 316.71286 5.88656
 3939 4.438 382.60564 316.66637 5.92909
 3940 4.439 376.33617 316.62527 5.88212
 3941 4.44 375.55805 316.58884 5.8749
 3942 4.441 375.20891 316.55647 5.86779
 3943 4.442 384.7958 316.52767 5.94123
 3944 4.443 371.57411 316.502 5.83846
 3945 4.444 376.13493 316.4791 5.87478
 3946 4.445 384.02328 316.45866 5.93805
 3947 4.446 377.43713 316.44041 5.88294
 3948 4.447 374.13739 316.42412 5.8575
 3949 4.448 381.3586 316.4096 5.91469
 3950 4.449 384.09952 316.39668 5.93181
 3951 4.45 374.63547 316.38521 5.85754
 3952 4.451 380.94068 316.37506 5.90173
 3953 4.452 376.93796 316.36612 5.86904
 3954 4.453 380.01062 316.3583 5.89498
 3955 4.454 376.30632 316.3515 5.86773
 3956 4.455 377.59493 316.34566 5.87716
 3957 4.456 377.45455 316.3407 5.87645
 3958 4.457 381.2928 316.33658 5.90631
 3959 4.458 387.85586 316.33325 5.95889
 3960 4.459 370.52073 316.33065 5.8252
 3961 4.46 381.66169 316.32877 5.90726
 3962 4.461 372.09139 316.32756 5.83818
 3963 4.462 385.32469 316.32701 5.93981
 3964 4.463 384.1879 316.32708 5.92897
 3965 4.464 383.18344 316.32778 5.92043
 3966 4.465 379.3834 316.32907 5.88768
 3967 4.466 385.02336 316.33096 5.92741
 3968 4.467 384.13293 316.33345 5.9163
 3969 4.468 379.01145 316.33652 5.88074
 3970 4.469 385.13671 316.34018 5.92532
 3971 4.47 375.21133 316.34445 5.84611
 3972 4.471 380.94539 316.34932 5.8861
 3973 4.472 388.96895 316.35482 5.9418
 3974 4.473 377.41726 316.36096 5.85608
 3975 4.474 386.51748 316.36777 5.92713
 3976 4.475 379.14063 316.37526 5.86834
 3977 4.476 393.47101 316.38348 5.98541
 3978 4.477 379.38957 316.39246 5.87916
 3979 4.478 368.0624 316.40224 5.78716
 3980 4.479 375.85283 316.41287 5.8496
 3981 4.48 385.19607 316.4244 5.92882
 3982 4.481 381.99152 316.4369 5.91109
 3983 4.482 384.53351 316.45044 5.92538
 3984 4.483 387.98457 316.4651 5.96293
 3985 4.484 388.81077 316.48097 5.96511
 3986 4.485 389.74555 316.49816 5.97093
 3987 4.486 386.75967 316.51677 5.9544
 3988 4.487 394.74929 316.53696 6.01812
 3989 4.488 389.84023 316.55886 5.97657
 3990 4.489 392.58768 316.58265 5.99684
 3991 4.49 393.38607 316.60854 6.00368
 3992 4.491 384.53836 316.63674 5.93864
 3993 4.492 383.20723 316.66752 5.93363
 3994 4.493 385.5878 316.70119 5.95315
 3995 4.494 377.89784 316.73809 5.89557
 3996 4.495 380.94286 316.77863 5.92148
 3997 4.496 389.94826 316.82329 5.99583
 3998 4.497 395.11977 316.87261 6.03607
 3999 4.498 392.38115 316.92727 6.02042
 4000 4.499 397.206 316.98803 6.06043
 4001 4.5 381.74219 317.05582 5.94603
 4002 4.501 384.8349 317.13176 5.97543
 4003 4.502 397.5102 317.21718 6.07597
 4004 4.503 383.48852 317.31372 5.97056
 4005 4.504 397.76805 317.42337 6.08577
 4006 4.505 374.7956 317.54861 5.91214
 4007 4.506 378.35874 317.69251 5.93888
 4008 4.507 394.28241 317.85894 6.06011
 4009 4.508 391.78129 318.05286 6.04415
 4010 4.509 394.09766 318.28062 6.054
 4011 4.51 386.53816 318.55054 5.99824
 4012 4.511 394.19471 318.87364 6.05384
 4013 4.512 383.26203 319.26479 5.97389
 4014 4.513 389.08465 319.74438 6.01677
 4015 4.514 392.40847 320.34101 6.04739
 4016 4.515 400.40043 321.09572 6.10393
 4017 4.516 379.44438 322.06903 5.94607
 4018 4.517 399.30511 323.35334 6.10074
 4019 4.518 384.74932 325.09836 5.99011
 4020 4.519 405.60038 327.5838 6.14451
 4021 4.52 411.63264 331.48134 6.20089
 4022 4.521 399.94881 338.69921 6.11464
 4023 4.522 432.09603 354.20482 6.35405
 4024 4.523 458.26372 387.5363 6.54949
 4025 4.524 520.38325 448.9213 6.98126
 4026 4.525 597.11306 533.9854 7.47956
 4027 4.526 663.52426 603.83005 7.8801
 4028 4.527 648.99057 602.31833 7.79713
 4029 4.528 563.3573 528.02116 7.26171
 4030 4.529 493.89648 441.70203 6.79666
 4031 4.53 438.17305 382.35503 6.39487
 4032 4.531 411.92393 351.36445 6.19852
 4033 4.532 411.95473 337.37327 6.19614
 4034 4.533 404.7232 330.86127 6.13713
 4035 4.534 391.22374 327.24265 6.03583
 4036 4.535 400.45357 324.87659 6.10474
 4037 4.536 392.16136 323.19613 6.03908
 4038 4.537 395.63346 321.953 6.06577
 4039 4.538 392.64729 321.00788 6.04032
 4040 4.539 400.6914 320.27319 6.09669
 4041 4.54 398.32339 319.69116 6.08436
 4042 4.541 389.33267 319.22247 6.01107
 4043 4.542 398.18372 318.83962 6.08327
 4044 4.543 397.01133 318.52295 6.07045
 4045 4.544 395.82857 318.25808 6.06583
 4046 4.545 392.31388 318.03433 6.04644
 4047 4.546 405.17268 317.84364 6.13766
 4048 4.547 407.42501 317.67981 6.15792
 4049 4.548 411.26842 317.53804 6.18488
 4050 4.549 412.03685 317.41453 6.18682
 4051 4.55 408.37775 317.3063 6.16015
 4052 4.551 388.6325 317.21091 6.00813
 4053 4.552 389.9115 317.12642 6.01937
 4054 4.553 396.7246 317.05124 6.07553
 4055 4.554 403.2597 316.98173 6.11696
 4056 4.555 407.19021 316.9197 6.14453
 4057 4.556 413.18659 316.84729 6.19406
 4058 4.557 403.04267 316.79844 6.11359
 4059 4.558 403.66771 316.75415 6.11473
 4060 4.559 390.50572 316.71386 6.00999
 4061 4.56 402.33435 316.67711 6.10144
 4062 4.561 413.55474 316.64349 6.18385
 4063 4.562 404.30279 316.61266 6.10828
 4064 4.563 408.26203 316.58431 6.14107
 4065 4.564 394.32827 316.55818 6.03249
 4066 4.565 395.12665 316.53404 6.03603
 4067 4.566 400.23507 316.51169 6.07218
 4068 4.567 402.59633 316.49097 6.09272
 4069 4.568 406.31323 316.47171 6.1183
 4070 4.569 401.58305 316.45377 6.08129
 4071 4.57 415.98507 316.43703 6.18227
 4072 4.571 404.74183 316.4214 6.09761
 4073 4.572 404.16333 316.40676 6.09261
 4074 4.573 402.84207 316.39304 6.07803
 4075 4.574 394.44634 316.38015 6.01115
 4076 4.575 411.59148 316.36803 6.13502
 4077 4.576 412.6717 316.35661 6.14002
 4078 4.577 409.00174 316.34585 6.10653
 4079 4.578 404.5319 316.33568 6.06553
 4080 4.579 411.16995 316.32606 6.11503
 4081 4.58 397.81261 316.31695 6.01137
 4082 4.581 399.19095 316.30831 6.01863
 4083 4.582 393.61956 316.30011 5.96734
 4084 4.583 409.31827 316.29231 6.08676
 4085 4.584 397.35193 316.28489 5.98777
 4086 4.585 409.35717 316.27782 6.07602
 4087 4.586 417.35855 316.27107 6.12664
 4088 4.587 412.10321 316.26462 6.09152
 4089 4.588 416.93946 316.25846 6.11964
 4090 4.589 411.51348 316.25256 6.07733
 4091 4.59 402.38548 316.24691 6.00756
 4092 4.591 419.01549 316.24149 6.13299
 4093 4.592 411.93233 316.23628 6.07308
 4094 4.593 414.08242 316.23127 6.08355
 4095 4.594 404.82271 316.22645 6.01517
 4096 4.595 422.37101 316.22181 6.13535
 4097 4.596 412.4315 316.21733 6.0621
 4098 4.597 404.09428 316.21301 6.00186
 4099 4.598 419.94036 316.20883 6.11359
 4100 4.599 416.72964 316.20479 6.09182
 4101 4.6 409.31697 316.20088 6.03505
 4102 4.601 420.53893 316.19709 6.1186
 4103 4.602 413.25685 316.19341 6.06138
 4104 4.603 406.12671 316.18984 6.00596
 4105 4.604 410.9478 316.18637 6.04052
 4106 4.605 410.4104 316.183 6.03437
 4107 4.606 411.60191 316.17972 6.04336
 4108 4.607 408.93765 316.17652 6.02259
 4109 4.608 407.93556 316.17339 6.0099
 4110 4.609 415.55264 316.17035 6.06228
 4111 4.61 418.51465 316.16737 6.08331
 4112 4.611 409.1735 316.16446 6.01534
 4113 4.612 413.9341 316.16161 6.04665
 4114 4.613 412.65897 316.15882 6.04483
 4115 4.614 412.5449 316.15609 6.03879
 4116 4.615 418.97054 316.15341 6.08744
 4117 4.616 419.28874 316.15078 6.08833
 4118 4.617 412.94422 316.14819 6.03667
 4119 4.618 418.70562 316.14565 6.07201
 4120 4.619 410.89112 316.14315 6.01559
 4121 4.62 420.25258 316.14068 6.08198
 4122 4.621 415.68046 316.13826 6.04452
 4123 4.622 414.09016 316.13586 6.02652
 4124 4.623 426.85719 316.1335 6.11856
 4125 4.624 420.18588 316.13117 6.06683
 4126 4.625 413.26557 316.12887 6.01441
 4127 4.626 415.37441 316.12659 6.02464
 4128 4.627 411.46875 316.12434 5.99625
 4129 4.628 419.36955 316.12212 6.04731
 4130 4.629 421.36671 316.11991 6.06389
 4131 4.63 420.38389 316.11772 6.05633
 4132 4.631 418.62976 316.11556 6.03926
 4133 4.632 422.02395 316.11341 6.0584
 4134 4.633 418.62929 316.11127 6.03561
 4135 4.634 423.67619 316.10916 6.06938
 4136 4.635 412.10304 316.10705 5.98401
 4137 4.636 417.7832 316.10496 6.02315
 4138 4.637 420.8685 316.10288 6.0426
 4139 4.638 418.89945 316.10081 6.02993
 4140 4.639 429.41262 316.09875 6.1045
 4141 4.64 423.93124 316.09836 6.05829
 4142 4.641 425.88571 316.10638 6.07622
 4143 4.642 423.27288 316.11467 6.04342
 4144 4.643 425.56231 316.11294 6.06565
 4145 4.644 421.91256 316.11121 6.03827
 4146 4.645 431.2591 316.10949 6.10614
 4147 4.646 432.38035 316.10779 6.11092
 4148 4.647 420.11376 316.10609 6.00976
 4149 4.648 420.16241 316.10441 6.01305
 4150 4.649 433.66072 316.10273 6.11005
 4151 4.65 426.50657 316.10106 6.0573
 4152 4.651 418.33732 316.0994 6.00033
 4153 4.652 422.9838 316.09775 6.0351
 4154 4.653 423.60592 316.09611 6.03629
 4155 4.654 440.80941 316.09447 6.16489
 4156 4.655 428.47257 316.09284 6.07478
 4157 4.656 432.35988 316.09122 6.10719
 4158 4.657 422.13167 316.0896 6.02999
 4159 4.658 433.19745 316.08799 6.11488
 4160 4.659 432.98527 316.08639 6.11227
 4161 4.66 425.88598 316.08479 6.06075
 4162 4.661 420.97726 316.0832 6.03042
 4163 4.662 427.42168 316.08161 6.07538
 4164 4.663 429.73906 316.08003 6.09401
 4165 4.664 427.86389 316.07846 6.0809
 4166 4.665 432.80312 316.07689 6.1195
 4167 4.666 422.60324 316.07532 6.04805
 4168 4.667 426.37064 316.07377 6.07616
 4169 4.668 427.07098 316.07221 6.08022
 4170 4.669 435.06714 316.07067 6.13402
 4171 4.67 439.46806 316.06913 6.16793
 4172 4.671 430.14334 316.06762 6.10079
 4173 4.672 426.56168 316.06394 6.07389
 4174 4.673 443.98739 316.05906 6.20114
 4175 4.674 430.49767 316.03225 6.10848
 4176 4.675 433.15896 316.03116 6.12807
 4177 4.676 432.47309 316.03006 6.11967
 4178 4.677 432.39553 316.02896 6.11938
 4179 4.678 431.88526 316.21007 6.11628
 4180 4.679 436.9529 317.19148 6.14891
 4181 4.68 436.02061 317.71907 6.13992
 4182 4.681 437.11597 317.7402 6.14621
 4183 4.682 427.27615 317.76177 6.07859
 4184 4.683 424.69607 317.7838 6.05013
 4185 4.684 435.7056 317.80629 6.13354
 4186 4.685 445.96231 317.82927 6.20495
 4187 4.686 440.4679 317.85274 6.17313
 4188 4.687 440.70994 317.87672 6.16978
 4189 4.688 443.11788 317.90123 6.18963
 4190 4.689 435.75094 317.93101 6.13665
 4191 4.69 432.29103 318.04038 6.11166
 4192 4.691 445.40428 318.35128 6.20253
 4193 4.692 445.72945 318.38291 6.20668
 4194 4.693 431.72429 318.41523 6.10099
 4195 4.694 440.17586 318.44828 6.16243
 4196 4.695 434.7716 318.48207 6.11761
 4197 4.696 442.5042 318.51663 6.18128
 4198 4.697 431.08969 318.55197 6.0944
 4199 4.698 442.21258 318.58813 6.17023
 4200 4.699 440.67544 318.62512 6.16083
 4201 4.7 451.93918 318.66298 6.23988
 4202 4.701 452.72828 318.70172 6.24754
 4203 4.702 455.59749 318.74138 6.26783
 4204 4.703 453.58656 318.78199 6.25073
 4205 4.704 459.16203 318.82357 6.28972
 4206 4.705 459.44668 318.98799 6.29234
 4207 4.706 450.0825 319.82602 6.22533
 4208 4.707 456.76021 320.90142 6.28078
 4209 4.708 445.92779 320.97261 6.20097
 4210 4.709 440.74308 321.04543 6.16179
 4211 4.71 455.30433 321.11995 6.26569
 4212 4.711 442.17406 321.19622 6.1717
 4213 4.712 440.81575 321.27429 6.16788
 4214 4.713 442.73434 321.35423 6.1776
 4215 4.714 444.91195 321.43608 6.19257
 4216 4.715 440.10219 321.51992 6.15689
 4217 4.716 447.55645 321.6058 6.21085
 4218 4.717 446.90267 321.6938 6.21376
 4219 4.718 444.24734 321.78398 6.19175
 4220 4.719 450.7986 321.87642 6.23984
 4221 4.72 442.78054 321.9712 6.18494
 4222 4.721 442.97438 322.0684 6.18261
 4223 4.722 460.29724 322.16809 6.31222
 4224 4.723 439.93064 322.27037 6.17296
 4225 4.724 453.87024 322.37532 6.26731
 4226 4.725 452.42972 322.48305 6.26205
 4227 4.726 452.29095 322.59364 6.26994
 4228 4.727 441.24345 322.70721 6.19119
 4229 4.728 449.93588 322.82387 6.25297
 4230 4.729 444.72856 322.94372 6.2183
 4231 4.73 448.16863 323.06689 6.24624
 4232 4.731 453.98629 323.19351 6.28636
 4233 4.732 448.26941 323.32369 6.24409
 4234 4.733 449.05833 323.45759 6.25309
 4235 4.734 457.07716 323.59535 6.30776
 4236 4.735 458.44654 323.73711 6.32013
 4237 4.736 456.13688 323.88304 6.30596
 4238 4.737 448.02041 324.03331 6.25107
 4239 4.738 447.76814 324.18809 6.25309
 4240 4.739 465.60448 324.34757 6.38157
 4241 4.74 459.66443 324.51195 6.3371
 4242 4.741 454.4955 324.68144 6.30897
 4243 4.742 446.98688 324.85624 6.25951
 4244 4.743 450.4846 325.03661 6.28281
 4245 4.744 457.00406 325.22277 6.33147
 4246 4.745 458.6471 325.41499 6.34794
 4247 4.746 455.4373 325.61355 6.32426
 4248 4.747 455.87126 325.81874 6.33264
 4249 4.748 465.3725 326.03087 6.40103
 4250 4.749 458.08146 326.25026 6.34996
 4251 4.75 458.84301 326.47726 6.35717
 4252 4.751 449.44668 326.71226 6.29396
 4253 4.752 460.77362 326.95565 6.37338
 4254 4.753 460.83765 327.20786 6.37068
 4255 4.754 451.36281 327.46933 6.30837
 4256 4.755 452.65587 327.74057 6.31971
 4257 4.756 469.37769 328.02209 6.43523
 4258 4.757 459.35026 328.31446 6.36417
 4259 4.758 460.92028 328.6183 6.37943
 4260 4.759 458.93175 328.93424 6.36635
 4261 4.76 458.08503 329.26302 6.36807
 4262 4.761 464.35575 329.6054 6.41358
 4263 4.762 457.95545 329.96222 6.368
 4264 4.763 464.1534 330.33441 6.4197
 4265 4.764 457.76457 330.72296 6.3789
 4266 4.765 458.40224 331.12899 6.38153
 4267 4.766 477.95693 331.55372 6.52781
 4268 4.767 454.50742 331.9985 6.36291
 4269 4.768 468.31823 332.46484 6.45518
 4270 4.769 456.93674 332.95444 6.38362
 4271 4.77 452.11449 333.46921 6.34458
 4272 4.771 465.63599 334.0113 6.44773
 4273 4.772 463.66031 334.5832 6.42798
 4274 4.773 456.75916 335.18778 6.38158
 4275 4.774 457.79596 335.82835 6.39157
 4276 4.775 466.17836 336.50885 6.44717
 4277 4.776 461.32592 337.23394 6.41463
 4278 4.777 457.63171 338.00928 6.38734
 4279 4.778 467.29739 338.84176 6.45501
 4280 4.779 467.69359 339.74 6.45502
 4281 4.78 464.39418 340.71492 6.43227
 4282 4.781 474.76047 341.78066 6.50709
 4283 4.782 468.162 342.95593 6.46073
 4284 4.783 474.52523 344.26614 6.50238
 4285 4.784 467.29845 345.74673 6.45536
 4286 4.785 476.87896 347.44882 6.52365
 4287 4.786 479.87074 349.78312 6.5419
 4288 4.787 478.10099 353.98352 6.52676
 4289 4.788 479.7275 357.88081 6.54261
 4290 4.789 477.24235 362.30137 6.52729
 4291 4.79 493.80954 369.68215 6.63835
 4292 4.791 523.22972 383.93066 6.82815
 4293 4.792 526.99978 411.573 6.85228
 4294 4.793 581.01613 458.12674 7.203
 4295 4.794 664.29065 517.88563 7.69921
 4296 4.795 731.36519 563.05087 8.07781
 4297 4.796 720.68569 559.35628 8.01316
 4298 4.797 652.00609 510.68229 7.62129
 4299 4.798 597.38197 455.17753 7.29976
 4300 4.799 532.20783 416.80148 6.88235
 4301 4.8 501.69304 397.08786 6.68228
 4302 4.801 513.15921 389.3179 6.75529
 4303 4.802 491.82215 387.32316 6.59956
 4304 4.803 493.3672 387.85292 6.60621
 4305 4.804 497.19186 389.66008 6.63173
 4306 4.805 494.65347 392.32748 6.61073
 4307 4.806 489.65872 395.70951 6.58208
 4308 4.807 498.09086 399.75732 6.636
 4309 4.808 498.15755 404.47169 6.63523
 4310 4.809 486.6517 409.88826 6.55667
 4311 4.81 507.63933 416.07236 6.69833
 4312 4.811 510.11199 423.11834 6.71194
 4313 4.812 495.65583 431.15215 6.61878
 4314 4.813 502.05376 440.33676 6.65906
 4315 4.814 512.07632 450.88088 6.72876
 4316 4.815 515.18921 463.05166 6.74547
 4317 4.816 541.54644 477.19286 6.90829
 4318 4.817 534.40636 493.75091 6.8684
 4319 4.818 559.0377 513.31246 7.02331
 4320 4.819 577.65943 536.65962 7.13473
 4321 4.82 588.15066 564.85244 7.2019
 4322 4.821 606.96866 599.35521 7.30792
 4323 4.822 644.83879 642.23483 7.52865
 4324 4.823 692.61438 696.48182 7.79803
 4325 4.824 765.96751 766.55579 8.21235
 4326 4.825 888.13678 859.43067 8.83284
 4327 4.826 1047.7787 987.25952 9.59354
 4328 4.827 1306.1695 1176.46097 10.71625
 4329 4.828 1759.3491 1498.35339 12.44171
 4330 4.829 2502.4517 2145.11834 14.82188
 4331 4.83 3850.6602 3527.85532 18.39109
 4332 4.831 6403.3894 6215.06701 23.72004
 4333 4.832 10603.176 10420.90495 30.53699
 4334 4.833 15076.733 14985.69547 36.39879
 4335 4.834 16968.756 16841.345 38.62017
 4336 4.835 13927.887 14066.28218 34.97097
 4337 4.836 9273.0611 9338.00465 28.49134
 4338 4.837 5797.9299 5480.2389 22.52591
 4339 4.838 3648.809 3203.55282 17.87117
 4340 4.839 2523.1776 2121.27548 14.84402
 4341 4.84 1940.8555 1683.99095 13.00756
 4342 4.841 1707.2893 1584.8225 12.19544
 4343 4.842 1826.0484 1769.74213 12.61946
 4344 4.843 2349.6627 2306.27093 14.29782
 4345 4.844 3368.7328 3191.44277 17.11092
 4346 4.845 4431.5191 4108.14681 19.61166
 4347 4.846 4652.4054 4374.15188 20.10143
 4348 4.847 3732.8025 3660.85559 17.97337
 4349 4.848 2572.8326 2607.63393 14.92103
 4350 4.849 1740.3597 1797.1186 12.25692
 4351 4.85 1275.8382 1345.9377 10.49157
 4352 4.851 1100.4214 1157.29802 9.73634
 4353 4.852 1047.8648 1112.93025 9.49444
 4354 4.853 1124.7304 1147.33856 9.83425
 4355 4.854 1264.8714 1243.87392 10.42086
 4356 4.855 1533.7407 1421.45773 11.46507
 4357 4.856 2039.3903 1755.84272 13.21324
 4358 4.857 2902.182 2460.10373 15.73772
 4359 4.858 4426.8344 3993.34721 19.43532
 4360 4.859 7305.8199 6995.11388 24.93839
 4361 4.86 12020.088 11723.19499 31.95474
 4362 4.861 17341.237 16924.59809 38.34819
 4363 4.862 19154.872 19212.01174 40.27616
 4364 4.863 16330.251 16325.1997 37.15779
 4365 4.864 11183.615 11003.53698 30.71104
 4366 4.865 6805.8046 6459.91536 23.91078
 4367 4.866 4172.7431 3663.52439 18.70302
 4368 4.867 2717.2931 2251.36248 15.07498
 4369 4.868 1916.0515 1589.41603 12.67074
 4370 4.869 1441.308 1253.08081 10.97203
 4371 4.87 1175.984 1051.17359 9.91495
 4372 4.871 980.59278 913.29654 9.04584
 4373 4.872 860.9128 812.73175 8.4817
 4374 4.873 781.41797 736.76487 8.06986
 4375 4.874 714.44797 677.96127 7.71832
 4376 4.875 654.86991 631.52816 7.38804
 4377 4.876 619.94213 594.23614 7.18111
 4378 4.877 600.99924 563.84491 7.06696
 4379 4.878 592.84764 538.76219 7.01827
 4380 4.879 574.13597 517.83202 6.9004
 4381 4.88 563.95097 500.19922 6.83873
 4382 4.881 556.34911 485.22038 6.784
 4383 4.882 541.54599 472.40414 6.6784
 4384 4.883 537.34331 461.37012 6.64845
 4385 4.884 534.05931 451.8203 6.62093
 4386 4.885 513.53327 443.51867 6.49116
 4387 4.886 517.48404 436.27644 6.51291
 4388 4.887 523.53786 429.94134 6.54821
 4389 4.888 507.20212 424.38957 6.44203
 4390 4.889 513.08346 419.51987 6.48031
 4391 4.89 511.06984 415.24889 6.46109
 4392 4.891 499.26527 411.50775 6.37715
 4393 4.892 510.45099 408.23934 6.45266
 4394 4.893 505.2196 405.39621 6.41721
 4395 4.894 508.31378 402.93896 6.43908
 4396 4.895 512.44059 400.83489 6.4714
 4397 4.896 510.18467 399.05706 6.45
 4398 4.897 507.47856 397.5834 6.43589
 4399 4.898 504.5529 396.39614 6.41359
 4400 4.899 507.98451 395.4813 6.43448
 4401 4.9 502.42017 394.8283 6.39707
 4402 4.901 509.16758 394.42968 6.4412
 4403 4.902 511.69705 394.2809 6.45512
 4404 4.903 503.78806 394.38022 6.40094
 4405 4.904 500.67952 394.72865 6.38118
 4406 4.905 491.8114 395.32994 6.32726
 4407 4.906 515.30093 396.19064 6.46829
 4408 4.907 506.48848 397.32031 6.41515
 4409 4.908 509.66101 398.73163 6.43218
 4410 4.909 504.54619 400.4408 6.39839
 4411 4.91 515.17332 402.46783 6.46945
 4412 4.911 512.57399 404.83711 6.45322
 4413 4.912 515.78553 407.57802 6.46893
 4414 4.913 519.26158 410.72569 6.49789
 4415 4.914 509.9756 414.322 6.43745
 4416 4.915 517.13467 418.41685 6.47886
 4417 4.916 523.92656 423.06964 6.51963
 4418 4.917 520.91187 428.35129 6.50545
 4419 4.918 530.07631 434.85404 6.56459
 4420 4.919 529.54925 444.16748 6.56834
 4421 4.92 543.05209 452.0162 6.64547
 4422 4.921 531.4453 460.89271 6.57159
 4423 4.922 533.55701 471.04029 6.58353
 4424 4.923 542.79945 482.68336 6.6501
 4425 4.924 556.47978 496.10025 6.72114
 4426 4.925 555.68746 511.63922 6.71361
 4427 4.926 554.80619 529.74041 6.71756
 4428 4.927 562.91387 550.96606 6.76085
 4429 4.928 575.12472 576.04319 6.83913
 4430 4.929 605.9919 605.92454 7.01798
 4431 4.93 633.73213 641.87729 7.18119
 4432 4.931 655.08636 685.61514 7.3035
 4433 4.932 679.16697 739.49915 7.43881
 4434 4.933 759.53591 806.85124 7.86903
 4435 4.934 838.00176 892.45858 8.27223
 4436 4.935 948.64574 1003.4261 8.81039
 4437 4.936 1127.5885 1150.80865 9.60423
 4438 4.937 1377.6303 1353.7403 10.62948
 4439 4.938 1767.8893 1653.09879 12.05141
 4440 4.939 2440.2069 2155.97742 14.15839
 4441 4.94 3537.8508 3143.94582 17.0799
 4442 4.941 5499.2116 5218.02213 21.29442
 4443 4.942 8993.6365 9246.78554 27.28177
 4444 4.943 14950.973 15711.8315 35.22616
 4445 4.944 22806.712 23284.65968 43.52919
 4446 4.945 28228.326 27760.06128 48.46164
 4447 4.946 25446.585 25358.62582 46.00122
 4448 4.947 17890.133 18232.71722 38.56165
 4449 4.948 11197.864 11103.1841 30.50518
 4450 4.949 6769.4007 6270.77109 23.69682
 4451 4.95 4299.6622 3654.85958 18.90776
 4452 4.951 2902.3806 2397.96682 15.53132
 4453 4.952 2098.3721 1782.11573 13.20887
 4454 4.953 1605.672 1434.21664 11.57199
 4455 4.954 1284.2821 1206.10402 10.36165
 4456 4.955 1058.6411 1043.03384 9.40513
 4457 4.956 925.18818 921.31387 8.79577
 4458 4.957 832.57015 827.98046 8.35209
 4459 4.958 744.25429 754.89231 7.90201
 4460 4.959 697.95294 696.62693 7.65172
 4461 4.96 670.67113 649.45329 7.50201
 4462 4.961 638.54535 610.73866 7.3274
 4463 4.962 622.08016 578.5842 7.23883
 4464 4.963 598.62329 551.59358 7.10399
 4465 4.964 580.63335 528.72209 7.00059
 4466 4.965 568.68117 509.17584 6.92842
 4467 4.966 556.39802 492.34308 6.85894
 4468 4.967 541.67557 477.74638 6.76651
 4469 4.968 548.0976 465.00883 6.80351
 4470 4.969 547.68363 453.82976 6.8053
 4471 4.97 525.08891 443.96696 6.66024
 4472 4.971 521.23113 435.22361 6.63293
 4473 4.972 530.32819 427.43845 6.69133
 4474 4.973 524.72774 420.47837 6.65571
 4475 4.974 514.55284 414.23271 6.58937
 4476 4.975 519.07864 408.60889 6.62179
 4477 4.976 516.74408 403.52899 6.60778
 4478 4.977 516.1457 398.92704 6.59645
 4479 4.978 522.5236 394.74691 6.64211
 4480 4.979 515.83527 390.94062 6.59975
 4481 4.98 503.14737 387.46692 6.52232
 4482 4.981 506.30183 384.29025 6.5317
 4483 4.982 506.4957 381.37979 6.54425
 4484 4.983 513.10077 378.70877 6.58477
 4485 4.984 506.91458 376.25381 6.54572
 4486 4.985 504.19202 373.99444 6.5291
 4487 4.986 505.16681 371.91271 6.53496
 4488 4.987 505.85605 369.99313 6.53424
 4489 4.988 497.61747 368.14299 6.48325
 4490 4.989 507.12557 366.3024 6.54724
 4491 4.99 510.57692 363.42719 6.56863
 4492 4.991 508.29136 362.05082 6.55429
 4493 4.992 500.80123 360.78017 6.50026
 4494 4.993 500.67821 359.60755 6.5041
 4495 4.994 497.33636 358.52606 6.47962
 4496 4.995 503.69503 357.52954 6.52051
 4497 4.996 506.99936 356.61251 6.54556
 4498 4.997 494.51858 355.77006 6.46294
 4499 4.998 508.80912 354.99779 6.55053
 4500 4.999 508.75915 354.29181 6.55299
 4501 5 504.04696 353.64359 6.52021
 4502 5.001 500.90341 353.00151 6.50432
 4503 5.002 498.15181 352.17222 6.48387
 4504 5.003 498.46299 351.70465 6.48975
 4505 5.004 507.0738 351.28932 6.5472
 4506 5.005 503.0932 350.92436 6.52082
 4507 5.006 505.06233 350.60815 6.53624
 4508 5.007 501.05739 350.33931 6.51776
 4509 5.008 494.25399 350.11671 6.46927
 4510 5.009 498.64504 349.93939 6.49435
 4511 5.01 505.80816 349.80663 6.54435
 4512 5.011 500.20564 349.71788 6.50173
 4513 5.012 490.57906 349.67282 6.44073
 4514 5.013 505.68445 349.67127 6.53857
 4515 5.014 505.68866 349.71328 6.53354
 4516 5.015 506.81161 349.79905 6.54107
 4517 5.016 495.96327 349.92962 6.46793
 4518 5.017 494.45302 349.96304 6.45226
 4519 5.018 493.91162 350.00261 6.44838
 4520 5.019 498.32439 348.69649 6.47298
 4521 5.02 507.70558 349.03506 6.52795
 4522 5.021 504.31038 349.4224 6.50632
 4523 5.022 502.69452 349.86022 6.49639
 4524 5.023 494.3965 350.35045 6.43821
 4525 5.024 510.90416 350.89531 6.54912
 4526 5.025 509.52062 351.49731 6.53528
 4527 5.026 495.40228 352.15927 6.44287
 4528 5.027 497.5981 352.88437 6.45774
 4529 5.028 504.81083 353.67617 6.50201
 4530 5.029 493.8149 354.53866 6.43696
 4531 5.03 500.38356 355.47627 6.47746
 4532 5.031 504.80713 356.52826 6.5005
 4533 5.032 510.37413 357.80524 6.52623
 4534 5.033 502.41707 359.02062 6.479
 4535 5.034 505.11893 360.31726 6.49868
 4536 5.035 515.32104 361.72038 6.56125
 4537 5.036 505.6823 363.26164 6.49633
 4538 5.037 513.89369 365.04733 6.54652
 4539 5.038 499.85591 366.96977 6.44846
 4540 5.039 499.01237 368.90013 6.43793
 4541 5.04 509.33739 370.9922 6.50434
 4542 5.041 506.01076 373.26156 6.4803
 4543 5.042 502.52092 375.72579 6.4519
 4544 5.043 521.54159 378.40491 6.56836
 4545 5.044 501.82186 381.32165 6.44285
 4546 5.045 522.93998 384.50203 6.56923
 4547 5.046 513.22804 387.97581 6.51213
 4548 5.047 511.71965 391.82824 6.50146
 4549 5.048 522.38952 396.267 6.5623
 4550 5.049 513.51352 400.94326 6.50699
 4551 5.05 516.21138 405.99617 6.53148
 4552 5.051 522.32269 411.57776 6.56619
 4553 5.052 527.64142 417.76123 6.59366
 4554 5.053 514.66978 424.63304 6.51443
 4555 5.054 520.685 432.29587 6.5459
 4556 5.055 527.91347 440.87239 6.59276
 4557 5.056 541.74848 450.5101 6.67428
 4558 5.057 544.56605 461.3876 6.69392
 4559 5.058 536.4498 473.72273 6.63759
 4560 5.059 554.50917 487.7834 6.73964
 4561 5.06 550.95875 503.90196 6.72538
 4562 5.061 552.66445 522.49463 6.72456
 4563 5.062 565.08717 544.08813 6.79034
 4564 5.063 588.2545 569.35662 6.9257
 4565 5.064 614.99643 599.17384 7.08544
 4566 5.065 617.9281 634.68783 7.094
 4567 5.066 657.15901 677.43036 7.30698
 4568 5.067 669.95134 729.48009 7.38067
 4569 5.068 735.16032 793.71205 7.72344
 4570 5.069 819.52841 874.1887 8.14213
 4571 5.07 913.57962 976.79399 8.59262
 4572 5.071 1060.5699 1110.32892 9.25622
 4573 5.072 1264.8227 1288.75433 10.1011
 4574 5.073 1582.3193 1537.43805 11.30274
 4575 5.074 2053.3295 1914.30282 12.86581
 4576 5.075 2848.6709 2574.1967 15.15818
 4577 5.076 4299.247 3906.01325 18.6175
 4578 5.077 6814.9437 6665.71888 23.45332
 4579 5.078 11445.215 11782.29767 30.35805
 4580 5.079 18963.347 19437.6801 39.08589
 4581 5.08 26569.477 27435.52698 46.29371
 4582 5.081 29468.242 30503.15324 48.77374
 4583 5.082 24331.689 25530.22795 44.25511
 4584 5.083 16353.993 17090.77208 36.24864
 4585 5.084 10091.993 10018.50854 28.40606
 4586 5.085 6232.2774 5639.42457 22.33342
 4587 5.086 3989.4022 3394.65913 17.84006
 4588 5.087 2712.3127 2327.6853 14.70533
 4589 5.088 1975.5508 1781.9732 12.53666
 4590 5.089 1543.5391 1454.0914 11.08849
 4591 5.09 1241.2685 1230.16577 9.9348
 4592 5.091 1054.7806 1066.77985 9.1608
 4593 5.092 929.44851 943.36036 8.59516
 4594 5.093 842.18249 847.88306 8.1778
 4595 5.094 759.30942 772.56999 7.7587
 4596 5.095 715.27709 712.15963 7.53497
 4597 5.096 673.89896 663.52709 7.30947
 4598 5.097 637.1649 625.74836 7.10847
 4599 5.098 615.52788 592.38701 6.98313
 4600 5.099 603.64839 563.95632 6.91617
 4601 5.1 582.33499 539.79603 6.78423
 4602 5.101 581.19273 519.09708 6.77643
 4603 5.102 566.57746 501.23372 6.69409
 4604 5.103 557.19494 485.39172 6.6348
 4605 5.104 555.22571 471.67955 6.62613
 4606 5.105 539.24183 457.40528 6.53171
 4607 5.106 538.30278 446.90496 6.52549
 4608 5.107 526.74171 437.58838 6.45135
 4609 5.108 526.21369 429.28671 6.44702
 4610 5.109 527.38968 421.86022 6.45436
 4611 5.11 524.98471 415.19247 6.44797
 4612 5.111 526.19788 409.18582 6.44966
 4613 5.112 517.55617 403.75792 6.40004
 4614 5.113 506.98362 398.83892 6.33585
 4615 5.114 520.01899 394.36928 6.41797
 4616 5.115 517.23013 390.29799 6.40107
 4617 5.116 503.12085 386.58118 6.31161
 4618 5.117 514.48757 383.18092 6.38169
 4619 5.118 516.73523 380.06432 6.3914
 4620 5.119 516.10733 377.20274 6.38792
 4621 5.12 519.79485 374.57114 6.40461
 4622 5.121 505.76979 372.14759 6.32109
 4623 5.122 511.6801 369.9128 6.35562
 4624 5.123 502.29779 367.84977 6.29841
 4625 5.124 514.04062 365.94344 6.36117
 4626 5.125 506.9939 364.18049 6.31726
 4627 5.126 503.42952 362.54908 6.29655
 4628 5.127 492.101 361.03867 6.21985
 4629 5.128 505.74161 359.63985 6.30123
 4630 5.129 504.53802 358.34424 6.29293
 4631 5.13 498.87097 357.14432 6.26143
 4632 5.131 502.33409 356.03338 6.27723
 4633 5.132 501.14728 355.00537 6.27189
 4634 5.133 502.03858 354.0549 6.27524
 4635 5.134 499.76811 353.17712 6.26184
 4636 5.135 504.68444 352.36768 6.29172
 4637 5.136 513.90104 351.62269 6.3441
 4638 5.137 513.13775 350.93867 6.33991
 4639 5.138 504.68985 350.31249 6.28647
 4640 5.139 500.06046 349.7414 6.25582
 4641 5.14 516.5816 349.22293 6.35805
 4642 5.141 502.62544 348.75491 6.27349
 4643 5.142 504.19412 348.33545 6.28785
 4644 5.143 493.46565 347.9629 6.21829
 4645 5.144 493.28414 347.63586 6.2175
 4646 5.145 498.01886 347.35314 6.24212
 4647 5.146 489.19335 347.1138 6.19403
 4648 5.147 496.13785 346.91708 6.23846
 4649 5.148 493.16213 346.76245 6.21579
 4650 5.149 488.29716 346.64957 6.18066
 4651 5.15 493.77178 346.57832 6.22407
 4652 5.151 500.04845 346.54879 6.26225
 4653 5.152 503.17836 346.56128 6.2815
 4654 5.153 498.03544 346.61631 6.24969
 4655 5.154 494.25091 346.71466 6.23346
 4656 5.155 504.38214 346.85731 6.29628
 4657 5.156 491.23641 347.04557 6.21613
 4658 5.157 503.6395 347.28098 6.30013
 4659 5.158 500.64373 347.56543 6.28934
 4660 5.159 493.21119 347.90116 6.24183
 4661 5.16 504.90575 348.29079 6.31678
 4662 5.161 491.1444 348.73737 6.2361
 4663 5.162 489.83057 349.24445 6.22798
 4664 5.163 506.8234 349.81615 6.33511
 4665 5.164 506.03785 350.45723 6.33779
 4666 5.165 495.69576 351.17316 6.27458
 4667 5.166 499.41243 351.97032 6.30452
 4668 5.167 501.20954 352.85606 6.32189
 4669 5.168 498.97297 353.83894 6.30278
 4670 5.169 492.42668 354.92889 6.26252
 4671 5.17 493.37236 356.13754 6.27015
 4672 5.171 492.50156 357.47851 6.26837
 4673 5.172 502.12611 358.96785 6.3354
 4674 5.173 513.18785 360.62456 6.40314
 4675 5.174 505.79396 362.47127 6.36437
 4676 5.175 498.73712 364.53511 6.31761
 4677 5.176 503.88096 366.8488 6.35342
 4678 5.177 514.2869 369.45219 6.41762
 4679 5.178 501.96068 372.39412 6.34775
 4680 5.179 497.86468 375.73514 6.32049
 4681 5.18 498.54003 379.55104 6.32316
 4682 5.181 521.21827 383.9378 6.4709
 4683 5.182 522.55984 389.0186 6.48081
 4684 5.183 513.22311 394.95381 6.4235
 4685 5.184 521.57369 401.95561 6.4761
 4686 5.185 517.84887 410.30996 6.45418
 4687 5.186 528.69342 420.41034 6.52365
 4688 5.187 526.46753 432.81134 6.51678
 4689 5.188 545.72898 448.32033 6.62145
 4690 5.189 563.42395 468.18429 6.73342
 4691 5.19 588.09001 494.6042 6.8834
 4692 5.191 616.31779 532.40291 7.0429
 4693 5.192 664.87746 593.81409 7.31697
 4694 5.193 771.61529 708.05613 7.8813
 4695 5.194 995.54801 929.73706 8.94742
 4696 5.195 1397.8359 1324.57765 10.6068
 4697 5.196 2090.0095 1908.03314 12.97422
 4698 5.197 2880.4751 2539.87446 15.21577
 4699 5.198 3399.4845 2883.86188 16.57319
 4700 5.199 3188.7598 2760.32801 16.02984
 4701 5.2 2733.7936 2530.3533 14.83514
 4702 5.201 2690.9396 2605.53418 14.71835
 4703 5.202 3259.2485 3048.43478 16.21399
 4704 5.203 3986.8108 3526.78022 17.92677
 4705 5.204 3911.3936 3521.04261 17.77752
 4706 5.205 3094.498 2897.6076 15.79977
 4707 5.206 2154.9489 2093.37031 13.19246
 4708 5.207 1522.5212 1480.80563 11.09132
 4709 5.208 1193.1807 1148.13477 9.81629
 4710 5.209 1060.4146 1061.62566 9.25672
 4711 5.21 1082.0034 1201.70934 9.36324
 4712 5.211 1400.0344 1616.82194 10.64702
 4713 5.212 2132.9166 2370.48475 13.1512
 4714 5.213 3532.04 3384.56673 16.94619
 4715 5.214 5026.428 4256.99807 20.22049
 4716 5.215 5064.9873 4369.93599 20.31964
 4717 5.216 3877.1927 3574.98163 17.79466
 4718 5.217 2433.5955 2482.86127 14.08591
 4719 5.218 1475.388 1613.34175 10.97725
 4720 5.219 989.01779 1082.04582 8.99846
 4721 5.22 765.13884 807.09386 7.91395
 4722 5.221 661.91728 672.96795 7.35796
 4723 5.222 615.71951 602.41182 7.10642
 4724 5.223 585.93297 559.44511 6.93335
 4725 5.224 566.54069 530.23342 6.81785
 4726 5.225 554.2794 509.34844 6.7502
 4727 5.226 545.61907 494.1666 6.69959
 4728 5.227 522.69547 483.14017 6.55716
 4729 5.228 519.36094 475.2653 6.53603
 4730 5.229 532.11403 469.86644 6.61477
 4731 5.23 518.02968 466.48141 6.53187
 4732 5.231 526.10206 464.79268 6.5848
 4733 5.232 534.59926 464.58441 6.6365
 4734 5.233 516.71035 465.7152 6.52115
 4735 5.234 515.66026 468.10059 6.51714
 4736 5.235 526.73702 471.702 6.58085
 4737 5.236 535.4737 476.52011 6.63943
 4738 5.237 529.32903 482.59151 6.60456
 4739 5.238 537.45342 489.98781 6.65062
 4740 5.239 529.5208 498.81708 6.60073
 4741 5.24 551.16132 509.22747 6.73602
 4742 5.241 548.49127 521.4132 6.72523
 4743 5.242 555.28033 535.6241 6.76181
 4744 5.243 567.9359 551.67428 6.84206
 4745 5.244 565.09216 570.99095 6.82383
 4746 5.245 594.42773 591.02745 6.9959
 4747 5.246 600.30886 617.51024 7.03309
 4748 5.247 624.82902 648.73091 7.16844
 4749 5.248 651.90533 685.77721 7.31649
 4750 5.249 667.14998 730.08031 7.39982
 4751 5.25 701.01481 783.54982 7.58325
 4752 5.251 739.85285 848.77485 7.78458
 4753 5.252 815.7857 929.33039 8.1653
 4754 5.253 895.80373 1030.25609 8.54868
 4755 5.254 1019.9638 1158.83262 9.11618
 4756 5.255 1184.1928 1325.94422 9.81495
 4757 5.256 1449.4146 1549.00104 10.84402
 4758 5.257 1852.3347 1860.35781 12.23891
 4759 5.258 2438.9119 2334.83002 14.02763
 4760 5.259 3391.9566 3167.14187 16.54007
 4761 5.26 5038.8302 4821.70355 20.14934
 4762 5.261 8071.4849 8154.28924 25.48042
 4763 5.262 13686.696 14169.47383 33.15775
 4764 5.263 22599.268 23040.12283 42.69501
 4765 5.264 32263.31 32413.88613 50.98763
 4766 5.265 37198.782 36632.59282 54.82323
 4767 5.266 31741.507 31915.18356 50.5516
 4768 5.267 22108.146 22413.75845 42.15871
 4769 5.268 13777.727 13684.78169 33.20987
 4770 5.269 8435.6983 7861.38725 25.95233
 4771 5.27 5291.8223 4669.15235 20.55747
 4772 5.271 3568.6146 3090.1774 16.86286
 4773 5.272 2521.7825 2291.4712 14.18113
 4774 5.273 1896.885 1831.20359 12.2855
 4775 5.274 1480.3598 1526.52997 10.85009
 4776 5.275 1227.8856 1307.15035 9.87084
 4777 5.276 1060.4675 1142.23316 9.16545
 4778 5.277 923.47081 1014.95561 8.54249
 4779 5.278 834.50883 914.72764 8.11987
 4780 5.279 785.38429 834.44261 7.86205
 4781 5.28 713.84396 769.17028 7.48943
 4782 5.281 665.71211 715.40595 7.22247
 4783 5.282 641.20075 670.60566 7.08299
 4784 5.283 615.75007 632.88822 6.93296
 4785 5.284 596.02359 600.83928 6.81257
 4786 5.285 574.92356 573.37943 6.68479
 4787 5.286 577.35286 549.67369 6.68923
 4788 5.287 563.99266 529.06817 6.61043
 4789 5.288 557.71316 511.04508 6.56615
 4790 5.289 543.19492 495.19013 6.4723
 4791 5.29 528.35907 481.16878 6.38151
 4792 5.291 529.26717 468.70849 6.38003
 4793 5.292 525.72608 457.58548 6.34834
 4794 5.293 515.88808 447.61465 6.29374
 4795 5.294 521.2895 438.64182 6.31717
 4796 5.295 507.11838 430.53773 6.2284
 4797 5.296 506.694 423.1934 6.21815
 4798 5.297 503.5061 416.5164 6.19168
 4799 5.298 511.70847 410.42796 6.23733
 4800 5.299 505.09367 404.86057 6.18903
 4801 5.3 490.0769 399.75615 6.08715
 4802 5.301 495.10652 395.0645 6.1155
 4803 5.302 492.80348 390.74203 6.09623
 4804 5.303 498.58496 386.75078 6.12207
 4805 5.304 493.41819 383.05754 6.08368
 4806 5.305 482.53365 379.63315 6.0114
 4807 5.306 484.5245 376.45197 6.01522
 4808 5.307 495.23667 373.49131 6.07747
 4809 5.308 489.44569 370.7311 6.03545
 4810 5.309 496.92775 368.1535 6.07517
 4811 5.31 491.80416 365.74259 6.04782
 4812 5.311 485.77908 363.48419 6.00241
 4813 5.312 486.99785 361.36556 6.00843
 4814 5.313 483.22562 359.3753 5.99097
 4815 5.314 486.94352 357.50312 6.01124
 4816 5.315 479.42927 355.73977 5.95811
 4817 5.316 470.16401 354.07688 5.90446
 4818 5.317 479.34169 352.55556 5.96301
 4819 5.318 481.45593 351.54236 5.97158
 4820 5.319 477.18925 351.27333 5.94199
 4821 5.32 473.71837 349.96234 5.91594
 4822 5.321 474.13637 348.72055 5.92094
 4823 5.322 478.33994 347.54323 5.95077
 4824 5.323 470.21118 346.42606 5.89087
 4825 5.324 475.00567 345.36505 5.91973
 4826 5.325 476.52875 344.35656 5.93258
 4827 5.326 471.06251 343.39726 5.89521
 4828 5.327 473.72628 342.48405 5.91045
 4829 5.328 473.66877 341.6141 5.9116
 4830 5.329 465.10743 340.78479 5.85396
 4831 5.33 468.76829 339.99369 5.87899
 4832 5.331 472.72591 339.23858 5.89903
 4833 5.332 472.43587 338.51737 5.89838
 4834 5.333 476.92646 337.82814 5.92591
 4835 5.334 478.51371 337.16912 5.94172
 4836 5.335 476.98006 336.53864 5.92728
 4837 5.336 477.34715 335.93516 5.93951
 4838 5.337 465.54876 335.35726 5.86544
 4839 5.338 462.24121 334.80358 5.84878
 4840 5.339 470.42709 334.2729 5.89243
 4841 5.34 468.981 333.76404 5.89098
 4842 5.341 466.79624 333.27593 5.87419
 4843 5.342 467.16735 332.80754 5.88121
 4844 5.343 470.54319 332.35792 5.9086
 4845 5.344 470.54219 331.92619 5.91342
 4846 5.345 458.71942 331.51152 5.83939
 4847 5.346 469.92048 331.11312 5.91794
 4848 5.347 458.64216 330.73026 5.8427
 4849 5.348 470.70013 330.36226 5.92744
 4850 5.349 461.80146 330.00847 5.87239
 4851 5.35 461.91616 329.66829 5.87252
 4852 5.351 464.87915 329.34114 5.89232
 4853 5.352 461.5194 329.02649 5.87172
 4854 5.353 467.78983 328.72384 5.91675
 4855 5.354 475.39134 328.43271 5.96881
 4856 5.355 466.89274 328.15266 5.91639
 4857 5.356 463.8945 327.88328 5.89658
 4858 5.357 476.0417 327.62415 5.97807
 4859 5.358 460.38014 327.37492 5.88107
 4860 5.359 466.24914 327.13523 5.91579
 4861 5.36 461.73425 326.90476 5.8961
 4862 5.361 464.10949 326.68319 5.91391
 4863 5.362 460.91737 326.47023 5.89302
 4864 5.363 458.04997 326.26562 5.87731
 4865 5.364 458.31297 326.0354 5.8849
 4866 5.365 458.87833 325.84536 5.89173
 4867 5.366 458.70813 325.47952 5.89084
 4868 5.367 462.29301 325.30842 5.91563
 4869 5.368 458.69028 325.14446 5.89644
 4870 5.369 460.53804 324.98182 5.91537
 4871 5.37 468.34715 324.78665 5.96468
 4872 5.371 459.20246 324.39121 5.90728
 4873 5.372 469.27977 324.25769 5.97621
 4874 5.373 475.92417 324.13044 6.01896
 4875 5.374 459.51172 324.00933 5.9162
 4876 5.375 456.80013 323.89425 5.90293
 4877 5.376 466.70078 323.78509 5.96826
 4878 5.377 467.00643 323.68174 5.97764
 4879 5.378 455.18318 323.58411 5.89747
 4880 5.379 455.93694 323.49213 5.90289
 4881 5.38 471.26827 323.40573 6.00702
 4882 5.381 456.06848 323.27322 5.9099
 4883 5.382 458.23095 323.1847 5.92264
 4884 5.383 450.7674 322.77727 5.8805
 4885 5.384 458.85154 322.71731 5.93012
 4886 5.385 466.12032 322.66259 5.9823
 4887 5.386 452.45529 322.6131 5.8928
 4888 5.387 457.224 322.56882 5.92688
 4889 5.388 444.46877 322.52975 5.83951
 4890 5.389 455.92441 322.49588 5.91543
 4891 5.39 464.61984 322.46724 5.97884
 4892 5.391 464.94782 322.44383 5.98314
 4893 5.392 448.45906 322.42569 5.87131
 4894 5.393 455.42904 322.41285 5.92132
 4895 5.394 462.43318 322.40536 5.96753
 4896 5.395 455.10854 322.40327 5.92453
 4897 5.396 458.22077 322.40664 5.94813
 4898 5.397 466.66313 322.41554 5.9984
 4899 5.398 459.82124 322.44188 5.95277
 4900 5.399 448.95817 322.81161 5.88673
 4901 5.4 451.82523 324.35402 5.90494
 4902 5.401 453.13225 324.4074 5.91831
 4903 5.402 448.25482 324.46721 5.89289
 4904 5.403 456.35198 324.53357 5.93956
 4905 5.404 455.6647 324.60667 5.94374
 4906 5.405 447.02635 324.68665 5.88809
 4907 5.406 442.30059 324.77372 5.86172
 4908 5.407 453.83176 324.86807 5.93631
 4909 5.408 462.02451 324.96992 5.99582
 4910 5.409 458.98764 325.0795 5.97814
 4911 5.41 464.18147 325.19708 6.0138
 4912 5.411 460.34737 325.32291 5.98281
 4913 5.412 441.79206 325.45729 5.86895
 4914 5.413 454.71867 325.60054 5.95124
 4915 5.414 458.03922 325.75299 5.97321
 4916 5.415 452.07111 325.915 5.93564
 4917 5.416 445.62649 326.08696 5.88575
 4918 5.417 455.26965 326.26929 5.95378
 4919 5.418 453.19631 326.46244 5.93886
 4920 5.419 456.04792 326.66689 5.96221
 4921 5.42 448.03387 326.88315 5.90685
 4922 5.421 457.53069 327.11178 5.96685
 4923 5.422 463.56729 327.35338 6.01253
 4924 5.423 456.62406 327.6086 5.96473
 4925 5.424 446.94527 327.87811 5.90279
 4926 5.425 459.069 328.16268 5.98316
 4927 5.426 450.27678 328.4631 5.9238
 4928 5.427 450.63423 328.78025 5.93248
 4929 5.428 451.5407 329.11505 5.93848
 4930 5.429 454.46723 329.46852 5.95928
 4931 5.43 463.94836 329.84176 6.02203
 4932 5.431 449.98483 330.23594 5.9334
 4933 5.432 464.15634 330.65243 6.02346
 4934 5.433 452.69223 330.56638 5.95045
 4935 5.434 459.1431 330.98421 5.9984
 4936 5.435 455.00238 328.44407 5.96547
 4937 5.436 451.34823 329.0067 5.9477
 4938 5.437 450.00275 329.59915 5.93355
 4939 5.438 454.07207 330.22357 5.96258
 4940 5.439 445.39455 330.88233 5.90178
 4941 5.44 448.41694 331.57801 5.93318
 4942 5.441 444.55561 332.31344 5.89899
 4943 5.442 441.64122 333.09174 5.8772
 4944 5.443 448.23202 333.91631 5.92069
 4945 5.444 450.64941 334.79095 5.94381
 4946 5.445 465.55136 335.71982 6.04287
 4947 5.446 449.73939 336.70754 5.94131
 4948 5.447 450.01461 337.75924 5.94218
 4949 5.448 445.47226 338.88063 5.91021
 4950 5.449 444.9034 340.07805 5.90724
 4951 5.45 448.40745 341.35861 5.93783
 4952 5.451 459.29505 342.73331 6.01324
 4953 5.452 454.13463 344.23078 5.97669
 4954 5.453 447.68571 345.86374 5.92666
 4955 5.454 436.34643 347.56793 5.8543
 4956 5.455 447.65384 349.40651 5.93065
 4957 5.456 456.70747 351.39413 5.98848
 4958 5.457 468.11784 353.54752 6.05711
 4959 5.458 456.98621 355.88582 5.98296
 4960 5.459 468.57853 358.43102 6.05352
 4961 5.46 452.97997 361.20851 5.95215
 4962 5.461 456.58283 364.24768 5.96849
 4963 5.462 462.1862 367.58277 6.00064
 4964 5.463 457.1319 371.25379 5.96453
 4965 5.464 467.81401 375.30776 6.02304
 4966 5.465 451.41001 379.80026 5.92268
 4967 5.466 465.68351 384.79731 6.00736
 4968 5.467 473.94229 390.37787 6.05134
 4969 5.468 476.38604 396.63695 6.06357
 4970 5.469 479.32939 403.6897 6.07666
 4971 5.47 486.22373 411.67677 6.11572
 4972 5.471 490.11202 420.77133 6.14004
 4973 5.472 486.63619 431.18851 6.1072
 4974 5.473 499.47827 443.19817 6.18857
 4975 5.474 497.49124 457.1424 6.17492
 4976 5.475 506.52526 473.45989 6.22447
 4977 5.476 519.48504 492.7204 6.29303
 4978 5.477 532.97078 515.67428 6.36598
 4979 5.478 554.47529 543.3252 6.48565
 4980 5.479 586.54534 577.03889 6.67433
 4981 5.48 611.73899 618.71013 6.80823
 4982 5.481 655.31237 671.02727 7.03815
 4983 5.482 730.6029 737.92051 7.43066
 4984 5.483 818.86962 825.45441 7.85841
 4985 5.484 965.47094 944.13816 8.52521
 4986 5.485 1182.0027 1115.98906 9.43439
 4987 5.486 1491.8213 1394.68914 10.58928
 4988 5.487 2040.6534 1909.58024 12.36791
 4989 5.488 2973.578 2922.80256 14.93548
 4990 5.489 4673.0805 4823.12629 18.7096
 4991 5.49 7711.1058 7918.19476 24.03573
 4992 5.491 12084.097 11941.63747 30.06547
 4993 5.492 16043.216 15456.57473 34.66565
 4994 5.493 16719.04 16159.74773 35.36759
 4995 5.494 13342.865 13330.26229 31.57632
 4996 5.495 8985.1926 9139.5761 25.88474
 4997 5.496 5569.9632 5623.22811 20.36444
 4998 5.497 3491.1556 3356.48315 16.10922
 4999 5.498 2321.1735 2122.73545 13.13305
 5000 5.499 1671.8611 1503.90791 11.14514
 5001 5.5 1276.2694 1181.33133 9.72453
 5002 5.501 1028.5513 989.49553 8.73305
 5003 5.502 868.49242 859.7635 8.01999
 5004 5.503 754.83412 765.15757 7.47234
 5005 5.504 680.57453 693.44314 7.10059
 5006 5.505 639.85846 637.75935 6.88296
 5007 5.506 593.47651 593.71277 6.63499
 5008 5.507 553.83578 558.31986 6.4071
 5009 5.508 532.60351 529.49091 6.27739
 5010 5.509 518.82112 505.72826 6.19929
 5011 5.51 501.74492 485.93718 6.10206
 5012 5.511 494.22519 469.30325 6.05456
 5013 5.512 479.82019 455.21098 5.9663
 5014 5.513 485.99856 443.18862 6.0043
 5015 5.514 478.5424 432.86994 5.96229
 5016 5.515 470.52171 423.96733 5.91057
 5017 5.516 465.31873 416.25261 5.87743
 5018 5.517 464.00901 409.54302 5.86987
 5019 5.518 473.0339 403.69097 5.92912
 5020 5.519 456.10804 398.57637 5.81823
 5021 5.52 453.45219 394.10087 5.79962
 5022 5.521 449.81841 390.18346 5.77117
 5023 5.522 451.61567 386.75711 5.78301
 5024 5.523 450.78912 383.76614 5.77413
 5025 5.524 451.20072 381.1642 5.77941
 5026 5.525 448.61053 378.91265 5.75876
 5027 5.526 441.96066 376.97927 5.71179
 5028 5.527 450.52667 375.33733 5.76808
 5029 5.528 451.24733 373.96472 5.77502
 5030 5.529 449.73427 372.84334 5.76518
 5031 5.53 450.45818 371.95862 5.76869
 5032 5.531 456.43151 371.29909 5.80231
 5033 5.532 451.33249 370.85614 5.7713
 5034 5.533 440.94208 370.62372 5.70512
 5035 5.534 452.66166 370.59824 5.78206
 5036 5.535 446.77429 370.77845 5.74068
 5037 5.536 449.04173 371.16542 5.75701
 5038 5.537 445.90504 371.76251 5.73438
 5039 5.538 440.21615 372.57549 5.69624
 5040 5.539 437.36576 373.61263 5.66735
 5041 5.54 445.95897 374.88492 5.72443
 5042 5.541 446.01184 376.40629 5.72083
 5043 5.542 445.50733 378.19398 5.71373
 5044 5.543 445.02288 380.26893 5.71052
 5045 5.544 449.62302 382.6564 5.74306
 5046 5.545 444.63185 385.38656 5.70984
 5047 5.546 446.58688 388.49543 5.71781
 5048 5.547 448.88438 392.02591 5.73374
 5049 5.548 453.40165 396.02914 5.76605
 5050 5.549 451.83454 400.56618 5.75218
 5051 5.55 455.49867 405.71021 5.77474
 5052 5.551 444.46416 411.5492 5.70615
 5053 5.552 457.22173 418.18952 5.78729
 5054 5.553 453.57162 425.76042 5.76282
 5055 5.554 449.2205 434.42006 5.73618
 5056 5.555 455.29899 444.36336 5.77547
 5057 5.556 462.50907 455.83248 5.82603
 5058 5.557 470.6528 469.13108 5.87233
 5059 5.558 475.35461 484.64366 5.90351
 5060 5.559 493.43286 502.86255 6.01247
 5061 5.56 490.89169 524.42582 6.0002
 5062 5.561 503.90503 550.17168 6.07985
 5063 5.562 515.09498 581.2178 6.14557
 5064 5.563 537.96907 619.07958 6.27987
 5065 5.564 566.84799 665.85033 6.44507
 5066 5.565 597.55652 724.48439 6.61798
 5067 5.566 639.15131 799.26763 6.84101
 5068 5.567 711.36404 896.71729 7.21588
 5069 5.568 831.59951 1027.80734 7.80052
 5070 5.569 995.45243 1214.72702 8.53116
 5071 5.57 1261.9848 1510.85231 9.61371
 5072 5.571 1770.2146 2047.19114 11.38741
 5073 5.572 2728.751 3100.16927 14.13352
 5074 5.573 4571.3597 5105.55635 18.30406
 5075 5.574 8129.726 8465.20041 24.4174
 5076 5.575 13287.37 13040.10278 31.23387
 5077 5.576 18991.582 17424.12324 37.39135
 5078 5.577 21157.581 18867.96545 39.43847
 5079 5.578 17856.012 15999.05776 36.18899
 5080 5.579 11827.846 11179.97088 29.44042
 5081 5.58 6711.0097 6950.65737 22.17091
 5082 5.581 3784.5774 4137.52899 16.63134
 5083 5.582 2292.8248 2570.34343 12.92918
 5084 5.583 1534.5016 1776.70064 10.58978
 5085 5.584 1144.1091 1366.66791 9.13607
 5086 5.585 905.52214 1127.33375 8.12555
 5087 5.586 774.62137 967.70536 7.51094
 5088 5.587 678.45563 852.0127 7.02585
 5089 5.588 612.66161 764.50539 6.68101
 5090 5.589 560.05261 696.6071 6.3817
 5091 5.59 541.5274 642.89983 6.2764
 5092 5.591 512.8554 599.72183 6.11007
 5093 5.592 500.60604 564.51425 6.03668
 5094 5.593 494.51472 535.44639 6.00185
 5095 5.594 482.12094 511.18216 5.92512
 5096 5.595 467.18697 490.72899 5.8364
 5097 5.596 469.31813 473.33779 5.84708
 5098 5.597 463.53344 458.43507 5.81443
 5099 5.598 454.83002 445.57614 5.75897
 5100 5.599 452.41869 434.41224 5.74176
 5101 5.6 442.98785 424.66698 5.68841
 5102 5.601 437.46076 416.11937 5.6528
 5103 5.602 436.9873 408.59129 5.65237
 5104 5.603 445.78291 401.93822 5.71156
 5105 5.604 434.12425 396.04236 5.63914
 5106 5.605 436.01389 390.8073 5.65576
 5107 5.606 427.97412 386.15412 5.60686
 5108 5.607 427.27521 382.01839 5.60047
 5109 5.608 435.13413 378.34792 5.65551
 5110 5.609 436.96313 375.10114 5.66955
 5111 5.61 415.4903 372.24603 5.52719
 5112 5.611 421.16865 369.7595 5.56727
 5113 5.612 422.50033 367.62726 5.57063
 5114 5.613 423.52772 365.84426 5.5836
 5115 5.614 426.28028 364.41579 5.60247
 5116 5.615 429.37817 363.35944 5.62512
 5117 5.616 426.77693 362.7084 5.60794
 5118 5.617 433.91535 362.51669 5.65978
 5119 5.618 434.75822 362.86739 5.66698
 5120 5.619 425.05539 363.88614 5.60825
 5121 5.62 427.05819 365.76471 5.62405
 5122 5.621 432.96351 368.81124 5.66654
 5123 5.622 439.19079 373.5869 5.71202
 5124 5.623 455.27964 381.31735 5.81602
 5125 5.624 458.87803 394.98844 5.84508
 5126 5.625 481.92374 421.50044 5.99249
 5127 5.626 518.77522 473.97825 6.2194
 5128 5.627 586.11401 570.36365 6.61827
 5129 5.628 715.93331 722.4805 7.31268
 5130 5.629 937.25444 912.98417 8.37278
 5131 5.63 1137.3798 1070.48849 9.22329
 5132 5.631 1130.442 1091.90679 9.19599
 5133 5.632 976.80892 953.77473 8.54898
 5134 5.633 785.85591 755.93102 7.66777
 5135 5.634 627.59163 589.23778 6.85594
 5136 5.635 540.20802 480.05767 6.36003
 5137 5.636 478.44861 419.19612 5.98977
 5138 5.637 454.47385 387.84019 5.83953
 5139 5.638 437.15108 371.12701 5.728
 5140 5.639 440.55583 361.02628 5.7439
 5141 5.64 426.1877 354.08341 5.65537
 5142 5.641 427.5514 348.91618 5.66245
 5143 5.642 417.2942 344.90412 5.59983
 5144 5.643 420.11663 341.70511 5.61923
 5145 5.644 420.61392 339.10143 5.61803
 5146 5.645 416.04062 336.945 5.59131
 5147 5.646 413.68081 335.13168 5.57548
 5148 5.647 407.60805 333.58651 5.52858
 5149 5.648 413.17591 332.25441 5.56638
 5150 5.649 412.40531 331.09421 5.56191
 5151 5.65 408.1256 330.07459 5.53835
 5152 5.651 405.5768 329.17139 5.51664
 5153 5.652 417.32497 328.36574 5.59045
 5154 5.653 406.7269 327.64269 5.5225
 5155 5.654 400.96057 326.99028 5.48311
 5156 5.655 413.25578 326.39884 5.56538
 5157 5.656 411.54498 325.86049 5.54748
 5158 5.657 404.45288 325.36872 5.50214
 5159 5.658 408.36759 324.91815 5.52939
 5160 5.659 404.35386 324.50427 5.50117
 5161 5.66 402.42561 324.12329 5.48643
 5162 5.661 408.17202 323.77201 5.52599
 5163 5.662 401.66267 323.44769 5.48213
 5164 5.663 401.35725 323.148 5.4767
 5165 5.664 402.90908 322.87094 5.49144
 5166 5.665 400.10256 322.61476 5.4726
 5167 5.666 392.50676 322.32702 5.42272
 5168 5.667 397.35352 321.89892 5.45356
 5169 5.668 413.69096 320.33477 5.55738
 5170 5.669 405.67666 320.16743 5.50457
 5171 5.67 408.10526 320.01492 5.52308
 5172 5.671 398.60671 319.87652 5.45926
 5173 5.672 408.04719 319.75159 5.51935
 5174 5.673 397.98236 319.63959 5.45078
 5175 5.674 403.30154 319.54005 5.49034
 5176 5.675 398.41789 319.45256 5.45207
 5177 5.676 404.29826 319.37679 5.49148
 5178 5.677 402.00528 319.31247 5.47702
 5179 5.678 403.44172 319.25937 5.47678
 5180 5.679 404.50693 319.21732 5.48667
 5181 5.68 401.11506 319.18619 5.46154
 5182 5.681 398.56167 319.16591 5.44249
 5183 5.682 390.85364 319.15644 5.39224
 5184 5.683 405.38209 319.15778 5.48957
 5185 5.684 391.31635 319.16997 5.38635
 5186 5.685 392.51805 319.19311 5.39226
 5187 5.686 401.30206 319.22732 5.45153
 5188 5.687 395.27758 319.27277 5.40903
 5189 5.688 403.6017 319.32967 5.46096
 5190 5.689 398.58759 319.39826 5.43043
 5191 5.69 404.2628 319.47886 5.46043
 5192 5.691 395.6201 319.57179 5.39913
 5193 5.692 393.62888 319.67744 5.38289
 5194 5.693 404.02363 319.79627 5.44927
 5195 5.694 398.94217 319.92876 5.41478
 5196 5.695 391.5381 320.07546 5.36286
 5197 5.696 402.57812 320.23699 5.43887
 5198 5.697 401.96212 320.41403 5.4275
 5199 5.698 397.77823 320.60733 5.39511
 5200 5.699 390.09803 320.81772 5.33557
 5201 5.7 386.67704 321.04611 5.3134
 5202 5.701 395.44039 321.29352 5.368
 5203 5.702 398.05254 321.56105 5.38207
 5204 5.703 392.20625 321.84992 5.33968
 5205 5.704 407.55291 322.16148 5.4403
 5206 5.705 395.51958 322.49721 5.35824
 5207 5.706 388.96615 322.85875 5.31146
 5208 5.707 391.21543 323.24789 5.32719
 5209 5.708 390.2814 323.66662 5.31357
 5210 5.709 392.23259 324.11716 5.32873
 5211 5.71 398.3835 324.60193 5.36738
 5212 5.711 389.90846 325.12363 5.30994
 5213 5.712 395.35581 325.68526 5.34294
 5214 5.713 398.8597 326.29017 5.36433
 5215 5.714 396.33501 326.94208 5.34587
 5216 5.715 387.64857 327.64513 5.28749
 5217 5.716 402.92501 328.40398 5.38522
 5218 5.717 383.89548 329.22385 5.25815
 5219 5.718 387.92946 330.11061 5.28554
 5220 5.719 395.4195 331.07087 5.33208
 5221 5.72 397.96855 332.11212 5.34913
 5222 5.721 394.89736 333.24284 5.32229
 5223 5.722 398.2204 334.47269 5.34052
 5224 5.723 395.14683 335.81266 5.31955
 5225 5.724 391.98809 337.27538 5.29832
 5226 5.725 400.2089 338.87535 5.34832
 5227 5.726 397.44837 340.62927 5.33087
 5228 5.727 395.62761 342.55654 5.31748
 5229 5.728 400.94704 344.67968 5.35155
 5230 5.729 395.22595 347.02505 5.31329
 5231 5.73 402.22083 349.6236 5.35639
 5232 5.731 399.49786 352.51189 5.34087
 5233 5.732 396.56433 355.73333 5.31987
 5234 5.733 400.99536 359.33978 5.34226
 5235 5.734 403.2458 363.39361 5.35932
 5236 5.735 402.3393 367.97034 5.35146
 5237 5.736 416.49947 373.16207 5.44327
 5238 5.737 414.58179 379.08209 5.42533
 5239 5.738 409.3151 385.87093 5.39521
 5240 5.739 412.84771 393.70456 5.41475
 5241 5.74 422.35459 402.80565 5.47337
 5242 5.741 430.25525 413.45918 5.52587
 5243 5.742 434.2563 426.03431 5.54062
 5244 5.743 446.64933 441.01594 5.62034
 5245 5.744 463.60029 459.05059 5.72175
 5246 5.745 469.83422 481.01482 5.75616
 5247 5.746 481.42433 508.11964 5.82508
 5248 5.747 519.85722 542.07572 6.04785
 5249 5.748 561.05418 585.37649 6.27568
 5250 5.749 614.76225 641.88001 6.5673
 5251 5.75 703.7497 718.34716 7.02453
 5252 5.751 829.2348 829.03448 7.62265
 5253 5.752 1007.8347 1008.12279 8.40534
 5254 5.753 1327.1291 1335.15657 9.63716
 5255 5.754 1880.8935 1965.17272 11.48148
 5256 5.755 2862.1929 3120.39135 14.15726
 5257 5.756 4593.4529 4978.81353 17.9275
 5258 5.757 7075.7973 7405.57946 22.26834
 5259 5.758 9398.4975 9622.58819 25.65486
 5260 5.759 10090.344 10262.48679 26.56675
 5261 5.76 8463.4456 8731.23947 24.33457
 5262 5.761 5886.1108 6215.83897 20.27079
 5263 5.762 3794.7495 3981.38918 16.27089
 5264 5.763 2440.2157 2461.56304 13.04172
 5265 5.764 1641.3581 1590.6254 10.68762
 5266 5.765 1198.8975 1138.23571 9.13424
 5267 5.766 928.73182 902.12107 8.03628
 5268 5.767 782.2451 765.21387 7.3682
 5269 5.768 670.07671 674.78494 6.82495
 5270 5.769 607.23667 609.52406 6.48862
 5271 5.77 553.54247 560.172 6.19662
 5272 5.771 515.62559 521.83526 5.97588
 5273 5.772 498.35577 491.47083 5.87536
 5274 5.773 475.07155 467.02848 5.73144
 5275 5.774 456.30654 447.07392 5.61937
 5276 5.775 433.89303 430.57916 5.47955
 5277 5.776 430.72293 416.79261 5.46146
 5278 5.777 421.1036 405.15503 5.3959
 5279 5.778 415.26661 395.24368 5.36171
 5280 5.779 416.84644 386.73436 5.37379
 5281 5.78 401.92749 379.37527 5.27494
 5282 5.781 399.52493 372.96846 5.26415
 5283 5.782 395.21239 367.35665 5.23546
 5284 5.783 397.55653 362.41365 5.25014
 5285 5.784 387.30748 358.03727 5.18572
 5286 5.785 390.00815 354.14405 5.20877
 5287 5.786 401.36537 350.66534 5.27964
 5288 5.787 396.9343 347.54419 5.2555
 5289 5.788 387.78242 344.75874 5.19176
 5290 5.789 384.9081 342.38536 5.17436
 5291 5.79 378.57566 340.20199 5.12907
 5292 5.791 392.67207 338.10895 5.23216
 5293 5.792 392.7043 336.19947 5.22546
 5294 5.793 388.70486 334.45261 5.19921
 5295 5.794 378.63969 332.85034 5.13446
 5296 5.795 383.34137 331.37705 5.16869
 5297 5.796 388.42838 330.01918 5.20056
 5298 5.797 383.91902 328.76491 5.1699
 5299 5.798 390.45782 327.60389 5.21927
 5300 5.799 383.50336 326.52703 5.1688
 5301 5.8 375.05347 325.52632 5.10974
 5302 5.801 375.58885 324.5947 5.11399
 5303 5.802 387.38515 323.72587 5.19518
 5304 5.803 378.38307 322.91428 5.13227
 5305 5.804 375.66896 322.15494 5.1184
 5306 5.805 382.1999 321.44341 5.15576
 5307 5.806 377.80493 320.77572 5.12783
 5308 5.807 379.39162 320.1483 5.13219
 5309 5.808 372.64124 319.55474 5.0843
 5310 5.809 383.95431 318.98947 5.16852
 5311 5.81 382.31352 318.39861 5.1519
 5312 5.811 379.38912 317.90392 5.1307
 5313 5.812 383.15676 317.43622 5.15922
 5314 5.813 377.65359 316.99353 5.11859
 5315 5.814 386.77259 316.5741 5.18716
 5316 5.815 376.90208 316.17628 5.11435
 5317 5.816 378.96734 315.7986 5.12465
 5318 5.817 382.78834 315.4397 5.1546
 5319 5.818 376.98571 315.09833 5.11713
 5320 5.819 373.07343 314.77335 5.08434
 5321 5.82 383.41979 314.4637 5.15658
 5322 5.821 377.56649 314.16843 5.11552
 5323 5.822 374.57505 313.88664 5.09854
 5324 5.823 376.8865 313.61751 5.11116
 5325 5.824 375.70436 313.36028 5.10825
 5326 5.825 369.39897 313.11424 5.0644
 5327 5.826 362.7656 312.87876 5.02646
 5328 5.827 374.90201 312.65323 5.10746
 5329 5.828 370.30876 312.43708 5.08077
 5330 5.829 378.13584 312.22979 5.13002
 5331 5.83 379.83776 312.0309 5.15011
 5332 5.831 368.04313 311.83993 5.06618
 5333 5.832 372.76 311.65649 5.10349
 5334 5.833 374.81036 311.48017 5.11629
 5335 5.834 370.12368 311.31061 5.08677
 5336 5.835 371.41527 311.14748 5.09848
 5337 5.836 379.08624 310.99045 5.15044
 5338 5.837 378.31817 310.83923 5.14584
 5339 5.838 377.51641 310.69354 5.14197
 5340 5.839 368.98174 310.55311 5.08422
 5341 5.84 376.2572 310.41771 5.13308
 5342 5.841 377.00769 310.2871 5.14119
 5343 5.842 369.49931 310.16108 5.09166
 5344 5.843 365.11406 310.03943 5.06178
 5345 5.844 371.88469 309.92198 5.1123
 5346 5.845 368.28295 309.80853 5.08862
 5347 5.846 365.02827 309.69894 5.07047
 5348 5.847 369.1641 309.59302 5.10247
 5349 5.848 377.35006 309.49065 5.15398
 5350 5.849 370.21616 309.39168 5.10567
 5351 5.85 367.144 309.29598 5.09125
 5352 5.851 380.79085 309.20343 5.18276
 5353 5.852 369.87108 309.11391 5.11025
 5354 5.853 375.10362 309.02731 5.1458
 5355 5.854 370.77453 308.94353 5.12024
 5356 5.855 364.3093 308.86247 5.07577
 5357 5.856 365.26147 308.78405 5.07638
 5358 5.857 370.98173 308.70817 5.12105
 5359 5.858 369.97716 308.63477 5.11638
 5360 5.859 369.35697 308.56376 5.11136
 5361 5.86 374.85143 308.49507 5.14969
 5362 5.861 374.6762 308.42863 5.14731
 5363 5.862 367.37742 308.36439 5.09834
 5364 5.863 370.60092 308.30229 5.12326
 5365 5.864 362.86009 308.24228 5.07188
 5366 5.865 364.76212 308.18429 5.08197
 5367 5.866 367.46078 308.19111 5.1038
 5368 5.867 364.01126 308.54043 5.08701
 5369 5.868 373.16549 308.71249 5.15382
 5370 5.869 368.32304 308.66953 5.12072
 5371 5.87 367.49427 308.62852 5.11698
 5372 5.871 373.64587 308.58943 5.16122
 5373 5.872 369.70764 308.55224 5.13551
 5374 5.873 369.37712 308.51692 5.13221
 5375 5.874 376.04087 308.48347 5.18056
 5376 5.875 365.27073 308.45186 5.11149
 5377 5.876 369.23681 308.42208 5.14311
 5378 5.877 367.45255 308.39412 5.1287
 5379 5.878 364.55287 308.36797 5.11148
 5380 5.879 361.3195 308.34363 5.08403
 5381 5.88 373.76442 308.38414 5.17804
 5382 5.881 367.05527 308.75096 5.12833
 5383 5.882 369.28832 308.86404 5.14889
 5384 5.883 371.2376 308.85311 5.16333
 5385 5.884 368.41979 308.84411 5.14566
 5386 5.885 363.21408 308.83706 5.11256
 5387 5.886 364.49533 308.83196 5.12424
 5388 5.887 369.76372 308.82885 5.16321
 5389 5.888 370.1482 308.82775 5.16873
 5390 5.889 362.61104 308.82869 5.12179
 5391 5.89 373.94357 308.8317 5.20307
 5392 5.891 368.87741 308.83682 5.16802
 5393 5.892 370.32436 308.84408 5.1752
 5394 5.893 362.48404 308.85353 5.12385
 5395 5.894 364.83683 308.86523 5.14175
 5396 5.895 368.32111 308.87922 5.1686
 5397 5.896 372.6226 308.89556 5.19945
 5398 5.897 360.88433 308.91431 5.1198
 5399 5.898 365.18881 308.93555 5.15079
 5400 5.899 363.91879 308.95935 5.14225
 5401 5.9 367.9718 308.98579 5.16624
 5402 5.901 356.74222 309.01495 5.08357
 5403 5.902 352.4673 309.04693 5.06078
 5404 5.903 364.1651 309.08183 5.13807
 5405 5.904 361.67786 309.11976 5.12163
 5406 5.905 364.21925 309.16084 5.14062
 5407 5.906 357.85047 309.20519 5.08898
 5408 5.907 374.35512 309.25296 5.20129
 5409 5.908 371.219 309.30429 5.1838
 5410 5.909 357.09596 309.35933 5.08088
 5411 5.91 361.3449 309.41827 5.10656
 5412 5.911 350.39966 309.48128 5.02914
 5413 5.912 358.65205 309.54858 5.09166
 5414 5.913 366.49781 309.62036 5.14336
 5415 5.914 367.84637 309.69688 5.15586
 5416 5.915 360.82646 309.77838 5.1059
 5417 5.916 369.76844 309.86513 5.1683
 5418 5.917 368.38338 309.95744 5.15791
 5419 5.918 368.35914 310.05564 5.15445
 5420 5.919 368.68309 310.16006 5.15565
 5421 5.92 353.16525 310.27109 5.04522
 5422 5.921 366.50673 310.38916 5.1399
 5423 5.922 361.34294 310.51471 5.10266
 5424 5.923 367.51556 310.64825 5.14364
 5425 5.924 355.48627 310.7903 5.0608
 5426 5.925 374.32981 310.94148 5.19243
 5427 5.926 356.25208 311.10242 5.06029
 5428 5.927 365.2299 311.27386 5.12898
 5429 5.928 354.72966 311.45658 5.04654
 5430 5.929 358.06329 311.65144 5.0748
 5431 5.93 360.36231 311.85942 5.08628
 5432 5.931 360.71758 312.08158 5.08526
 5433 5.932 358.0587 312.31911 5.06846
 5434 5.933 360.61099 312.57332 5.08291
 5435 5.934 364.09675 312.84568 5.10865
 5436 5.935 365.10562 313.13783 5.11505
 5437 5.936 371.39898 313.45162 5.15862
 5438 5.937 361.34843 313.7891 5.08394
 5439 5.938 353.74115 314.15262 5.03009
 5440 5.939 361.75747 314.5448 5.08473
 5441 5.94 363.53725 314.95416 5.09633
 5442 5.941 374.64146 315.27341 5.17474
 5443 5.942 365.16294 314.92401 5.10243
 5444 5.943 371.84182 315.476 5.14838
 5445 5.944 369.94996 316.07629 5.1371
 5446 5.945 369.16125 316.73076 5.12409
 5447 5.946 373.66359 317.44627 5.16054
 5448 5.947 357.15563 318.23078 5.04306
 5449 5.948 360.10426 319.09361 5.06155
 5450 5.949 370.20934 320.04574 5.13157
 5451 5.95 363.97431 321.10015 5.08463
 5452 5.951 366.37935 322.27227 5.1035
 5453 5.952 363.6155 323.58061 5.08255
 5454 5.953 367.40099 325.04746 5.10907
 5455 5.954 363.01426 326.69988 5.07398
 5456 5.955 362.16084 328.57099 5.06517
 5457 5.956 367.06489 330.70166 5.1012
 5458 5.957 374.87436 333.14277 5.15126
 5459 5.958 368.59329 335.95831 5.10584
 5460 5.959 380.42275 339.22961 5.18524
 5461 5.96 372.31227 343.06129 5.12444
 5462 5.961 381.12028 347.58963 5.18395
 5463 5.962 378.50724 352.99474 5.16612
 5464 5.963 384.26522 359.51843 5.19909
 5465 5.964 377.15021 367.49106 5.14933
 5466 5.965 397.02301 377.37343 5.27996
 5467 5.966 399.37034 389.8266 5.29337
 5468 5.967 416.27733 405.84909 5.39443
 5469 5.968 434.30494 427.11991 5.5106
 5470 5.969 474.94753 456.98784 5.75741
 5471 5.97 498.43638 503.14663 5.88986
 5472 5.971 587.85444 583.34945 6.39261
 5473 5.972 705.84308 733.33287 6.99899
 5474 5.973 976.51226 1009.13733 8.22708
 5475 5.974 1505.9354 1468.37378 10.21269
 5476 5.975 2365.8513 2117.62717 12.79553
 5477 5.976 3340.2889 2827.77927 15.18616
 5478 5.977 4086.0429 3281.68112 16.79345
 5479 5.978 4008.7766 3174.70984 16.61948
 5480 5.979 3088.0017 2581.75408 14.56948
 5481 5.98 2008.7538 1861.54885 11.75482
 5482 5.981 1284.74 1274.11403 9.38564
 5483 5.982 876.88941 887.28018 7.7423
 5484 5.983 652.93234 666.08932 6.67961
 5485 5.984 538.54627 548.48925 6.05562
 5486 5.985 481.15928 484.75464 5.72037
 5487 5.986 445.98309 446.55898 5.50692
 5488 5.987 420.9173 420.84993 5.34776
 5489 5.988 413.53454 402.11817 5.29314
 5490 5.989 404.93468 387.87205 5.23307
 5491 5.99 392.31554 376.76774 5.1551
 5492 5.991 389.66291 367.96161 5.1305
 5493 5.992 378.33763 360.8804 5.05849
 5494 5.993 374.61656 355.1195 5.03315
 5495 5.994 366.49059 350.38656 4.97866
 5496 5.995 369.01197 346.46637 4.98811
 5497 5.996 370.95203 343.19785 5.00251
 5498 5.997 367.95135 340.45867 4.9799
 5499 5.998 361.71538 338.15474 4.9395
 5500 5.999 368.07377 336.21283 4.97254
 5501 6 366.78298 334.57539 4.96358
 5502 6.001 368.1948 333.19676 4.97373
 5503 6.002 366.82994 332.04047 4.95924
 5504 6.003 366.27752 331.07719 4.95336
 5505 6.004 363.94319 330.28324 4.93218
 5506 6.005 364.31521 329.63946 4.9355
 5507 6.006 364.44105 329.13029 4.93305
 5508 6.007 364.84857 328.74315 4.93439
 5509 6.008 365.27105 328.46794 4.9331
 5510 6.009 364.62917 328.29657 4.92947
 5511 6.01 357.11936 328.22272 4.87456
 5512 6.011 360.1973 328.24159 4.89903
 5513 6.012 363.0957 328.3497 4.9116
 5514 6.013 362.30969 328.54474 4.90642
 5515 6.014 365.56076 328.82552 4.93176
 5516 6.015 364.51053 329.19186 4.92413
 5517 6.016 364.65931 329.64457 4.92305
 5518 6.017 361.23988 330.18542 4.90288
 5519 6.018 364.6166 330.81717 4.92046
 5520 6.019 364.49727 331.54361 4.92296
 5521 6.02 369.38861 332.36956 4.95664
 5522 6.021 372.03828 333.30104 4.97434
 5523 6.022 380.62867 334.34531 5.02665
 5524 6.023 372.71199 335.51107 4.97637
 5525 6.024 364.16696 336.81506 4.92072
 5526 6.025 363.31828 338.32122 4.91153
 5527 6.026 365.92416 340.07713 4.92423
 5528 6.027 371.10917 341.85396 4.96512
 5529 6.028 367.9634 343.82538 4.93814
 5530 6.029 372.04598 346.01453 4.96599
 5531 6.03 375.19967 348.44871 4.98157
 5532 6.031 369.81747 351.16029 4.94619
 5533 6.032 381.78625 354.18775 5.02878
 5534 6.033 383.10194 357.57714 5.03684
 5535 6.034 372.95258 361.38382 4.97423
 5536 6.035 377.71582 365.67487 5.00271
 5537 6.036 379.42771 370.53204 5.01398
 5538 6.037 381.80301 376.05587 5.03287
 5539 6.038 384.41084 382.37106 5.05142
 5540 6.039 397.19135 389.63376 5.13105
 5541 6.04 396.44441 398.04161 5.13
 5542 6.041 405.40533 407.84777 5.19065
 5543 6.042 404.20254 419.38063 5.18011
 5544 6.043 410.67817 433.07244 5.21993
 5545 6.044 433.29024 449.50116 5.36869
 5546 6.045 437.56872 469.45361 5.39291
 5547 6.046 461.84235 494.20309 5.53822
 5548 6.047 474.80821 526.03728 5.61237
 5549 6.048 515.17204 565.40537 5.84836
 5550 6.049 565.56693 617.3679 6.12675
 5551 6.05 656.41865 690.1917 6.60126
 5552 6.051 764.847 802.80208 7.13171
 5553 6.052 938.52931 998.01146 7.89611
 5554 6.053 1247.3629 1359.18367 9.10638
 5555 6.054 1738.7751 2011.37491 10.75365
 5556 6.055 2649.1289 3073.8394 13.29644
 5557 6.056 4160.3044 4540.52209 16.67279
 5558 6.057 5960.452 6096.40919 19.95812
 5559 6.058 7306.3753 7023.90679 22.11722
 5560 6.059 7045.5541 6699.52999 21.71542
 5561 6.06 5423.3139 5370.77156 19.07941
 5562 6.061 3719.7968 3821.43027 15.81338
 5563 6.062 2486.5626 2582.49451 12.9203
 5564 6.063 1705.6764 1787.00677 10.71561
 5565 6.064 1309.4814 1361.21799 9.3991
 5566 6.065 1141.9874 1184.53681 8.78227
 5567 6.066 1117.3164 1179.58853 8.68627
 5568 6.067 1221.1109 1344.03167 9.08966
 5569 6.068 1507.2736 1744.85759 10.10103
 5570 6.069 2044.6915 2478.04145 11.77541
 5571 6.07 3075.0139 3578.5356 14.44652
 5572 6.071 4661.7876 4876.99877 17.79093
 5573 6.072 6122.4645 5874.69108 20.39736
 5574 6.073 6258.3958 5942.5684 20.63859
 5575 6.074 5043.0459 4988.30111 18.54342
 5576 6.075 3415.6523 3629.54899 15.25074
 5577 6.076 2202.307 2440.1114 12.26187
 5578 6.077 1474.0955 1616.23298 10.03861
 5579 6.078 1048.0377 1125.98009 8.46408
 5580 6.079 818.05502 858.94494 7.48065
 5581 6.08 671.27368 713.71052 6.78822
 5582 6.081 589.75536 627.52593 6.36551
 5583 6.082 536.22829 569.91761 6.06824
 5584 6.083 489.49024 527.82004 5.80209
 5585 6.084 465.53586 495.48023 5.6587
 5586 6.085 440.21754 469.92538 5.50692
 5587 6.086 429.40324 449.33648 5.441
 5588 6.087 403.35932 432.48675 5.27546
 5589 6.088 405.11972 418.51001 5.28538
 5590 6.089 403.96739 406.77851 5.28386
 5591 6.09 378.48615 396.8281 5.11262
 5592 6.091 381.32443 388.30955 5.13339
 5593 6.092 389.69895 380.95599 5.18511
 5594 6.093 389.80286 374.5606 5.18804
 5595 6.094 379.25058 368.96102 5.11621
 5596 6.095 380.75932 364.02831 5.12519
 5597 6.096 375.15245 359.65896 5.08453
 5598 6.097 366.9412 355.76911 5.02429
 5599 6.098 357.87839 352.29015 4.96282
 5600 6.099 368.68925 349.16553 5.03857
 5601 6.1 363.62155 346.34826 5.00557
 5602 6.101 368.85859 343.79903 5.04275
 5603 6.102 359.87228 341.48475 4.97698
 5604 6.103 355.78249 339.37735 4.95284
 5605 6.104 361.67336 337.45296 4.9926
 5606 6.105 357.70753 335.6911 4.96756
 5607 6.106 361.95285 334.07415 4.99913
 5608 6.107 369.57922 332.58689 5.05256
 5609 6.108 360.70597 331.21608 4.99182
 5610 6.109 366.50199 329.96707 5.02873
 5611 6.11 357.09558 328.9433 4.96923
 5612 6.111 357.00174 328.12946 4.96282
 5613 6.112 353.89914 327.12695 4.94249
 5614 6.113 352.72153 326.19574 4.93348
 5615 6.114 350.30987 325.32972 4.91678
 5616 6.115 360.50879 324.52343 4.98807
 5617 6.116 354.34755 323.77201 4.94077
 5618 6.117 356.88348 323.07113 4.95886
 5619 6.118 354.14398 322.4169 4.93508
 5620 6.119 358.57954 321.80583 4.96492
 5621 6.12 355.83372 321.23479 4.94721
 5622 6.121 353.47347 320.70093 4.93127
 5623 6.122 355.44558 320.20171 4.94333
 5624 6.123 351.02349 319.73483 4.91045
 5625 6.124 346.96688 319.29819 4.8851
 5626 6.125 353.00669 318.88989 4.92567
 5627 6.126 347.03161 318.50822 4.88366
 5628 6.127 346.0676 318.15162 4.87602
 5629 6.128 355.16127 317.81866 4.94046
 5630 6.129 355.75325 317.50807 4.9431
 5631 6.13 348.17781 317.21865 4.89373
 5632 6.131 358.89274 316.94935 4.96175
 5633 6.132 358.44874 316.69919 4.96403
 5634 6.133 352.00717 316.46729 4.91698
 5635 6.134 351.75176 316.25285 4.91469
 5636 6.135 350.48299 316.05513 4.90613
 5637 6.136 345.56958 315.87348 4.87307
 5638 6.137 348.24417 315.70731 4.88733
 5639 6.138 343.94407 315.55607 4.864
 5640 6.139 351.04443 315.41928 4.90311
 5641 6.14 350.87531 315.29651 4.90492
 5642 6.141 354.92997 315.18738 4.93124
 5643 6.142 352.91139 315.09155 4.90928
 5644 6.143 349.98485 315.00873 4.89081
 5645 6.144 355.84028 314.93866 4.93088
 5646 6.145 347.80779 314.88113 4.86996
 5647 6.146 335.88371 314.83596 4.78376
 5648 6.147 345.52961 314.80302 4.85326
 5649 6.148 344.63793 314.78219 4.84297
 5650 6.149 344.1955 314.77342 4.84007
 5651 6.15 351.41706 314.77667 4.8857
 5652 6.151 353.86621 314.79194 4.90287
 5653 6.152 348.43899 314.81925 4.86534
 5654 6.153 352.13966 314.85868 4.89292
 5655 6.154 346.48231 314.91033 4.84886
 5656 6.155 337.45936 314.97434 4.79531
 5657 6.156 353.29372 315.05087 4.90176
 5658 6.157 358.4769 315.14015 4.93702
 5659 6.158 356.42866 315.24241 4.92101
 5660 6.159 359.71297 315.35794 4.94444
 5661 6.16 353.61448 315.48707 4.90015
 5662 6.161 346.78381 315.63017 4.84967
 5663 6.162 351.56313 315.78766 4.87943
 5664 6.163 350.35947 315.96 4.87337
 5665 6.164 353.20149 316.14772 4.89283
 5666 6.165 355.04166 316.32735 4.89614
 5667 6.166 347.56414 316.52743 4.84501
 5668 6.167 342.45562 316.50288 4.80936
 5669 6.168 345.17163 316.76163 4.82365
 5670 6.169 349.94265 317.03921 4.85803
 5671 6.17 352.61581 317.33656 4.86927
 5672 6.171 348.04889 317.65467 4.83345
 5673 6.172 339.56199 317.99466 4.77375
 5674 6.173 349.94972 318.35775 4.84998
 5675 6.174 348.08455 318.74529 4.83536
 5676 6.175 348.50405 319.15875 4.83781
 5677 6.176 350.60735 319.59973 4.85237
 5678 6.177 351.51152 320.07003 4.85718
 5679 6.178 357.93668 320.57161 4.9012
 5680 6.179 350.65229 321.10664 4.8478
 5681 6.18 353.4456 321.67751 4.86851
 5682 6.181 352.1736 322.28688 4.85761
 5683 6.182 355.30142 322.93769 4.87114
 5684 6.183 354.84025 323.63324 4.86958
 5685 6.184 354.74375 324.37717 4.8689
 5686 6.185 355.5581 325.1946 4.87127
 5687 6.186 354.39604 326.20804 4.85534
 5688 6.187 350.15064 327.3092 4.82695
 5689 6.188 357.13545 328.29666 4.87326
 5690 6.189 352.82644 329.35886 4.83819
 5691 6.19 364.90129 330.50328 4.91873
 5692 6.191 356.54582 331.73851 4.8592
 5693 6.192 359.36608 333.0744 4.87513
 5694 6.193 355.2568 334.52228 4.84774
 5695 6.194 350.16803 336.09716 4.81519
 5696 6.195 352.93337 337.82295 4.82653
 5697 6.196 353.23417 339.70011 4.83116
 5698 6.197 357.86559 341.75175 4.86086
 5699 6.198 371.52033 344.00813 4.95289
 5700 6.199 365.60407 346.49939 4.91192
 5701 6.2 369.76918 349.26192 4.93713
 5702 6.201 375.24023 352.34005 4.97277
 5703 6.202 379.8341 355.78836 5.0038
 5704 6.203 382.44478 359.67473 5.01786
 5705 6.204 389.73658 364.08463 5.06297
 5706 6.205 376.56892 369.12708 4.97233
 5707 6.206 394.36263 374.94315 5.08584
 5708 6.207 411.54869 381.71831 5.19215
 5709 6.208 424.39825 389.70078 5.27812
 5710 6.209 436.31188 399.22963 5.34262
 5711 6.21 441.01192 410.78137 5.36878
 5712 6.211 471.99699 425.05969 5.55256
 5713 6.212 487.44328 443.21282 5.64212
 5714 6.213 538.23692 467.44246 5.92834
 5715 6.214 603.80217 502.63905 6.27132
 5716 6.215 668.12632 559.73173 6.59642
 5717 6.216 778.48494 660.28183 7.11997
 5718 6.217 930.30709 840.22315 7.77701
 5719 6.218 1178.131 1140.65356 8.75241
 5720 6.219 1518.7032 1579.65044 9.92569
 5721 6.22 2010.5238 2102.85958 11.43199
 5722 6.221 2547.3627 2533.61688 12.85816
 5723 6.222 2648.0388 2622.85321 13.09513
 5724 6.223 2268.7947 2299.91255 12.1259
 5725 6.224 1751.7009 1790.35452 10.65384
 5726 6.225 1369.1623 1328.56837 9.41933
 5727 6.226 1105.1001 1005.01955 8.45212
 5728 6.227 958.05603 817.02623 7.86808
 5729 6.228 869.54807 725.92791 7.49634
 5730 6.229 825.80788 692.54612 7.30632
 5731 6.23 830.82104 691.65999 7.33054
 5732 6.231 859.44225 711.59233 7.45555
 5733 6.232 922.89601 749.11403 7.71891
 5734 6.233 1016.1942 805.8188 8.10463
 5735 6.234 1159.403 887.56493 8.65648
 5736 6.235 1347.8872 1007.89516 9.33797
 5737 6.236 1634.583 1198.42549 10.28451
 5738 6.237 2020.2322 1530.00172 11.42589
 5739 6.238 2616.3967 2140.21563 13.01118
 5740 6.239 3522.099 3239.72725 15.0932
 5741 6.24 4891.4972 5046.27464 17.79408
 5742 6.241 6983.4746 7604.33835 21.27028
 5743 6.242 9619.0863 10493.97627 24.9625
 5744 6.243 12063.847 12605.43723 27.97437
 5745 6.244 12194.831 12653.28729 28.10937
 5746 6.245 9894.0227 10554.27807 25.33368
 5747 6.246 7095.3141 7620.7271 21.42992
 5748 6.247 5012.2224 5041.04948 18.00863
 5749 6.248 3599.663 3235.22491 15.24902
 5750 6.249 2691.0371 2149.91787 13.17807
 5751 6.25 2091.3358 1561.54476 11.61671
 5752 6.251 1692.0797 1257.70712 10.44604
 5753 6.252 1438.734 1109.57812 9.63229
 5754 6.253 1271.346 1064.14609 9.0493
 5755 6.254 1212.6268 1117.85948 8.83984
 5756 6.255 1310.374 1285.61508 9.18907
 5757 6.256 1571.6716 1566.9069 10.06875
 5758 6.257 2087.9317 1904.10925 11.60072
 5759 6.258 2477.4162 2151.09415 12.63242
 5760 6.259 2504.5274 2136.13856 12.70711
 5761 6.26 2067.9828 1841.2628 11.54531
 5762 6.261 1455.7694 1435.96318 9.68317
 5763 6.262 992.77819 1077.61469 7.9953
 5764 6.263 746.354 822.62416 6.93149
 5765 6.264 601.63105 664.38305 6.22349
 5766 6.265 531.95909 573.33194 5.85715
 5767 6.266 478.61312 520.08823 5.55217
 5768 6.267 456.79137 486.8392 5.42718
 5769 6.268 441.96013 463.48133 5.34306
 5770 6.269 427.52631 445.70439 5.25021
 5771 6.27 405.66317 431.56201 5.11705
 5772 6.271 396.84905 420.04253 5.06487
 5773 6.272 392.84518 410.52388 5.03846
 5774 6.273 390.25579 402.58121 5.02625
 5775 6.274 381.27208 395.90974 4.97117
 5776 6.275 379.58249 390.28539 4.96177
 5777 6.276 373.53476 385.54089 4.91952
 5778 6.277 373.81284 381.55027 4.92649
 5779 6.278 374.10469 378.21841 4.93196
 5780 6.279 368.3366 375.4739 4.89613
 5781 6.28 373.45005 373.26422 4.93082
 5782 6.281 378.06347 371.55239 4.96755
 5783 6.282 372.41618 370.31488 4.9289
 5784 6.283 370.14176 369.54033 4.92174
 5785 6.284 381.94928 369.22905 5.00125
 5786 6.285 370.77064 369.39321 4.9306
 5787 6.286 367.21435 370.05773 4.91046
 5788 6.287 362.09957 371.26191 4.87384
 5789 6.288 378.07784 373.06208 4.98341
 5790 6.289 374.77309 375.53544 4.96557
 5791 6.29 383.30903 378.78564 5.01937
 5792 6.291 388.37765 382.95063 5.05851
 5793 6.292 399.84897 388.21405 5.1314
 5794 6.293 407.40226 394.82158 5.18164
 5795 6.294 421.61412 403.10506 5.27756
 5796 6.295 446.6555 413.51854 5.43496
 5797 6.296 459.41302 426.69456 5.51204
 5798 6.297 479.87928 443.53964 5.63614
 5799 6.298 522.62884 465.42805 5.87915
 5800 6.299 561.12747 494.68932 6.09252
 5801 6.3 628.86642 535.95109 6.45161
 5802 6.301 707.83907 599.5278 6.84685
 5803 6.302 843.35623 708.20467 7.47871
 5804 6.303 1024.9064 906.21703 8.23652
 5805 6.304 1341.463 1261.96058 9.42946
 5806 6.305 1753.1079 1848.16495 10.78187
 5807 6.306 2403.5345 2685.63156 12.62089
 5808 6.307 3257.642 3650.92254 14.69626
 5809 6.308 4087.5916 4395.46946 16.45915
 5810 6.309 4130.7562 4477.7101 16.55805
 5811 6.31 3451.0021 3818.96669 15.12095
 5812 6.311 2584.6979 2841.20581 13.08784
 5813 6.312 1855.7117 1957.95219 11.0928
 5814 6.313 1388.6808 1326.20283 9.59344
 5815 6.314 1092.3273 937.99657 8.50605
 5816 6.315 900.75842 721.52682 7.72521
 5817 6.316 750.69952 603.61678 7.05744
 5818 6.317 653.60014 535.29455 6.58352
 5819 6.318 591.54 491.10098 6.26584
 5820 6.319 536.60449 459.62586 5.96626
 5821 6.32 485.38747 435.86093 5.67228
 5822 6.321 449.34615 417.34755 5.46311
 5823 6.322 433.17489 402.61418 5.3606
 5824 6.323 419.1613 390.67441 5.2718
 5825 6.324 410.24662 380.88633 5.21959
 5826 6.325 388.02034 372.76814 5.07948
 5827 6.326 385.12979 365.96572 5.05496
 5828 6.327 374.46137 360.21434 4.99229
 5829 6.328 371.37503 355.31309 4.96699
 5830 6.329 363.82558 351.10742 4.91978
 5831 6.33 354.37104 347.47699 4.85475
 5832 6.331 353.94722 344.32703 4.85297
 5833 6.332 354.71547 341.58219 4.86332
 5834 6.333 357.55689 339.18201 4.88518
 5835 6.334 350.8291 337.07763 4.83509
 5836 6.335 348.13971 335.22923 4.82255
 5837 6.336 346.87671 333.60423 4.81915
 5838 6.337 341.14039 332.17582 4.781
 5839 6.338 341.4668 330.92185 4.78587
 5840 6.339 330.60621 329.824 4.71214
 5841 6.34 347.60082 328.86712 4.83733
 5842 6.341 334.07986 328.03867 4.74137
 5843 6.342 336.68675 327.32837 4.76698
 5844 6.343 334.95524 326.72781 4.75712
 5845 6.344 327.20898 326.23027 4.70733
 5846 6.345 328.47355 325.83048 4.71312
 5847 6.346 319.23075 325.52449 4.64464
 5848 6.347 321.01879 325.30955 4.66317
 5849 6.348 333.94518 325.18408 4.75289
 5850 6.349 333.0562 325.14755 4.74542
 5851 6.35 331.16726 325.20056 4.73502
 5852 6.351 322.59713 325.3448 4.66742
 5853 6.352 332.5278 325.58312 4.74503
 5854 6.353 324.50727 325.9196 4.68623
 5855 6.354 335.52715 326.35967 4.76294
 5856 6.355 334.8713 326.91063 4.76274
 5857 6.356 329.59064 327.5831 4.72664
 5858 6.357 323.99338 328.38562 4.67826
 5859 6.358 327.19868 329.32832 4.7054
 5860 6.359 323.8648 330.42973 4.68006
 5861 6.36 327.87495 331.70905 4.70125
 5862 6.361 330.84454 333.18956 4.72877
 5863 6.362 330.26399 334.89958 4.72426
 5864 6.363 335.78672 336.87375 4.75951
 5865 6.364 332.64428 339.15458 4.7393
 5866 6.365 346.22493 341.79467 4.83498
 5867 6.366 335.37336 344.85952 4.75257
 5868 6.367 335.62988 348.43144 4.75027
 5869 6.368 341.50968 352.61488 4.79909
 5870 6.369 339.20857 357.54383 4.78102
 5871 6.37 336.4681 363.39227 4.75768
 5872 6.371 353.0008 370.38922 4.87047
 5873 6.372 366.33634 378.84066 4.95965
 5874 6.373 355.8189 389.16263 4.88682
 5875 6.374 364.2144 401.93316 4.9447
 5876 6.375 381.60941 417.98356 5.056
 5877 6.376 409.41535 438.59381 5.22898
 5878 6.377 431.92448 466.00116 5.37222
 5879 6.378 467.41127 504.78146 5.58242
 5880 6.379 528.2152 565.1544 5.92855
 5881 6.38 626.92682 669.05573 6.45405
 5882 6.381 757.88144 856.97808 7.08397
 5883 6.382 1025.4126 1187.30097 8.24034
 5884 6.383 1487.6219 1715.04822 9.90653
 5885 6.384 2237.8223 2441.21446 12.13776
 5886 6.385 3162.8071 3235.29182 14.42595
 5887 6.386 3916.4388 3784.05762 16.03869
 5888 6.387 3911.2422 3755.72023 16.01892
 5889 6.388 3149.3609 3162.91211 14.35014
 5890 6.389 2251.6791 2362.39169 12.13599
 5891 6.39 1520.9467 1664.36088 9.96691
 5892 6.391 1055.5777 1181.55983 8.30296
 5893 6.392 829.4205 903.60354 7.34977
 5894 6.393 719.0671 771.61938 6.83899
 5895 6.394 678.5173 720.97645 6.64423
 5896 6.395 673.70461 696.89111 6.61497
 5897 6.396 651.83114 661.96354 6.50773
 5898 6.397 580.99409 607.89034 6.13649
 5899 6.398 513.44133 549.5311 5.76956
 5900 6.399 452.71554 501.31315 5.407
 5901 6.4 426.70004 468.05936 5.24326
 5902 6.401 415.63821 448.54875 5.17801
 5903 6.402 423.95867 439.45615 5.22279
 5904 6.403 424.62392 437.78753 5.22086
 5905 6.404 436.37683 441.8757 5.28235
 5906 6.405 471.45817 451.43973 5.48988
 5907 6.406 497.16356 467.54898 5.63439
 5908 6.407 538.53195 493.31015 5.85195
 5909 6.408 595.9437 536.16034 6.1524
 5910 6.409 680.50375 612.48257 6.5675
 5911 6.41 807.49424 753.33123 7.14714
 5912 6.411 1001.4615 1005.28359 7.95145
 5913 6.412 1288.1753 1415.94756 9.00588
 5914 6.413 1739.3203 1995.90521 10.46282
 5915 6.414 2331.4438 2657.93465 12.09568
 5916 6.415 2889.8537 3165.43164 13.46994
 5917 6.416 3062.8022 3222.30769 13.85285
 5918 6.417 2550.7821 2773.92801 12.62844
 5919 6.418 1931.6465 2101.53825 10.99136
 5920 6.419 1399.9032 1486.68499 9.34164
 5921 6.42 1079.054 1040.93755 8.19654
 5922 6.421 850.81614 762.79083 7.27427
 5923 6.422 718.16966 605.43711 6.68277
 5924 6.423 615.35304 518.91926 6.18201
 5925 6.424 549.30405 468.6855 5.83803
 5926 6.425 495.32979 436.25214 5.54025
 5927 6.426 445.43464 413.16137 5.25154
 5928 6.427 418.36725 395.67942 5.08347
 5929 6.428 394.94559 381.98193 4.93832
 5930 6.429 391.43883 371.01546 4.91287
 5931 6.43 364.06253 362.09008 4.73311
 5932 6.431 363.67106 354.72403 4.72972
 5933 6.432 352.90056 348.56987 4.65322
 5934 6.433 342.53565 343.37172 4.58572
 5935 6.434 335.92331 338.93786 4.53873
 5936 6.435 333.21492 335.12241 4.51958
 5937 6.436 335.79585 331.81279 4.53405
 5938 6.437 330.27754 328.92109 4.50044
 5939 6.438 316.92825 326.37779 4.40441
 5940 6.439 325.83005 324.12737 4.46961
 5941 6.44 315.06433 321.98743 4.38933
 5942 6.441 318.34263 320.1619 4.41571
 5943 6.442 312.00488 317.46157 4.36849
 5944 6.443 322.2755 316.02229 4.44665
 5945 6.444 314.34446 314.71922 4.38687
 5946 6.445 315.20297 313.5351 4.39534
 5947 6.446 308.16729 312.45536 4.34377
 5948 6.447 307.9151 311.46763 4.3441
 5949 6.448 311.86244 310.56138 4.37117
 5950 6.449 305.48348 309.72756 4.32704
 5951 6.45 308.26079 308.95839 4.34535
 5952 6.451 305.96255 308.24712 4.32766
 5953 6.452 309.9724 307.5879 4.35874
 5954 6.453 302.40046 306.97562 4.30272
 5955 6.454 306.8433 306.40581 4.33289
 5956 6.455 306.0063 305.867 4.32616
 5957 6.456 305.67274 305.35493 4.3269
 5958 6.457 308.32111 304.74727 4.34982
 5959 6.458 304.41844 304.31409 4.32033
 5960 6.459 307.05018 303.90778 4.33877
 5961 6.46 311.30536 303.52621 4.37191
 5962 6.461 304.06695 303.16744 4.32137
 5963 6.462 306.69894 302.82978 4.34224
 5964 6.463 302.19801 302.5117 4.31418
 5965 6.464 302.72022 302.2118 4.32072
 5966 6.465 309.53572 301.92887 4.37394
 5967 6.466 298.91601 301.66179 4.29925
 5968 6.467 298.47541 301.40957 4.30059
 5969 6.468 304.26672 301.17132 4.34348
 5970 6.469 302.67754 300.94622 4.32883
 5971 6.47 296.8553 300.73357 4.29272
 5972 6.471 305.39663 300.53272 4.3564
 5973 6.472 306.02558 300.3431 4.35948
 5974 6.473 291.82277 300.16419 4.26452
 5975 6.474 297.41232 299.99556 4.30593
 5976 6.475 291.05529 299.83681 4.26025
 5977 6.476 305.67465 299.68762 4.36216
 5978 6.477 297.65695 299.54769 4.30585
 5979 6.478 297.51349 299.41679 4.30685
 5980 6.479 301.22433 299.29474 4.33169
 5981 6.48 296.78114 299.18141 4.30082
 5982 6.481 297.43113 299.07673 4.30688
 5983 6.482 298.8968 298.98066 4.31879
 5984 6.483 307.4449 298.89321 4.37956
 5985 6.484 303.31573 298.81446 4.35358
 5986 6.485 300.73825 298.74455 4.33687
 5987 6.486 301.22997 298.68368 4.34078
 5988 6.487 304.27303 298.63211 4.36529
 5989 6.488 298.89825 298.59021 4.33007
 5990 6.489 296.19759 298.55839 4.31011
 5991 6.49 296.25245 298.5372 4.30974
 5992 6.491 300.38929 298.52729 4.34438
 5993 6.492 295.74734 298.52941 4.3125
 5994 6.493 294.91632 298.54449 4.30703
 5995 6.494 298.08024 298.57364 4.33289
 5996 6.495 292.1972 298.61814 4.29297
 5997 6.496 295.55061 298.67953 4.32221
 5998 6.497 294.93706 298.75966 4.32011
 5999 6.498 301.4294 298.8607 4.36702
 6000 6.499 295.46814 298.98525 4.32481
 6001 6.5 297.50011 299.13644 4.34089
 6002 6.501 292.66247 299.31803 4.30904
 6003 6.502 300.79855 299.53456 4.36849
 6004 6.503 289.49364 299.79158 4.28986
 6005 6.504 302.64184 300.09587 4.38823
 6006 6.505 296.98754 300.45584 4.34555
 6007 6.506 298.649 300.86426 4.36226
 6008 6.507 302.41963 301.32805 4.39141
 6009 6.508 298.47247 301.56119 4.36328
 6010 6.509 291.00827 302.28409 4.31091
 6011 6.51 296.72008 303.15211 4.3542
 6012 6.511 299.49362 304.20192 4.37228
 6013 6.512 299.63785 305.48258 4.37734
 6014 6.513 293.38514 307.06085 4.33225
 6015 6.514 299.59514 309.02972 4.37863
 6016 6.515 302.42344 311.52383 4.39449
 6017 6.516 308.9594 314.75391 4.44802
 6018 6.517 312.7918 319.0972 4.47353
 6019 6.518 317.57539 325.3361 4.50963
 6020 6.519 319.36884 335.19983 4.52184
 6021 6.52 335.64624 352.29132 4.63061
 6022 6.521 358.45885 383.00527 4.78652
 6023 6.522 395.81429 436.14723 5.03414
 6024 6.523 463.67491 519.4481 5.44951
 6025 6.524 573.89957 631.92524 6.06655
 6026 6.525 713.20239 752.59908 6.7598
 6027 6.526 851.46696 833.75411 7.39339
 6028 6.527 839.84935 826.81669 7.34416
 6029 6.528 728.85246 735.31247 6.8404
 6030 6.529 581.07545 612.06066 6.10923
 6031 6.53 477.8119 502.82776 5.54188
 6032 6.531 403.72436 424.51233 5.09181
 6033 6.532 364.36895 375.7136 4.83763
 6034 6.533 341.26358 347.93423 4.68306
 6035 6.534 320.03041 332.51278 4.53407
 6036 6.535 311.36807 323.57064 4.47057
 6037 6.536 301.90445 317.81403 4.40693
 6038 6.537 305.23187 313.65187 4.43083
 6039 6.538 304.36399 310.51077 4.42531
 6040 6.539 295.36755 308.06051 4.35609
 6041 6.54 302.18521 306.11066 4.40811
 6042 6.541 291.54026 304.537 4.32984
 6043 6.542 296.37705 303.25319 4.36749
 6044 6.543 295.0846 302.19744 4.36136
 6045 6.544 295.6094 301.32486 4.36568
 6046 6.545 299.41895 300.6027 4.39662
 6047 6.546 292.1974 300.00719 4.34407
 6048 6.547 297.11784 299.52152 4.38191
 6049 6.548 288.82967 299.13463 4.32043
 6050 6.549 286.07088 298.84061 4.3009
 6051 6.55 295.17709 298.63876 4.37119
 6052 6.551 289.54606 298.53456 4.33329
 6053 6.552 295.20495 298.54268 4.37441
 6054 6.553 297.57269 298.69573 4.39373
 6055 6.554 288.59182 299.0679 4.33132
 6056 6.555 301.38609 299.82855 4.42687
 6057 6.556 296.55588 301.3342 4.38967
 6058 6.557 293.00768 304.22039 4.36419
 6059 6.558 302.00742 309.36776 4.43079
 6060 6.559 303.48272 317.56421 4.44265
 6061 6.56 307.42878 328.75599 4.47163
 6062 6.561 316.3641 340.93353 4.53359
 6063 6.562 332.40738 349.40739 4.64314
 6064 6.563 333.47149 349.13946 4.65531
 6065 6.564 330.6841 340.05392 4.63252
 6066 6.565 314.45436 327.39692 4.52127
 6067 6.566 307.39413 315.98281 4.46812
 6068 6.567 298.333 307.67667 4.39507
 6069 6.568 301.00911 302.41976 4.41842
 6070 6.569 281.9523 299.3743 4.27299
 6071 6.57 291.83261 297.64681 4.34545
 6072 6.571 294.42076 296.60912 4.3663
 6073 6.572 289.10059 295.91674 4.32703
 6074 6.573 284.43337 295.40779 4.2924
 6075 6.574 284.15151 295.00951 4.2859
 6076 6.575 282.64938 294.68631 4.27485
 6077 6.576 294.37132 294.41775 4.36287
 6078 6.577 290.77409 294.1905 4.33615
 6079 6.578 287.94912 293.99522 4.31564
 6080 6.579 290.58956 293.82515 4.33203
 6081 6.58 288.72696 293.67526 4.31321
 6082 6.581 282.8364 293.54176 4.26897
 6083 6.582 290.04557 293.42176 4.3172
 6084 6.583 293.38233 293.31301 4.33935
 6085 6.584 288.10976 293.21372 4.30187
 6086 6.585 283.51025 293.12249 4.26367
 6087 6.586 289.9192 293.01612 4.30601
 6088 6.587 286.67531 292.91119 4.28143
 6089 6.588 288.38002 292.52798 4.28639
 6090 6.589 290.37424 292.46299 4.30487
 6091 6.59 283.73799 292.40201 4.25173
 6092 6.591 292.20778 292.34461 4.31004
 6093 6.592 284.69575 292.29041 4.25379
 6094 6.593 285.51312 292.23908 4.25644
 6095 6.594 287.64135 292.19036 4.26925
 6096 6.595 289.65436 292.14357 4.28369
 6097 6.596 283.30511 292.0972 4.23285
 6098 6.597 279.80744 292.03856 4.20199
 6099 6.598 290.86414 291.9984 4.28489
 6100 6.599 279.8795 291.95993 4.1979
 6101 6.6 282.40971 291.92304 4.21388
 6102 6.601 284.57208 291.88763 4.22744
 6103 6.602 288.18275 291.8536 4.25427
 6104 6.603 284.91364 291.82087 4.22712
 6105 6.604 282.30198 291.78937 4.20215
 6106 6.605 284.11489 291.75903 4.21557
 6107 6.606 277.88154 291.72979 4.16778
 6108 6.607 285.2602 291.70161 4.21704
 6109 6.608 283.83538 291.67444 4.20754
 6110 6.609 281.11082 291.64823 4.18792
 6111 6.61 282.16384 291.62296 4.19267
 6112 6.611 290.3343 291.59858 4.24803
 6113 6.612 281.48595 291.57508 4.1825
 6114 6.613 284.04973 291.56513 4.20399
 6115 6.614 285.46059 291.62958 4.2119
 6116 6.615 284.28739 291.61737 4.20306
 6117 6.616 287.41208 291.58116 4.2283
 6118 6.617 284.7088 291.53913 4.20496
 6119 6.618 283.80561 291.26349 4.19418
 6120 6.619 284.99322 291.24952 4.20088
 6121 6.62 280.44962 291.23627 4.1662
 6122 6.621 280.33879 291.22372 4.16568
 6123 6.622 284.26417 291.21188 4.19106
 6124 6.623 282.45725 291.20075 4.17454
 6125 6.624 277.67156 291.19032 4.13946
 6126 6.625 275.84123 291.18059 4.12769
 6127 6.626 280.166 291.17157 4.15423
 6128 6.627 274.69979 291.16326 4.11297
 6129 6.628 284.01346 291.15567 4.18505
 6130 6.629 280.41693 291.14881 4.16003
 6131 6.63 279.71127 291.14267 4.1513
 6132 6.631 283.11212 291.13728 4.17751
 6133 6.632 284.81345 291.13264 4.18922
 6134 6.633 278.77385 291.12877 4.14561
 6135 6.634 276.19749 291.12567 4.1319
 6136 6.635 278.65586 291.12337 4.14732
 6137 6.636 272.32249 291.12189 4.09927
 6138 6.637 285.53893 291.12123 4.20064
 6139 6.638 290.56344 291.12142 4.23609
 6140 6.639 288.57737 291.12248 4.22067
 6141 6.64 276.96422 291.12443 4.13419
 6142 6.641 280.61857 291.12731 4.16002
 6143 6.642 276.43007 291.13112 4.13298
 6144 6.643 279.32845 291.13591 4.1515
 6145 6.644 281.52753 291.1417 4.16753
 6146 6.645 281.7448 291.14852 4.16631
 6147 6.646 284.46068 291.15642 4.18425
 6148 6.647 279.45982 291.16541 4.14202
 6149 6.648 281.48202 291.17555 4.15736
 6150 6.649 280.02616 291.18687 4.14453
 6151 6.65 279.53391 291.19942 4.14012
 6152 6.651 279.99139 291.21324 4.14307
 6153 6.652 282.72091 291.22838 4.15823
 6154 6.653 277.48287 291.24489 4.1222
 6155 6.654 282.39693 291.26284 4.15437
 6156 6.655 275.56628 291.28227 4.10371
 6157 6.656 283.68186 291.30324 4.16311
 6158 6.657 276.73497 291.32584 4.11056
 6159 6.658 280.65654 291.35011 4.14326
 6160 6.659 279.26121 291.37615 4.13079
 6161 6.66 285.64974 291.40402 4.17453
 6162 6.661 287.89462 291.43382 4.19008
 6163 6.662 283.91814 291.46563 4.16069
 6164 6.663 276.39633 291.49954 4.10477
 6165 6.664 286.20691 291.53567 4.1748
 6166 6.665 276.13696 291.57411 4.09808
 6167 6.666 282.44297 291.61499 4.14828
 6168 6.667 282.03487 291.65842 4.13844
 6169 6.668 278.7171 291.70454 4.1164
 6170 6.669 274.84189 291.75349 4.08532
 6171 6.67 272.87017 291.80542 4.07136
 6172 6.671 280.114 291.86049 4.12174
 6173 6.672 277.2147 291.91887 4.10104
 6174 6.673 278.80063 291.98075 4.11295
 6175 6.674 280.7901 292.04634 4.12799
 6176 6.675 282.30765 292.11583 4.13849
 6177 6.676 279.6517 292.18947 4.12308
 6178 6.677 284.22184 292.2675 4.15604
 6179 6.678 282.00439 292.35018 4.13821
 6180 6.679 275.68134 292.43781 4.09391
 6181 6.68 273.94591 292.5307 4.07897
 6182 6.681 277.23265 292.62918 4.10772
 6183 6.682 279.71188 292.73362 4.12793
 6184 6.683 277.74051 292.84442 4.11208
 6185 6.684 283.93573 292.962 4.15876
 6186 6.685 279.63011 293.08683 4.1281
 6187 6.686 276.30805 293.21942 4.10234
 6188 6.687 284.80626 293.36032 4.16538
 6189 6.688 275.98367 293.51015 4.1018
 6190 6.689 285.965 293.66955 4.16825
 6191 6.69 282.81846 293.83927 4.14793
 6192 6.691 279.84283 294.02009 4.12703
 6193 6.692 282.45031 294.21289 4.14589
 6194 6.693 280.32914 294.41865 4.12656
 6195 6.694 280.58307 294.63841 4.12867
 6196 6.695 281.27842 294.87337 4.13242
 6197 6.696 284.86612 295.12484 4.15963
 6198 6.697 280.12462 295.39425 4.12232
 6199 6.698 283.12582 295.68324 4.14556
 6200 6.699 277.9301 295.99361 4.10739
 6201 6.7 280.41549 296.32738 4.12704
 6202 6.701 272.77982 296.68682 4.06826
 6203 6.702 281.78173 297.07448 4.1322
 6204 6.703 270.29574 297.49324 4.05109
 6205 6.704 286.19071 297.94637 4.16578
 6206 6.705 285.53128 298.43757 4.16281
 6207 6.706 278.11554 298.97107 4.10965
 6208 6.707 283.27912 299.55171 4.14789
 6209 6.708 281.31994 300.18503 4.13034
 6210 6.709 284.44865 300.87745 4.15408
 6211 6.71 279.26517 301.63638 4.11753
 6212 6.711 286.79677 302.47046 4.17052
 6213 6.712 279.67443 303.38979 4.11814
 6214 6.713 291.42834 304.40625 4.20535
 6215 6.714 284.98825 305.53389 4.16136
 6216 6.715 281.956 306.78943 4.13996
 6217 6.716 285.04758 308.19289 4.15995
 6218 6.717 283.57267 309.76844 4.15274
 6219 6.718 287.27863 311.54546 4.18127
 6220 6.719 291.2256 313.55996 4.20862
 6221 6.72 288.78559 315.85652 4.19146
 6222 6.721 287.21611 318.49084 4.18037
 6223 6.722 294.92683 321.53334 4.23899
 6224 6.723 300.51757 325.07405 4.27961
 6225 6.724 306.64464 329.22971 4.32615
 6226 6.725 306.46554 334.15398 4.32838
 6227 6.726 306.15911 340.0528 4.33056
 6228 6.727 318.20842 347.20957 4.41664
 6229 6.728 325.43093 356.03344 4.46633
 6230 6.729 343.69886 367.17314 4.59167
 6231 6.73 367.40663 381.81287 4.74956
 6232 6.731 370.89385 402.39169 4.77192
 6233 6.732 411.46916 434.06397 5.02768
 6234 6.733 466.08409 486.70455 5.35358
 6235 6.734 546.53903 576.31868 5.80095
 6236 6.735 672.40363 722.06212 6.43485
 6237 6.736 926.49573 936.79442 7.55457
 6238 6.737 1254.4763 1209.75454 8.78827
 6239 6.738 1659.6111 1483.787 10.11201
 6240 6.739 1944.9679 1652.17633 10.95866
 6241 6.74 1954.6621 1643.05961 10.98209
 6242 6.741 1706.0636 1524.07425 10.27041
 6243 6.742 1482.8536 1441.18931 9.57679
 6244 6.743 1407.8278 1503.01381 9.34015
 6245 6.744 1546.6743 1738.88179 9.78762
 6246 6.745 1851.0183 2086.02321 10.71019
 6247 6.746 2131.1133 2378.63907 11.51095
 6248 6.747 2238.6078 2408.25974 11.79597
 6249 6.748 1931.5117 2113.33149 10.95925
 6250 6.749 1496.7466 1657.23209 9.65591
 6251 6.75 1118.8578 1223.67339 8.35151
 6252 6.751 876.1144 894.75094 7.3945
 6253 6.752 695.81006 678.72844 6.59338
 6254 6.753 593.8251 550.14663 6.09484
 6255 6.754 505.81114 476.74304 5.62523
 6256 6.755 461.5843 433.56566 5.37721
 6257 6.756 420.26354 405.87036 5.12971
 6258 6.757 385.07607 386.33567 4.91444
 6259 6.758 368.6835 371.59447 4.80836
 6260 6.759 351.13963 360.02753 4.68973
 6261 6.76 338.03837 350.73927 4.60634
 6262 6.761 320.99915 343.15936 4.48667
 6263 6.762 316.22712 336.89231 4.45366
 6264 6.763 321.79362 331.65198 4.49343
 6265 6.764 301.0047 327.22636 4.34762
 6266 6.765 307.66162 323.45562 4.3944
 6267 6.766 299.59492 320.21742 4.33495
 6268 6.767 297.28057 317.41685 4.31689
 6269 6.768 297.66175 314.97916 4.32205
 6270 6.769 296.98816 312.84529 4.31787
 6271 6.77 293.20028 310.96378 4.28861
 6272 6.771 293.93924 309.3066 4.29615
 6273 6.772 280.58698 307.83565 4.2005
 6274 6.773 281.36685 306.52545 4.20416
 6275 6.774 291.58624 305.35522 4.27892
 6276 6.775 286.2722 304.30727 4.23988
 6277 6.776 284.79064 303.36677 4.22619
 6278 6.777 285.50043 302.52124 4.22856
 6279 6.778 285.73616 301.76015 4.23409
 6280 6.779 280.29556 301.07459 4.19253
 6281 6.78 281.09795 300.45698 4.19844
 6282 6.781 277.52243 299.90088 4.16789
 6283 6.782 281.7217 299.40081 4.20039
 6284 6.783 283.68944 298.95213 4.21191
 6285 6.784 282.22099 298.55092 4.20164
 6286 6.785 282.88135 298.19386 4.20529
 6287 6.786 282.43506 297.87821 4.205
 6288 6.787 273.17989 297.60173 4.1315
 6289 6.788 282.91556 297.36264 4.20494
 6290 6.789 274.53335 297.15957 4.14183
 6291 6.79 281.38243 296.99157 4.19055
 6292 6.791 280.76206 296.85808 4.18497
 6293 6.792 276.58769 296.75893 4.15428
 6294 6.793 284.55254 296.69436 4.21378
 6295 6.794 278.84362 296.66501 4.17082
 6296 6.795 279.60496 296.67197 4.17555
 6297 6.796 281.79175 296.71683 4.18941
 6298 6.797 279.66509 296.80171 4.17427
 6299 6.798 279.98494 296.92935 4.1747
 6300 6.799 277.97665 297.10323 4.15595
 6301 6.8 276.93213 297.32764 4.14762
 6302 6.801 280.14786 297.60791 4.17222
 6303 6.802 278.374 297.95055 4.15706
 6304 6.803 272.41737 298.36358 4.10869
 6305 6.804 275.48921 298.85684 4.13018
 6306 6.805 282.55955 299.44245 4.18144
 6307 6.806 274.87269 300.13541 4.12394
 6308 6.807 280.87987 300.95443 4.16596
 6309 6.808 281.63361 301.92294 4.16765
 6310 6.809 286.94377 303.07059 4.20679
 6311 6.81 284.8224 304.43523 4.18811
 6312 6.811 281.02991 306.06575 4.15807
 6313 6.812 276.97077 308.02599 4.12453
 6314 6.813 279.83977 310.40053 4.14655
 6315 6.814 282.6717 313.30316 4.15977
 6316 6.815 282.43868 316.89004 4.1617
 6317 6.816 287.85311 321.38235 4.19706
 6318 6.817 292.58187 327.11333 4.22976
 6319 6.818 299.0717 334.64599 4.27242
 6320 6.819 309.29357 345.08279 4.34459
 6321 6.82 332.08833 360.80037 4.49719
 6322 6.821 340.5345 386.83585 4.55669
 6323 6.822 378.27969 432.6401 4.7981
 6324 6.823 434.82609 512.62304 5.13736
 6325 6.824 556.49208 642.65775 5.81828
 6326 6.825 758.02094 830.37009 6.78519
 6327 6.826 1030.5868 1059.1433 7.90301
 6328 6.827 1314.3725 1267.80755 8.93062
 6329 6.828 1443.0002 1352.39444 9.34768
 6330 6.829 1357.6291 1254.00111 9.06869
 6331 6.83 1074.0089 1039.45763 8.05231
 6332 6.831 767.82336 812.0862 6.81421
 6333 6.832 554.43738 628.80352 5.78776
 6334 6.833 434.18688 503.33377 5.11982
 6335 6.834 374.66431 426.77786 4.75347
 6336 6.835 333.47409 383.06054 4.48505
 6337 6.836 322.31877 358.10191 4.41221
 6338 6.837 298.62763 342.86998 4.24133
 6339 6.838 297.69274 332.62496 4.23613
 6340 6.839 285.05202 325.14763 4.13962
 6341 6.84 285.88123 319.4052 4.15084
 6342 6.841 278.6823 314.86359 4.09243
 6343 6.842 283.56421 311.20245 4.12873
 6344 6.843 273.07975 308.20738 4.048
 6345 6.844 276.28333 305.72633 4.0721
 6346 6.845 277.95184 303.6482 4.08201
 6347 6.846 276.13211 301.89021 4.067
 6348 6.847 274.89303 300.38967 4.05811
 6349 6.848 271.20082 299.09848 4.02691
 6350 6.849 276.38257 297.97923 4.06244
 6351 6.85 272.96436 297.00252 4.03992
 6352 6.851 274.23433 296.14496 4.04575
 6353 6.852 269.10638 295.38778 4.00556
 6354 6.853 271.82695 294.71581 4.02689
 6355 6.854 267.54667 294.11661 3.99054
 6356 6.855 276.21317 293.58 4.05766
 6357 6.856 271.23813 293.09751 4.01693
 6358 6.857 267.70296 292.66208 3.98871
 6359 6.858 277.99067 292.26779 4.06296
 6360 6.859 267.12606 291.90964 3.98044
 6361 6.86 274.40351 291.58339 4.03423
 6362 6.861 271.54613 291.28543 4.00989
 6363 6.862 278.14487 291.01266 4.05923
 6364 6.863 277.17086 290.7624 4.04665
 6365 6.864 272.64511 290.53237 4.01449
 6366 6.865 271.67986 290.32056 4.00525
 6367 6.866 277.267 290.12523 4.04149
 6368 6.867 277.02666 289.94488 4.03951
 6369 6.868 276.93512 289.77817 4.03644
 6370 6.869 267.19335 289.62394 3.95947
 6371 6.87 270.60689 289.48117 3.98194
 6372 6.871 267.64091 289.34896 3.96123
 6373 6.872 265.53945 289.22651 3.9407
 6374 6.873 279.1953 289.11312 4.03863
 6375 6.874 276.9189 289.00817 4.02243
 6376 6.875 282.83863 288.9111 4.06483
 6377 6.876 268.34723 288.82143 3.95477
 6378 6.877 271.65788 288.73873 3.98026
 6379 6.878 270.58302 288.66261 3.97443
 6380 6.879 265.95816 288.59275 3.93547
 6381 6.88 275.04383 288.52884 4.00515
 6382 6.881 268.39766 288.47063 3.95399
 6383 6.882 270.64019 288.41789 3.96909
 6384 6.883 265.5367 288.37043 3.93082
 6385 6.884 269.6345 288.32807 3.95675
 6386 6.885 274.28162 288.29069 3.99228
 6387 6.886 270.84742 288.25815 3.96638
 6388 6.887 279.76397 288.23038 4.03317
 6389 6.888 272.83128 288.20729 3.97875
 6390 6.889 271.17056 288.18909 3.96663
 6391 6.89 265.10807 288.18183 3.91865
 6392 6.891 268.48063 288.20612 3.94294
 6393 6.892 272.17437 288.20182 3.96705
 6394 6.893 268.56031 288.20215 3.94259
 6395 6.894 270.0922 288.20715 3.95149
 6396 6.895 265.38729 288.21688 3.91815
 6397 6.896 278.47174 288.23142 4.00944
 6398 6.897 271.14861 288.25088 3.95569
 6399 6.898 274.60138 288.27538 3.97907
 6400 6.899 274.30761 288.30506 3.97771
 6401 6.9 282.0161 288.34008 4.02931
 6402 6.901 272.10705 288.38063 3.96168
 6403 6.902 275.19995 288.42693 3.98328
 6404 6.903 276.70197 288.4792 3.997
 6405 6.904 271.9277 288.53771 3.96169
 6406 6.905 275.72026 288.60276 3.99101
 6407 6.906 276.60725 288.67468 3.99821
 6408 6.907 272.37266 288.75382 3.9659
 6409 6.908 267.35677 288.84059 3.93125
 6410 6.909 270.8242 288.93544 3.95899
 6411 6.91 278.14533 289.03885 4.01285
 6412 6.911 276.30846 289.15135 4.00325
 6413 6.912 269.80701 289.27356 3.95251
 6414 6.913 268.84005 289.40612 3.94886
 6415 6.914 268.28909 289.54977 3.94823
 6416 6.915 273.3355 289.7053 3.9826
 6417 6.916 273.13105 289.87363 3.97889
 6418 6.917 271.72053 290.05572 3.97027
 6419 6.918 268.61608 290.25268 3.95005
 6420 6.919 272.60569 290.46573 3.98036
 6421 6.92 271.93283 290.69624 3.97538
 6422 6.921 266.71768 290.94572 3.93693
 6423 6.922 274.26335 291.21587 3.99146
 6424 6.923 269.14624 291.50859 3.95289
 6425 6.924 274.13992 291.82602 3.99382
 6426 6.925 278.048 292.17058 4.02217
 6427 6.926 275.67199 292.54497 4.00336
 6428 6.927 276.41148 292.95228 4.00837
 6429 6.928 273.41608 293.39601 3.98538
 6430 6.929 270.13285 293.88013 3.96291
 6431 6.93 280.01537 294.4092 4.03398
 6432 6.931 281.70607 294.98845 4.04588
 6433 6.932 268.19377 295.62388 3.94628
 6434 6.933 273.18093 296.32244 3.98348
 6435 6.934 278.64814 297.0922 4.01938
 6436 6.935 280.69008 297.94256 4.03587
 6437 6.936 272.91041 298.88453 3.97864
 6438 6.937 277.60674 299.93108 4.01509
 6439 6.938 281.36447 301.09755 4.03883
 6440 6.939 283.63427 302.40221 4.05564
 6441 6.94 282.58098 303.86695 4.04933
 6442 6.941 283.99522 305.51815 4.06133
 6443 6.942 287.74959 307.38783 4.08702
 6444 6.943 281.08912 309.51519 4.04178
 6445 6.944 292.91364 311.94858 4.12673
 6446 6.945 295.96926 314.74815 4.14671
 6447 6.946 298.57883 317.98951 4.16837
 6448 6.947 301.29416 321.76867 4.1928
 6449 6.948 313.2236 326.20892 4.27394
 6450 6.949 311.78165 331.47065 4.26619
 6451 6.95 321.39264 337.75414 4.33938
 6452 6.951 325.46949 345.36081 4.36594
 6453 6.952 341.20379 354.5688 4.47263
 6454 6.953 354.59846 366.13525 4.56297
 6455 6.954 371.01327 380.77678 4.67033
 6456 6.955 406.34969 399.88453 4.89167
 6457 6.956 450.15069 426.16036 5.14754
 6458 6.957 485.12929 465.32949 5.34438
 6459 6.958 565.13283 529.2666 5.7714
 6460 6.959 668.68128 640.04833 6.27786
 6461 6.96 798.57414 830.9693 6.86401
 6462 6.961 1013.5577 1140.10733 7.73219
 6463 6.962 1351.9218 1588.32024 8.92514
 6464 6.963 1799.9276 2144.61712 10.31974
 6465 6.964 2366.1446 2679.87335 11.8281
 6466 6.965 2699.7515 2960.87025 12.64272
 6467 6.966 2562.3578 2816.75599 12.33382
 6468 6.967 2080.7927 2340.73033 11.11152
 6469 6.968 1568.4692 1771.16666 9.642
 6470 6.969 1189.7983 1278.3746 8.40625
 6471 6.97 919.97152 922.08407 7.40022
 6472 6.971 722.74028 694.40231 6.55515
 6473 6.972 599.12905 560.25582 5.96611
 6474 6.973 520.16541 483.27295 5.56012
 6475 6.974 467.8866 437.35062 5.28214
 6476 6.975 428.61951 407.5254 5.05077
 6477 6.976 386.3049 386.37717 4.79707
 6478 6.977 371.0028 370.4275 4.70171
 6479 6.978 353.20127 357.95955 4.58849
 6480 6.979 336.03055 348.00886 4.4759
 6481 6.98 331.99724 339.96332 4.44879
 6482 6.981 314.55246 333.41195 4.33289
 6483 6.982 309.24478 328.08966 4.29688
 6484 6.983 301.79828 323.86508 4.2441
 6485 6.984 299.38145 320.74612 4.225
 6486 6.985 292.14028 318.86552 4.18021
 6487 6.986 291.79736 318.39498 4.17559
 6488 6.987 298.10687 319.35576 4.22193
 6489 6.988 296.07156 321.32871 4.21209
 6490 6.989 296.26698 323.11552 4.21342
 6491 6.99 296.91359 322.86876 4.21878
 6492 6.991 298.19577 319.35637 4.22914
 6493 6.992 288.70237 313.94629 4.16431
 6494 6.993 284.17812 308.48801 4.13126
 6495 6.994 283.11971 303.96057 4.13189
 6496 6.995 276.13382 300.58985 4.08179
 6497 6.996 274.11525 298.20924 4.06149
 6498 6.997 269.88754 296.52268 4.0331
 6499 6.998 274.87148 295.26528 4.07269
 6500 6.999 278.09341 294.2608 4.09604
 6501 7 274.51225 293.41153 4.07487
 6502 7.001 276.09953 292.66792 4.08802
 6503 7.002 284.51224 292.00415 4.14659
 6504 7.003 278.05239 291.40502 4.10306
 6505 7.004 275.35436 290.86017 4.08676
 6506 7.005 274.61132 290.36185 4.07903
 6507 7.006 277.56701 289.90393 4.10519
 6508 7.007 274.46221 289.48142 4.08352
 6509 7.008 273.35931 289.09024 4.07674
 6510 7.009 267.91808 288.72693 4.03694
 6511 7.01 273.51969 288.38859 4.08159
 6512 7.011 273.26354 288.0727 4.07987
 6513 7.012 269.03138 287.77713 4.04945
 6514 7.013 269.03751 287.50209 4.0497
 6515 7.014 264.79166 287.29566 4.01819
 6516 7.015 270.88257 287.33646 4.06931
 6517 7.016 272.93683 287.10853 4.07985
 6518 7.017 265.10865 286.89355 4.02218
 6519 7.018 268.04748 286.6905 4.047
 6520 7.019 264.57737 286.49847 4.02359
 6521 7.02 265.89756 286.31664 4.03071
 6522 7.021 269.90339 286.14428 4.06143
 6523 7.022 274.30296 285.98072 4.09192
 6524 7.023 274.46601 285.82534 4.09777
 6525 7.024 268.85517 285.67762 4.05279
 6526 7.025 270.17815 285.53704 4.06099
 6527 7.026 278.19315 285.40316 4.12336
 6528 7.027 274.13995 285.27555 4.09175
 6529 7.028 267.93363 285.15385 4.03987
 6530 7.029 267.46795 285.03771 4.03676
 6531 7.03 269.15574 284.92681 4.05229
 6532 7.031 265.94102 284.82327 4.02304
 6533 7.032 265.26346 284.76947 4.01543
 6534 7.033 264.18085 284.88638 4.0077
 6535 7.034 269.44435 284.79612 4.05104
 6536 7.035 271.71984 284.70991 4.06243
 6537 7.036 268.66708 284.62757 4.04089
 6538 7.037 269.24563 284.54891 4.04352
 6539 7.038 273.37093 284.47378 4.07265
 6540 7.039 272.23943 284.40204 4.06726
 6541 7.04 272.13134 284.33356 4.06489
 6542 7.041 258.93359 284.26821 3.96628
 6543 7.042 267.86464 284.19338 4.03099
 6544 7.043 277.68574 284.13366 4.10339
 6545 7.044 274.96278 283.99807 4.08545
 6546 7.045 274.10388 284.04835 4.07319
 6547 7.046 272.69783 284.07664 4.06298
 6548 7.047 275.69238 284.03089 4.08448
 6549 7.048 273.06623 283.98775 4.0628
 6550 7.049 270.84787 283.94717 4.04595
 6551 7.05 274.75706 283.90911 4.07164
 6552 7.051 265.69873 283.87356 4.00482
 6553 7.052 270.26371 283.8405 4.03647
 6554 7.053 271.16991 283.80991 4.04392
 6555 7.054 270.76804 283.78181 4.0387
 6556 7.055 273.09723 283.75619 4.05483
 6557 7.056 271.24328 283.73308 4.04025
 6558 7.057 267.65125 283.71251 4.01081
 6559 7.058 269.84214 283.69451 4.02829
 6560 7.059 273.95748 283.67912 4.0574
 6561 7.06 266.52648 283.66642 3.99877
 6562 7.061 270.21324 283.65648 4.02652
 6563 7.062 270.94476 283.64937 4.03019
 6564 7.063 265.42307 283.64519 3.98903
 6565 7.064 275.17886 283.64407 4.05851
 6566 7.065 268.87873 283.64614 4.01272
 6567 7.066 268.1598 283.65154 4.00315
 6568 7.067 266.37593 283.66045 3.99156
 6569 7.068 261.59407 283.67306 3.95064
 6570 7.069 267.36243 283.68961 3.99338
 6571 7.07 272.92939 283.71033 4.03223
 6572 7.071 269.33507 283.73553 4.00492
 6573 7.072 268.90291 283.76553 4.00029
 6574 7.073 277.26724 283.80069 4.06134
 6575 7.074 272.33257 283.84197 4.02426
 6576 7.075 268.06463 283.89263 3.9917
 6577 7.076 269.10863 283.9468 3.99876
 6578 7.077 269.2609 284.00755 3.99776
 6579 7.078 266.73747 284.07628 3.97923
 6580 7.079 263.10453 284.15382 3.94982
 6581 7.08 272.55932 284.24112 4.01913
 6582 7.081 269.45446 284.33931 3.99383
 6583 7.082 270.11493 284.44969 3.99648
 6584 7.083 263.04855 284.57376 3.94162
 6585 7.084 270.43037 284.7133 3.99743
 6586 7.085 274.63894 284.87042 4.02214
 6587 7.086 269.34108 285.06858 3.98382
 6588 7.087 271.9217 285.42812 3.99952
 6589 7.088 275.57514 285.72721 4.02246
 6590 7.089 278.80583 285.98717 4.04517
 6591 7.09 276.30347 286.2833 4.0241
 6592 7.091 269.57178 286.62203 3.97039
 6593 7.092 268.83143 287.0113 3.95759
 6594 7.093 271.33758 287.46104 3.9785
 6595 7.094 273.51468 287.98373 3.99021
 6596 7.095 276.19553 288.59528 4.00718
 6597 7.096 273.26366 289.3162 3.97741
 6598 7.097 274.14644 290.17322 3.98471
 6599 7.098 273.59257 291.20178 3.9749
 6600 7.099 273.85452 292.44956 3.97884
 6601 7.1 276.32754 293.9824 3.99512
 6602 7.101 277.797 295.89525 4.00041
 6603 7.102 280.03446 298.33718 4.01553
 6604 7.103 275.03123 301.57457 3.97703
 6605 7.104 284.76558 306.14593 4.03985
 6606 7.105 295.70177 313.18627 4.11559
 6607 7.106 312.25704 324.9458 4.22614
 6608 7.107 314.65393 345.28157 4.23876
 6609 7.108 344.07199 379.47715 4.4289
 6610 7.109 392.85981 432.52505 4.72925
 6611 7.11 482.06621 505.43605 5.23895
 6612 7.111 583.0112 589.71304 5.75608
 6613 7.112 688.94253 661.17216 6.2508
 6614 7.113 733.68228 683.70337 6.44976
 6615 7.114 678.64955 641.31671 6.20074
 6616 7.115 575.30645 560.82246 5.71147
 6617 7.116 465.09037 478.00508 5.13336
 6618 7.117 389.65414 411.41106 4.69526
 6619 7.118 346.84452 365.33106 4.43151
 6620 7.119 317.48844 336.72209 4.23862
 6621 7.12 306.27783 320.08216 4.1584
 6622 7.121 301.21727 310.46063 4.12224
 6623 7.122 284.84239 304.57129 4.00933
 6624 7.123 284.03831 300.62611 4.00178
 6625 7.124 280.03398 297.76221 3.97548
 6626 7.125 285.10305 295.57259 4.00525
 6627 7.126 280.95695 293.84827 3.97983
 6628 7.127 277.17615 292.46563 3.95039
 6629 7.128 285.16422 291.34254 4.00566
 6630 7.129 277.05874 290.42081 3.94387
 6631 7.13 265.48562 289.65781 3.86134
 6632 7.131 272.90334 289.02167 3.90971
 6633 7.132 265.73574 288.48821 3.85661
 6634 7.133 272.87149 288.03885 3.90658
 6635 7.134 274.78682 287.6591 3.91757
 6636 7.135 276.75323 287.33759 3.93264
 6637 7.136 278.84664 287.06527 3.94441
 6638 7.137 271.82911 286.83489 3.89443
 6639 7.138 276.44595 286.6406 3.9268
 6640 7.139 275.03984 286.47763 3.91624
 6641 7.14 272.62089 286.34209 3.89876
 6642 7.141 269.24793 286.23077 3.87539
 6643 7.142 273.88964 286.14103 3.90979
 6644 7.143 271.44088 286.07065 3.89388
 6645 7.144 278.60049 286.01783 3.94539
 6646 7.145 271.78856 285.98103 3.896
 6647 7.146 274.08905 285.95901 3.91066
 6648 7.147 273.49492 285.95071 3.90352
 6649 7.148 274.20423 285.95526 3.90897
 6650 7.149 268.94341 285.97197 3.8676
 6651 7.15 270.97846 286.00024 3.88637
 6652 7.151 275.84794 286.03963 3.91823
 6653 7.152 271.16605 286.08978 3.8853
 6654 7.153 276.10756 286.15044 3.92167
 6655 7.154 273.80481 286.22141 3.90466
 6656 7.155 267.66579 286.30261 3.86465
 6657 7.156 274.39699 286.394 3.91398
 6658 7.157 275.61221 286.49562 3.92235
 6659 7.158 274.77393 286.60756 3.91559
 6660 7.159 274.92161 286.73 3.92046
 6661 7.16 269.58403 286.86314 3.8853
 6662 7.161 274.57161 287.00729 3.92379
 6663 7.162 279.30825 287.16278 3.95782
 6664 7.163 276.77208 287.33002 3.94123
 6665 7.164 273.62535 287.5095 3.92057
 6666 7.165 277.10452 287.70176 3.94829
 6667 7.166 272.00276 287.90743 3.91069
 6668 7.167 272.50907 288.1272 3.91829
 6669 7.168 269.37735 288.36189 3.89623
 6670 7.169 277.34491 288.61237 3.95393
 6671 7.17 274.70369 288.87964 3.93218
 6672 7.171 279.76165 289.16482 3.97258
 6673 7.172 275.9305 289.46917 3.9467
 6674 7.173 272.232 289.79427 3.91957
 6675 7.174 281.46965 290.14125 3.9893
 6676 7.175 266.94263 290.51206 3.88663
 6677 7.176 276.2072 290.9144 3.95488
 6678 7.177 280.04658 291.38137 3.98607
 6679 7.178 273.38702 291.83896 3.93748
 6680 7.179 280.89605 292.3278 3.99186
 6681 7.18 275.29221 292.85313 3.958
 6682 7.181 281.70167 293.41856 4.0041
 6683 7.182 280.72395 294.02823 3.99837
 6684 7.183 282.65921 294.66304 4.01494
 6685 7.184 273.51322 295.36723 3.95315
 6686 7.185 283.97786 295.90573 4.03016
 6687 7.186 280.32156 296.74998 4.0098
 6688 7.187 277.70965 297.67079 3.99398
 6689 7.188 279.73886 298.67818 4.01206
 6690 7.189 285.43739 299.78637 4.05274
 6691 7.19 282.53272 301.05697 4.0327
 6692 7.191 279.75743 302.6652 4.01372
 6693 7.192 280.62932 304.16523 4.02376
 6694 7.193 284.65385 305.83961 4.05301
 6695 7.194 288.11957 307.7186 4.07947
 6696 7.195 291.54603 309.83963 4.10471
 6697 7.196 293.40161 312.24947 4.11775
 6698 7.197 289.86504 315.00721 4.09743
 6699 7.198 300.32053 318.18841 4.16836
 6700 7.199 302.6076 321.89093 4.18667
 6701 7.2 299.36445 326.24341 4.16377
 6702 7.201 313.08784 331.41784 4.26229
 6703 7.202 315.7838 337.64999 4.27776
 6704 7.203 328.2064 345.27747 4.36543
 6705 7.204 340.55563 354.82606 4.4483
 6706 7.205 357.74012 367.22695 4.55894
 6707 7.206 376.68437 384.34537 4.68227
 6708 7.207 408.38569 410.08248 4.87738
 6709 7.208 438.38411 452.13487 5.0514
 6710 7.209 498.80887 523.68345 5.39131
 6711 7.21 579.37442 642.88798 5.81301
 6712 7.211 700.42261 827.34338 6.3908
 6713 7.212 883.78334 1082.03577 7.18715
 6714 7.213 1139.6294 1381.11114 8.15418
 6715 7.214 1400.936 1645.66798 9.04501
 6716 7.215 1508.0936 1750.21861 9.38488
 6717 7.216 1398.1926 1627.37932 9.03432
 6718 7.217 1155.4045 1357.25591 8.2096
 6719 7.218 905.74414 1064.91577 7.26974
 6720 7.219 729.52587 822.78177 6.52193
 6721 7.22 607.68486 652.01352 5.9593
 6722 7.221 535.74594 545.40724 5.58902
 6723 7.222 489.97015 484.88395 5.34463
 6724 7.223 448.45267 452.79669 5.11395
 6725 7.224 429.47312 436.81587 5.00392
 6726 7.225 422.24644 430.0448 4.95793
 6727 7.226 418.59913 429.24879 4.94263
 6728 7.227 430.3223 433.18208 5.00966
 6729 7.228 431.32099 441.6232 5.01725
 6730 7.229 449.13874 455.02267 5.11739
 6731 7.23 481.17667 474.611 5.299
 6732 7.231 539.00277 503.06737 5.60999
 6733 7.232 593.85065 546.15907 5.88289
 6734 7.233 692.28998 615.81265 6.35966
 6735 7.234 806.95114 734.21494 6.86187
 6736 7.235 998.94001 936.20644 7.64144
 6737 7.236 1272.0829 1264.41635 8.61031
 6738 7.237 1716.9104 1751.42948 10.00362
 6739 7.238 2342.7542 2386.97045 11.69089
 6740 7.239 3147.9784 3072.21944 13.53503
 6741 7.24 3839.7999 3586.26822 14.9636
 6742 7.241 3956.5648 3667.11614 15.18039
 6743 7.242 3436.2189 3256.90572 14.13219
 6744 7.243 2652.0249 2588.34648 12.42048
 6745 7.244 1939.4195 1926.53481 10.61525
 6746 7.245 1474.8107 1403.6974 9.25754
 6747 7.246 1151.7263 1046.94872 8.17037
 6748 7.247 973.24175 830.31264 7.51609
 6749 7.248 844.79208 711.07957 6.99037
 6750 7.249 768.61711 652.0527 6.67103
 6751 7.25 732.18942 630.1835 6.51153
 6752 7.251 738.73333 636.74605 6.54124
 6753 7.252 774.01036 675.64452 6.69507
 6754 7.253 846.86511 762.93082 6.99803
 6755 7.254 999.96603 925.71747 7.60496
 6756 7.255 1197.7403 1195.51594 8.32365
 6757 7.256 1551.415 1591.66074 9.47463
 6758 7.257 2076.2524 2093.62684 10.95158
 6759 7.258 2704.8942 2604.44279 12.50072
 6760 7.259 3211.2208 2936.33147 13.62114
 6761 7.26 3245.2677 2911.77847 13.69998
 6762 7.261 2751.354 2544.69307 12.60487
 6763 7.262 2101.4192 2029.66681 11.01002
 6764 7.263 1610.882 1550.31366 9.63777
 6765 7.264 1258.0612 1193.3295 8.52144
 6766 7.265 1027.0857 977.7064 7.69958
 6767 7.266 934.30639 894.16106 7.33222
 6768 7.267 925.61662 931.13999 7.29873
 6769 7.268 1038.964 1084.53373 7.73193
 6770 7.269 1290.5051 1349.62337 8.60474
 6771 7.27 1689.1318 1698.87275 9.85055
 6772 7.271 2171.5193 2051.392 11.16228
 6773 7.272 2609.0723 2263.41242 12.23792
 6774 7.273 2601.6547 2210.07816 12.19914
 6775 7.274 2121.0848 1914.1732 11.02167
 6776 7.275 1510.3819 1519.9504 9.30397
 6777 7.276 1040.1337 1154.75652 7.72308
 6778 7.277 746.14529 874.42091 6.53332
 6779 7.278 562.37673 684.38875 5.66939
 6780 7.279 471.68788 566.22591 5.19482
 6781 7.28 416.34347 495.76501 4.88068
 6782 7.281 377.70023 453.14102 4.64519
 6783 7.282 361.05447 425.64159 4.53943
 6784 7.283 343.80936 406.39094 4.43242
 6785 7.284 329.06815 392.00909 4.33476
 6786 7.285 325.375 380.84244 4.30902
 6787 7.286 328.32748 372.00773 4.32664
 6788 7.287 317.38708 364.96956 4.25118
 6789 7.288 311.814 359.37087 4.21189
 6790 7.289 311.75824 354.96283 4.21234
 6791 7.29 304.94535 351.5712 4.1632
 6792 7.291 317.4674 349.07811 4.24498
 6793 7.292 311.70064 347.41284 4.20692
 6794 7.293 313.3704 346.55199 4.21694
 6795 7.294 315.10378 346.53383 4.22309
 6796 7.295 325.37053 347.49485 4.29161
 6797 7.296 318.672 349.72958 4.24555
 6798 7.297 324.71459 353.74658 4.28661
 6799 7.298 335.88365 360.24823 4.35791
 6800 7.299 353.57384 369.94811 4.47331
 6801 7.3 365.74215 383.22213 4.54545
 6802 7.301 390.22472 399.46552 4.69248
 6803 7.302 413.79919 415.96947 4.83111
 6804 7.303 445.21906 429.16133 5.00986
 6805 7.304 452.14905 437.47326 5.05096
 6806 7.305 463.78118 444.79722 5.11182
 6807 7.306 477.71094 457.78338 5.18085
 6808 7.307 517.23053 483.93916 5.394
 6809 7.308 581.67202 533.99173 5.71635
 6810 7.309 680.74859 625.49335 6.17831
 6811 7.31 820.59479 784.37555 6.78007
 6812 7.311 1036.822 1040.35496 7.62622
 6813 7.312 1373.6889 1412.67491 8.76999
 6814 7.313 1871.698 1885.33374 10.22348
 6815 7.314 2477.5335 2373.83824 11.76665
 6816 7.315 2933.0359 2708.56348 12.80338
 6817 7.316 2942.041 2715.06988 12.8123
 6818 7.317 2530.8791 2383.59783 11.88474
 6819 7.318 1932.0589 1888.61566 10.37269
 6820 7.319 1417.8009 1409.44039 8.88441
 6821 7.32 1088.3328 1032.38359 7.78238
 6822 7.321 848.9825 772.75658 6.87263
 6823 7.322 695.74532 610.35845 6.21903
 6824 7.323 587.99719 514.23231 5.71581
 6825 7.324 526.78209 457.34769 5.4082
 6826 7.325 457.47718 421.74032 5.03697
 6827 7.326 423.9109 397.46583 4.84559
 6828 7.327 390.79348 379.60253 4.64757
 6829 7.328 369.75141 365.7729 4.52304
 6830 7.329 356.79983 354.73944 4.43735
 6831 7.33 341.27448 345.76873 4.33849
 6832 7.331 327.10679 338.40395 4.24921
 6833 7.332 325.17655 332.42598 4.23585
 6834 7.333 321.96096 327.22318 4.21196
 6835 7.334 306.32466 322.79678 4.10821
 6836 7.335 300.13414 318.99568 4.06371
 6837 7.336 298.51919 315.6804 4.05351
 6838 7.337 300.40497 312.82747 4.06293
 6839 7.338 290.55207 310.33113 3.9933
 6840 7.339 286.79252 308.13507 3.967
 6841 7.34 291.03748 306.19385 3.99635
 6842 7.341 290.48483 304.47048 3.99066
 6843 7.342 283.26912 302.93463 3.94193
 6844 7.343 285.09405 301.56126 3.95466
 6845 7.344 281.94949 300.32954 3.92956
 6846 7.345 283.60495 299.22205 3.94293
 6847 7.346 279.44366 298.22414 3.91174
 6848 7.347 284.73715 297.32343 3.94719
 6849 7.348 283.35033 296.50942 3.93706
 6850 7.349 282.149 295.77313 3.93177
 6851 7.35 281.47934 295.1069 3.92549
 6852 7.351 274.26669 294.50417 3.87753
 6853 7.352 283.05006 293.95928 3.93566
 6854 7.353 273.83408 293.46738 3.87609
 6855 7.354 274.8914 293.02427 3.88246
 6856 7.355 280.71196 292.62635 3.92233
 6857 7.356 272.71794 292.27052 3.86544
 6858 7.357 281.78919 291.95412 3.93153
 6859 7.358 276.50798 291.67489 3.89169
 6860 7.359 273.46684 291.43091 3.86954
 6861 7.36 278.8089 291.22057 3.90976
 6862 7.361 273.4349 291.04256 3.87013
 6863 7.362 277.78352 290.89582 3.90167
 6864 7.363 276.86745 290.77954 3.89265
 6865 7.364 276.71891 290.69314 3.89107
 6866 7.365 271.872 290.63627 3.85716
 6867 7.366 277.09324 290.60878 3.89144
 6868 7.367 273.348 290.61075 3.86629
 6869 7.368 275.24636 290.64246 3.87975
 6870 7.369 275.94563 290.70442 3.88485
 6871 7.37 276.09798 290.79739 3.88409
 6872 7.371 270.53229 290.92233 3.84334
 6873 7.372 273.62818 291.08051 3.86449
 6874 7.373 278.57448 291.27345 3.89714
 6875 7.374 282.58614 291.503 3.92458
 6876 7.375 281.41054 291.77136 3.9199
 6877 7.376 276.0437 292.08111 3.88006
 6878 7.377 276.27573 292.43531 3.88009
 6879 7.378 276.27474 292.83752 3.88197
 6880 7.379 276.63967 293.29189 3.88265
 6881 7.38 282.80773 293.80329 3.92639
 6882 7.381 274.79956 294.37742 3.86655
 6883 7.382 275.52181 295.02096 3.87408
 6884 7.383 276.71177 295.74179 3.88575
 6885 7.384 280.30635 296.54919 3.91014
 6886 7.385 275.58306 297.45422 3.87735
 6887 7.386 281.49802 298.47008 3.91863
 6888 7.387 279.56661 299.61267 3.90682
 6889 7.388 276.09938 300.90129 3.88349
 6890 7.389 294.03379 302.35951 4.01153
 6891 7.39 283.16674 304.0165 3.93588
 6892 7.391 281.80776 305.90866 3.93028
 6893 7.392 283.54847 308.0821 3.94428
 6894 7.393 291.55266 310.59603 3.99996
 6895 7.394 293.74952 313.52821 4.01855
 6896 7.395 299.52916 316.98387 4.06104
 6897 7.396 295.94654 321.1129 4.03796
 6898 7.397 307.58441 326.1468 4.11665
 6899 7.398 312.51611 332.48389 4.1506
 6900 7.399 314.27174 340.87859 4.16312
 6901 7.4 326.67384 352.80618 4.24645
 6902 7.401 345.24931 371.00177 4.36552
 6903 7.402 366.78924 399.90963 4.50219
 6904 7.403 398.72144 445.38163 4.6959
 6905 7.404 445.59112 512.86464 4.96783
 6906 7.405 508.07526 603.82226 5.30686
 6907 7.406 596.61058 710.24566 5.75391
 6908 7.407 687.21419 807.62441 6.18307
 6909 7.408 752.70158 856.51951 6.46971
 6910 7.409 727.87324 833.47271 6.36596
 6911 7.41 668.56564 760.26161 6.10878
 6912 7.411 615.83338 677.86869 5.86296
 6913 7.412 580.47982 614.57173 5.69432
 6914 7.413 584.12904 583.44458 5.71487
 6915 7.414 621.9164 591.03513 5.90181
 6916 7.415 703.38842 646.35497 6.28249
 6917 7.416 819.65868 767.99764 6.7838
 6918 7.417 1035.5184 985.8992 7.6315
 6919 7.418 1360.3841 1333.15663 8.74987
 6920 7.419 1734.6746 1825.45645 9.88489
 6921 7.42 2196.9213 2428.46217 11.12806
 6922 7.421 2625.3361 3016.51864 12.16549
 6923 7.422 3008.7222 3365.10245 13.04352
 6924 7.423 3069.4224 3285.91794 13.1616
 6925 7.424 2637.1677 2822.8866 12.20459
 6926 7.425 2048.0787 2202.53297 10.74894
 6927 7.426 1507.146 1623.58966 9.22134
 6928 7.427 1086.4692 1175.33724 7.83742
 6929 7.428 817.2312 868.87543 6.79651
 6930 7.429 664.17311 677.20093 6.1256
 6931 7.43 558.43164 563.03594 5.62632
 6932 7.431 479.30944 494.77009 5.2063
 6933 7.432 434.65916 451.59036 4.95912
 6934 7.433 399.86053 421.94793 4.76025
 6935 7.434 378.4311 400.06611 4.63177
 6936 7.435 366.83305 383.11337 4.56048
 6937 7.436 357.36733 369.59721 4.50349
 6938 7.437 331.64791 358.62543 4.33645
 6939 7.438 321.88305 349.60244 4.27526
 6940 7.439 319.71974 342.10351 4.26365
 6941 7.44 314.31372 335.79865 4.22575
 6942 7.441 311.63016 330.48447 4.20773
 6943 7.442 302.92647 325.83876 4.15205
 6944 7.443 297.64235 321.97343 4.11246
 6945 7.444 294.86144 318.65269 4.0949
 6946 7.445 288.50738 315.79021 4.05301
 6947 7.446 282.74524 313.31737 4.00921
 6948 7.447 282.62289 311.17921 4.01119
 6949 7.448 290.65742 309.33165 4.07015
 6950 7.449 289.69664 307.7393 4.05978
 6951 7.45 275.80784 306.37398 3.96253
 6952 7.451 277.56432 305.21381 3.98019
 6953 7.452 281.34639 304.24444 4.00415
 6954 7.453 281.46523 303.47834 4.00834
 6955 7.454 271.69849 302.97185 3.93596
 6956 7.455 285.52091 302.55528 4.03695
 6957 7.456 275.62629 302.35198 3.96408
 6958 7.457 274.80363 302.39175 3.95925
 6959 7.458 272.31284 302.68851 3.94004
 6960 7.459 275.50784 303.20104 3.96596
 6961 7.46 277.52023 303.858 3.98179
 6962 7.461 282.4952 304.51001 4.02019
 6963 7.462 287.82121 305.04926 4.06043
 6964 7.463 290.72491 305.55149 4.08129
 6965 7.464 281.76165 306.23057 4.01749
 6966 7.465 288.49409 307.29602 4.07049
 6967 7.466 289.728 308.90088 4.078
 6968 7.467 288.08535 311.26808 4.07028
 6969 7.468 302.14391 314.49783 4.17161
 6970 7.469 308.57735 319.93747 4.21697
 6971 7.47 320.29724 328.78531 4.29798
 6972 7.471 345.74774 343.54723 4.46885
 6973 7.472 375.15734 367.62048 4.65507
 6974 7.473 415.23373 404.32057 4.89698
 6975 7.474 480.66231 454.81081 5.27351
 6976 7.475 545.85901 514.93869 5.61745
 6977 7.476 590.72889 571.32158 5.84644
 6978 7.477 619.56069 601.54857 5.98241
 6979 7.478 622.57193 589.50574 5.99732
 6980 7.479 562.65831 543.17539 5.69839
 6981 7.48 488.38549 485.06875 5.30698
 6982 7.481 418.97881 432.7555 4.91165
 6983 7.482 382.29309 393.6211 4.68963
 6984 7.483 349.69484 368.20178 4.48224
 6985 7.484 335.01386 353.79797 4.38561
 6986 7.485 326.52918 346.97628 4.329
 6987 7.486 324.50544 344.93817 4.31151
 6988 7.487 313.25936 346.03508 4.23766
 6989 7.488 318.81045 349.2166 4.27117
 6990 7.489 312.97926 354.69619 4.22704
 6991 7.49 323.66377 362.27043 4.297
 6992 7.491 328.8258 372.05524 4.32765
 6993 7.492 340.69624 384.17332 4.40512
 6994 7.493 354.68011 398.9311 4.4939
 6995 7.494 366.91507 417.60965 4.56517
 6996 7.495 394.51071 443.61295 4.73493
 6997 7.496 429.23697 483.65134 4.93824
 6998 7.497 482.14206 549.83905 5.22769
 6999 7.498 568.59651 662.03743 5.67631
 7000 7.499 700.03939 847.36618 6.2906
 7001 7.5 946.21429 1133.16692 7.30183
 7002 7.501 1327.6385 1530.90779 8.65143
 7003 7.502 1871.4437 2011.9719 10.25897
 7004 7.503 2455.0426 2475.26562 11.74212
 7005 7.504 2882.903 2744.05549 12.71062
 7006 7.505 2854.9983 2674.46597 12.63357
 7007 7.506 2348.6397 2306.64774 11.44869
 7008 7.507 1713.8601 1818.7984 9.77008
 7009 7.508 1224.3887 1364.21207 8.24477
 7010 7.509 874.41415 1011.81765 6.96223
 7011 7.51 650.52092 770.51276 5.99773
 7012 7.511 535.95111 619.65903 5.44328
 7013 7.512 469.37832 530.41088 5.08708
 7014 7.513 426.18779 478.07809 4.84358
 7015 7.514 389.86473 446.25077 4.62958
 7016 7.515 363.04061 425.75417 4.46711
 7017 7.516 355.89419 412.0012 4.4218
 7018 7.517 353.46926 402.79402 4.40365
 7019 7.518 346.72317 397.05272 4.35686
 7020 7.519 350.01733 394.22573 4.37689
 7021 7.52 347.15041 394.05383 4.35521
 7022 7.521 355.69609 396.48643 4.40278
 7023 7.522 367.64641 401.66453 4.47418
 7024 7.523 381.5628 409.95039 4.55887
 7025 7.524 393.58397 422.03182 4.62271
 7026 7.525 422.1007 439.20094 4.78577
 7027 7.526 467.65667 464.03451 5.03021
 7028 7.527 517.93107 501.83933 5.28733
 7029 7.528 591.59801 563.12877 5.64898
 7030 7.529 702.82985 666.59503 6.14765
 7031 7.53 845.80237 840.29514 6.73526
 7032 7.531 1066.3805 1117.02991 7.55278
 7033 7.532 1415.2703 1520.3249 8.69986
 7034 7.533 1911.7659 2040.2105 10.10323
 7035 7.534 2555.5853 2600.11966 11.66044
 7036 7.535 3138.2875 3030.22967 12.91566
 7037 7.536 3272.5144 3120.99313 13.18171
 7038 7.537 2866.8755 2810.81155 12.32753
 7039 7.538 2219.7523 2271.10796 10.8328
 7040 7.539 1648.0607 1715.06009 9.32484
 7041 7.54 1249.6114 1258.0537 8.12199
 7042 7.541 954.88809 931.23373 7.09427
 7043 7.542 783.3955 720.22614 6.42211
 7044 7.543 656.45461 593.01376 5.87772
 7045 7.544 563.54129 518.06682 5.44163
 7046 7.545 514.26246 472.45264 5.19646
 7047 7.546 466.22683 443.11588 4.94547
 7048 7.547 419.962 422.87834 4.68962
 7049 7.548 391.98498 408.37043 4.53346
 7050 7.549 382.90483 397.93141 4.47479
 7051 7.55 372.59689 390.67675 4.41495
 7052 7.551 360.3182 386.10538 4.33763
 7053 7.552 356.82951 383.94766 4.31579
 7054 7.553 362.39201 384.1155 4.34776
 7055 7.554 371.25815 386.71392 4.3991
 7056 7.555 370.82147 391.90135 4.39566
 7057 7.556 374.78291 400.23685 4.41626
 7058 7.557 408.8704 412.70857 4.61333
 7059 7.558 436.59777 431.29918 4.76591
 7060 7.559 476.78934 460.10354 4.98052
 7061 7.56 556.27117 507.26541 5.37682
 7062 7.561 649.08225 587.36702 5.81317
 7063 7.562 798.23445 722.55046 6.44555
 7064 7.563 1030.3187 939.21739 7.3278
 7065 7.564 1330.5164 1257.35414 8.32781
 7066 7.565 1681.0164 1671.78738 9.36605
 7067 7.566 2085.8372 2126.1954 10.43418
 7068 7.567 2440.7638 2488.96795 11.27907
 7069 7.568 2562.9716 2585.91228 11.57091
 7070 7.569 2356.1515 2351.74896 11.08846
 7071 7.57 1912.5237 1918.76756 10.00139
 7072 7.571 1422.8326 1463.80241 8.62275
 7073 7.572 1054.733 1085.37165 7.4249
 7074 7.573 785.97664 812.03438 6.40764
 7075 7.574 643.78427 633.90506 5.80305
 7076 7.575 536.32788 525.49222 5.29768
 7077 7.576 462.06494 460.90704 4.91736
 7078 7.577 423.02544 421.09886 4.70554
 7079 7.578 382.2077 394.65129 4.47589
 7080 7.579 351.18747 375.60146 4.28674
 7081 7.58 348.04277 361.02675 4.27193
 7082 7.581 329.38911 349.45312 4.15608
 7083 7.582 314.01463 340.05183 4.05818
 7084 7.583 308.79612 332.29458 4.02806
 7085 7.584 306.44825 325.81358 4.01181
 7086 7.585 300.38268 320.34023 3.97476
 7087 7.586 286.15874 315.67327 3.8813
 7088 7.587 285.34635 311.65927 3.87744
 7089 7.588 280.69462 308.17965 3.84988
 7090 7.589 284.66683 305.14163 3.87626
 7091 7.59 282.46083 302.47181 3.86591
 7092 7.591 276.84427 300.11152 3.82978
 7093 7.592 274.60721 298.01342 3.8154
 7094 7.593 279.15881 296.13897 3.84918
 7095 7.594 269.31184 294.45655 3.7842
 7096 7.595 275.56919 292.93998 3.83063
 7097 7.596 275.78511 291.56751 3.83001
 7098 7.597 272.67401 290.32086 3.81278
 7099 7.598 262.7153 289.18493 3.74133
 7100 7.599 268.35717 288.14639 3.78208
 7101 7.6 260.88866 287.19403 3.73071
 7102 7.601 268.62926 286.31833 3.78608
 7103 7.602 266.94137 285.51108 3.77609
 7104 7.603 264.69213 284.76519 3.76164
 7105 7.604 266.7698 284.0745 3.77798
 7106 7.605 252.09457 283.43498 3.67423
 7107 7.606 268.44536 282.85373 3.79453
 7108 7.607 263.15879 282.32964 3.75442
 7109 7.608 259.85004 281.81264 3.7333
 7110 7.609 263.37482 281.32979 3.76063
 7111 7.61 262.49186 280.87825 3.75468
 7112 7.611 261.36533 280.4555 3.7498
 7113 7.612 264.62825 280.05929 3.77441
 7114 7.613 263.0152 279.68761 3.76548
 7115 7.614 265.21037 279.33868 3.78095
 7116 7.615 260.57988 279.0109 3.7517
 7117 7.616 261.89111 278.70282 3.75924
 7118 7.617 260.91889 278.41316 3.75469
 7119 7.618 260.79182 278.14077 3.75541
 7120 7.619 255.831 277.88461 3.72311
 7121 7.62 263.58398 277.64374 3.78062
 7122 7.621 261.71723 277.41733 3.76674
 7123 7.622 254.56637 277.20464 3.71706
 7124 7.623 264.96747 277.00499 3.79319
 7125 7.624 256.41243 276.81779 3.73486
 7126 7.625 254.31078 276.6425 3.71959
 7127 7.626 258.71598 276.47865 3.75291
 7128 7.627 265.09196 276.32584 3.80197
 7129 7.628 259.00955 276.18371 3.75903
 7130 7.629 261.48564 276.05194 3.77667
 7131 7.63 265.79468 275.93028 3.8093
 7132 7.631 258.48726 275.81852 3.75675
 7133 7.632 254.97585 275.71648 3.72933
 7134 7.633 258.90511 275.62405 3.76081
 7135 7.634 266.10138 275.54114 3.81342
 7136 7.635 257.1056 275.46769 3.74817
 7137 7.636 255.3325 275.40376 3.73818
 7138 7.637 254.529 275.34914 3.73211
 7139 7.638 251.73214 275.3044 3.71203
 7140 7.639 255.51685 275.26513 3.74141
 7141 7.64 258.15167 275.23884 3.75936
 7142 7.641 263.54465 275.18042 3.7997
 7143 7.642 264.05532 275.177 3.80434
 7144 7.643 255.66358 275.19037 3.74043
 7145 7.644 258.80251 275.2347 3.76479
 7146 7.645 266.20375 275.26519 3.81856
 7147 7.646 265.93554 275.30809 3.81815
 7148 7.647 259.05898 275.36406 3.76647
 7149 7.648 259.01797 275.43387 3.76629
 7150 7.649 262.05524 275.51838 3.78712
 7151 7.65 258.83919 275.6186 3.76307
 7152 7.651 260.67302 275.73566 3.77882
 7153 7.652 249.28339 275.87084 3.69767
 7154 7.653 256.31902 276.0236 3.74503
 7155 7.654 250.11661 276.16442 3.70364
 7156 7.655 261.6984 276.08933 3.78641
 7157 7.656 253.67714 276.31663 3.73176
 7158 7.657 249.50622 276.57178 3.69932
 7159 7.658 251.8252 276.85766 3.71766
 7160 7.659 260.1697 277.17758 3.77749
 7161 7.66 256.78684 277.53537 3.75214
 7162 7.661 260.02561 277.93545 3.77519
 7163 7.662 259.63056 278.38298 3.77608
 7164 7.663 260.23888 278.88399 3.78067
 7165 7.664 261.96404 279.47369 3.79512
 7166 7.665 258.85009 280.33012 3.77195
 7167 7.666 262.31517 281.06353 3.79836
 7168 7.667 260.37279 281.86538 3.78664
 7169 7.668 254.52396 282.77179 3.7451
 7170 7.669 254.43959 283.79972 3.7402
 7171 7.67 266.79942 284.96979 3.83435
 7172 7.671 264.77424 286.30721 3.81838
 7173 7.672 268.53461 287.84306 3.8481
 7174 7.673 269.41932 289.61605 3.85674
 7175 7.674 269.48643 291.67477 3.8599
 7176 7.675 269.67757 294.08092 3.86117
 7177 7.676 274.55011 296.91366 3.89727
 7178 7.677 273.75508 300.27594 3.8932
 7179 7.678 276.75892 304.30365 3.91595
 7180 7.679 279.55762 309.18017 3.93784
 7181 7.68 288.17999 315.16256 3.99819
 7182 7.681 303.40335 322.63736 4.10454
 7183 7.682 316.19154 332.25213 4.18887
 7184 7.683 336.09526 345.22137 4.31949
 7185 7.684 351.99167 363.95911 4.41967
 7186 7.685 400.5145 393.14225 4.71612
 7187 7.686 441.79194 440.97265 4.9491
 7188 7.687 539.36473 519.69822 5.46602
 7189 7.688 646.95628 643.77551 5.98612
 7190 7.689 786.60188 824.26811 6.60278
 7191 7.69 973.31629 1059.21957 7.34089
 7192 7.691 1192.8486 1320.18111 8.12191
 7193 7.692 1377.2745 1538.9989 8.72516
 7194 7.693 1521.8088 1623.76718 9.16684
 7195 7.694 1481.6157 1537.61177 9.0499
 7196 7.695 1297.651 1344.35976 8.46091
 7197 7.696 1071.6857 1127.13749 7.69103
 7198 7.697 878.56148 925.7043 6.95951
 7199 7.698 706.76135 752.17967 6.23995
 7200 7.699 589.66762 613.813 5.6985
 7201 7.7 490.20058 512.33335 5.19497
 7202 7.701 417.96756 442.20002 4.79285
 7203 7.702 383.71179 395.3569 4.59071
 7204 7.703 355.1205 364.5364 4.4172
 7205 7.704 330.88658 344.13871 4.26122
 7206 7.705 317.16744 330.22873 4.16733
 7207 7.706 304.99623 320.27376 4.08771
 7208 7.707 293.02462 312.77029 4.00376
 7209 7.708 283.16926 306.86972 3.93048
 7210 7.709 277.07297 302.09095 3.88706
 7211 7.71 272.27159 298.14331 3.84984
 7212 7.711 268.58644 294.81581 3.8223
 7213 7.712 275.87849 292.02501 3.8695
 7214 7.713 268.90378 289.64451 3.81828
 7215 7.714 267.43197 287.59861 3.80109
 7216 7.715 258.62123 285.82882 3.73725
 7217 7.716 261.62554 284.28981 3.75585
 7218 7.717 259.63707 282.94685 3.73809
 7219 7.718 257.87684 281.77476 3.72346
 7220 7.719 258.81472 280.75805 3.72744
 7221 7.72 257.8893 279.89137 3.72115
 7222 7.721 262.76192 279.17857 3.7525
 7223 7.722 261.93489 278.62756 3.74538
 7224 7.723 255.94034 278.23927 3.7006
 7225 7.724 263.21951 277.99036 3.75236
 7226 7.725 260.94193 277.81095 3.73201
 7227 7.726 253.88399 277.57208 3.68013
 7228 7.727 258.94856 277.13501 3.71873
 7229 7.728 258.31569 276.47328 3.71132
 7230 7.729 258.88996 275.70196 3.71378
 7231 7.73 255.62479 274.95612 3.6894
 7232 7.731 259.27299 274.30765 3.71419
 7233 7.732 261.80739 273.7744 3.72896
 7234 7.733 255.58355 273.34474 3.68517
 7235 7.734 258.93872 272.99543 3.7099
 7236 7.735 260.68977 272.70338 3.71809
 7237 7.736 256.95503 272.45122 3.69522
 7238 7.737 247.13602 272.22792 3.619
 7239 7.738 255.93778 272.00997 3.68293
 7240 7.739 250.36744 271.8172 3.64522
 7241 7.74 251.42399 271.43328 3.6501
 7242 7.741 249.86084 271.28509 3.63947
 7243 7.742 258.39201 271.15075 3.69874
 7244 7.743 245.01894 271.02936 3.60327
 7245 7.744 252.2308 270.92015 3.65452
 7246 7.745 256.24634 270.82254 3.68101
 7247 7.746 246.29467 270.73602 3.60836
 7248 7.747 251.27111 270.66024 3.64599
 7249 7.748 256.86354 270.5949 3.68303
 7250 7.749 252.59433 270.53983 3.65151
 7251 7.75 248.98491 270.49492 3.62724
 7252 7.751 258.92705 270.46014 3.69635
 7253 7.752 256.30587 270.43555 3.67801
 7254 7.753 247.82699 270.42129 3.61607
 7255 7.754 254.30531 270.41758 3.66241
 7256 7.755 251.87831 270.42475 3.64671
 7257 7.756 255.09185 270.44319 3.66876
 7258 7.757 253.47321 270.47343 3.65449
 7259 7.758 243.22615 270.5161 3.58278
 7260 7.759 256.79426 270.57197 3.68171
 7261 7.76 253.77729 270.64194 3.65885
 7262 7.761 258.5931 270.7271 3.69098
 7263 7.762 256.03473 270.82872 3.67051
 7264 7.763 253.40982 270.94829 3.65131
 7265 7.764 251.46405 271.0876 3.63398
 7266 7.765 249.4461 271.2487 3.62249
 7267 7.766 243.69537 271.43406 3.57797
 7268 7.767 253.17183 271.64657 3.64826
 7269 7.768 257.20609 271.88966 3.67514
 7270 7.769 250.55097 272.16741 3.6249
 7271 7.77 257.6011 272.47832 3.67443
 7272 7.771 261.3272 272.81455 3.70102
 7273 7.772 253.53596 272.97999 3.6432
 7274 7.773 256.81241 273.45884 3.66268
 7275 7.774 254.79394 274.00944 3.64874
 7276 7.775 253.83525 274.64486 3.64303
 7277 7.776 256.95805 275.38141 3.66221
 7278 7.777 262.70012 276.23957 3.70308
 7279 7.778 250.86417 277.24535 3.61624
 7280 7.779 256.0789 278.43217 3.65269
 7281 7.78 266.28617 279.84345 3.72438
 7282 7.781 260.7885 281.53654 3.6847
 7283 7.782 268.36113 283.58893 3.73752
 7284 7.783 275.97161 286.10992 3.79081
 7285 7.784 273.42561 289.26028 3.77374
 7286 7.785 276.58465 293.3127 3.79479
 7287 7.786 290.16211 298.7791 3.88434
 7288 7.787 304.09594 306.67942 3.97693
 7289 7.788 322.68026 318.99946 4.09543
 7290 7.789 338.35865 339.24874 4.19259
 7291 7.79 371.18349 372.73455 4.38748
 7292 7.791 422.26708 425.65373 4.68233
 7293 7.792 481.44178 502.9233 5.0002
 7294 7.793 581.72673 603.98526 5.49494
 7295 7.794 712.90582 717.04688 6.08411
 7296 7.795 850.70797 812.54521 6.6472
 7297 7.796 915.05807 847.49855 6.89738
 7298 7.797 856.03445 800.6088 6.67031
 7299 7.798 719.4758 699.16766 6.11024
 7300 7.799 581.01378 586.30386 5.49499
 7301 7.8 489.12525 488.64333 5.03938
 7302 7.801 420.39947 415.51652 4.67526
 7303 7.802 372.45047 366.26909 4.39787
 7304 7.803 344.7558 335.50417 4.23276
 7305 7.804 317.16013 316.95502 4.06185
 7306 7.805 299.01187 305.44372 3.94498
 7307 7.806 301.00093 298.12859 3.9564
 7308 7.807 286.23292 293.02024 3.85761
 7309 7.808 275.10375 289.2137 3.78374
 7310 7.809 270.27944 286.25448 3.75084
 7311 7.81 275.51058 283.89669 3.78531
 7312 7.811 263.68889 281.99053 3.70525
 7313 7.812 259.63384 280.43488 3.67399
 7314 7.813 261.94156 279.15712 3.6923
 7315 7.814 259.62251 278.10349 3.67634
 7316 7.815 252.64669 277.2334 3.62507
 7317 7.816 257.97653 276.51594 3.66266
 7318 7.817 264.34452 275.9274 3.70504
 7319 7.818 251.99888 275.44948 3.61956
 7320 7.819 253.82798 275.06814 3.63187
 7321 7.82 253.86571 274.77265 3.63251
 7322 7.821 258.50573 274.55499 3.66426
 7323 7.822 252.74135 274.40937 3.62148
 7324 7.823 249.20599 274.33197 3.60007
 7325 7.824 250.14278 274.32067 3.60504
 7326 7.825 256.80853 274.37503 3.65228
 7327 7.826 250.57339 274.49619 3.60882
 7328 7.827 252.47533 274.68702 3.62327
 7329 7.828 253.08516 274.95222 3.6286
 7330 7.829 251.65047 275.29864 3.61826
 7331 7.83 254.63201 275.73565 3.63949
 7332 7.831 254.65912 276.27575 3.64052
 7333 7.832 254.53155 276.9354 3.64202
 7334 7.833 259.80723 277.73616 3.68063
 7335 7.834 252.47289 278.70638 3.62367
 7336 7.835 256.48713 279.88354 3.65731
 7337 7.836 258.52701 281.31796 3.67393
 7338 7.837 260.64285 283.07883 3.68864
 7339 7.838 268.38094 285.2663 3.74308
 7340 7.839 266.76905 288.0383 3.73297
 7341 7.84 271.07512 291.67373 3.76351
 7342 7.841 278.71484 296.71069 3.81907
 7343 7.842 291.63864 304.20666 3.90497
 7344 7.843 309.24651 316.12169 4.0251
 7345 7.844 329.76486 335.67434 4.1539
 7346 7.845 367.40716 367.28318 4.38729
 7347 7.846 416.97801 415.56706 4.67741
 7348 7.847 474.19017 483.06169 4.9907
 7349 7.848 556.77671 566.65216 5.41099
 7350 7.849 639.30402 652.91067 5.7963
 7351 7.85 708.8792 715.12365 6.10654
 7352 7.851 727.50486 724.07853 6.1911
 7353 7.852 669.32559 673.92459 5.93891
 7354 7.853 581.3516 590.29989 5.53814
 7355 7.854 486.44373 503.84934 5.06884
 7356 7.855 415.59904 431.68209 4.68526
 7357 7.856 356.0338 378.9103 4.33886
 7358 7.857 325.41487 343.92737 4.15109
 7359 7.858 301.10718 322.29034 3.99369
 7360 7.859 291.89037 309.33411 3.93403
 7361 7.86 278.54401 301.45416 3.84245
 7362 7.861 276.0974 296.39498 3.82569
 7363 7.862 268.77838 292.93575 3.77792
 7364 7.863 267.62425 290.45433 3.76685
 7365 7.864 263.63613 288.63656 3.74381
 7366 7.865 260.62532 287.31166 3.72265
 7367 7.866 259.90411 286.37644 3.71979
 7368 7.867 259.43502 285.76351 3.71772
 7369 7.868 260.16347 285.42824 3.72417
 7370 7.869 257.12126 285.34674 3.70476
 7371 7.87 257.44736 285.50592 3.70967
 7372 7.871 253.43067 285.87212 3.67753
 7373 7.872 266.61639 286.46495 3.77935
 7374 7.873 265.25412 287.29717 3.76864
 7375 7.874 259.93835 288.39256 3.73378
 7376 7.875 263.14102 289.78866 3.76058
 7377 7.876 269.28119 291.54226 3.80441
 7378 7.877 271.9309 293.74173 3.82581
 7379 7.878 274.69673 296.5362 3.84601
 7380 7.879 284.54257 300.20306 3.91729
 7381 7.88 288.82869 305.2864 3.94725
 7382 7.881 291.63749 312.83028 3.96646
 7383 7.882 311.58702 324.66191 4.10287
 7384 7.883 322.82277 343.53325 4.17247
 7385 7.884 355.8467 372.77739 4.37946
 7386 7.885 395.44564 415.15799 4.61909
 7387 7.886 457.12482 470.83038 4.96874
 7388 7.887 539.1496 534.41968 5.39699
 7389 7.888 617.83803 591.60598 5.77523
 7390 7.889 671.93572 620.39457 6.01831
 7391 7.89 652.29148 606.76012 5.93496
 7392 7.891 583.62272 560.20239 5.61101
 7393 7.892 502.50394 502.77702 5.2097
 7394 7.893 423.85482 451.24553 4.78189
 7395 7.894 383.38526 413.01597 4.54832
 7396 7.895 360.45921 389.17234 4.41162
 7397 7.896 350.33162 377.63982 4.34836
 7398 7.897 338.85591 375.46634 4.278
 7399 7.898 349.12442 380.24182 4.34077
 7400 7.899 345.19927 390.7259 4.31827
 7401 7.9 358.57534 407.06013 4.39822
 7402 7.901 380.11466 431.12346 4.52606
 7403 7.902 404.6436 467.55362 4.67188
 7404 7.903 473.27101 525.68043 5.05119
 7405 7.904 553.46187 621.86192 5.46389
 7406 7.905 666.12105 780.35746 5.9902
 7407 7.906 878.8555 1029.6512 6.8808
 7408 7.907 1219.188 1391.63712 8.10116
 7409 7.908 1693.8309 1863.36963 9.54347
 7410 7.909 2379.0968 2391.44508 11.30848
 7411 7.91 3022.3446 2842.90768 12.75605
 7412 7.911 3351.7432 3023.57544 13.42515
 7413 7.912 3103.2709 2829.44174 12.9038
 7414 7.913 2437.9476 2370.7294 11.42867
 7415 7.914 1771.7724 1841.79888 9.74643
 7416 7.915 1237.3367 1372.5616 8.13672
 7417 7.916 867.98252 1013.91179 6.80582
 7418 7.917 649.89632 767.39409 5.89289
 7419 7.918 526.08151 610.52517 5.30082
 7420 7.919 449.37302 514.76222 4.8972
 7421 7.92 391.86805 456.03123 4.56909
 7422 7.921 359.99999 418.1639 4.37662
 7423 7.922 330.38706 391.87811 4.19191
 7424 7.923 310.36088 372.34516 4.06123
 7425 7.924 300.12615 357.12219 3.99209
 7426 7.925 292.35333 344.90599 3.93717
 7427 7.926 277.84697 334.92128 3.83694
 7428 7.927 280.80901 326.6547 3.85519
 7429 7.928 279.4814 319.74285 3.84361
 7430 7.929 270.78953 313.92593 3.78305
 7431 7.93 270.08876 309.00572 3.77606
 7432 7.931 263.5638 304.83076 3.72778
 7433 7.932 268.13333 301.32048 3.75936
 7434 7.933 264.90366 298.35319 3.73631
 7435 7.934 259.05068 296.14946 3.6893
 7436 7.935 257.67697 294.65687 3.68394
 7437 7.936 253.114 293.67879 3.64933
 7438 7.937 249.1341 293.10687 3.61549
 7439 7.938 251.42003 292.61248 3.63382
 7440 7.939 247.18883 291.63986 3.59815
 7441 7.94 250.90152 289.83305 3.62202
 7442 7.941 253.604 287.37495 3.64333
 7443 7.942 252.80486 284.75165 3.63464
 7444 7.943 257.81531 282.34229 3.66981
 7445 7.944 260.12095 280.31183 3.68241
 7446 7.945 250.23115 278.6762 3.6102
 7447 7.946 252.39751 277.37506 3.62688
 7448 7.947 245.92779 276.32423 3.57676
 7449 7.948 252.09405 275.44786 3.62034
 7450 7.949 252.02571 274.69126 3.618
 7451 7.95 243.67109 274.0201 3.56014
 7452 7.951 250.19773 273.41424 3.6042
 7453 7.952 251.79698 272.8617 3.61599
 7454 7.953 252.52744 272.35474 3.61825
 7455 7.954 255.39063 271.88781 3.63934
 7456 7.955 239.44687 271.45652 3.52517
 7457 7.956 245.23884 271.05729 3.56112
 7458 7.957 244.97634 270.68708 3.55976
 7459 7.958 238.27654 270.34331 3.51102
 7460 7.959 245.79295 270.02372 3.56366
 7461 7.96 243.73319 269.72635 3.54776
 7462 7.961 243.58594 269.44948 3.54671
 7463 7.962 248.92139 269.19162 3.58373
 7464 7.963 251.55242 268.95141 3.59977
 7465 7.964 249.20394 268.72768 3.58168
 7466 7.965 247.97085 268.51937 3.57255
 7467 7.966 242.85139 268.32553 3.53363
 7468 7.967 247.4705 268.14534 3.56664
 7469 7.968 251.51527 267.97788 3.59046
 7470 7.969 250.00963 267.82286 3.57843
 7471 7.97 248.94397 267.67949 3.56752
 7472 7.971 243.19689 267.54726 3.52272
 7473 7.972 243.03615 267.42571 3.5253
 7474 7.973 244.97069 267.31443 3.53655
 7475 7.974 250.23996 267.21309 3.56934
 7476 7.975 239.79804 267.12137 3.49601
 7477 7.976 239.1681 267.03903 3.49
 7478 7.977 251.35618 266.96585 3.57838
 7479 7.978 242.17869 266.90166 3.50688
 7480 7.979 246.07403 266.84634 3.53683
 7481 7.98 245.84787 266.79981 3.5324
 7482 7.981 246.17251 266.76201 3.53275
 7483 7.982 250.31262 266.73293 3.56164
 7484 7.983 248.79943 266.71261 3.54812
 7485 7.984 243.40609 266.70111 3.50946
 7486 7.985 246.03012 266.69855 3.52605
 7487 7.986 236.15651 266.70507 3.45346
 7488 7.987 241.95058 266.72089 3.4942
 7489 7.988 241.98423 266.74623 3.49089
 7490 7.989 242.84368 266.78141 3.49796
 7491 7.99 244.74648 266.82676 3.51037
 7492 7.991 248.26151 266.88269 3.53412
 7493 7.992 248.19547 266.94968 3.53066
 7494 7.993 246.34086 267.02826 3.51789
 7495 7.994 244.40594 267.11904 3.49941
 7496 7.995 243.14964 267.22274 3.49143
 7497 7.996 237.39264 267.34013 3.44822
 7498 7.997 247.75978 267.47213 3.5232
 7499 7.998 243.88044 267.61974 3.49201
 7500 7.999 245.07388 267.78428 3.49775
 7501 8 248.8164 267.97279 3.52759
 7502 8.001 240.98919 268.21497 3.47027
 7503 8.002 243.97026 268.43861 3.48841
 7504 8.003 246.62115 268.68542 3.50462
 7505 8.004 251.53061 268.95758 3.53999
 7506 8.005 240.8639 269.25758 3.46305
 7507 8.006 244.92905 269.58829 3.49133
 7508 8.007 246.63188 269.953 3.50387
 7509 8.008 245.28132 270.35551 3.49205
 7510 8.009 244.97343 270.80022 3.49063
 7511 8.01 250.12137 271.29226 3.52648
 7512 8.011 246.27482 271.83763 3.49667
 7513 8.012 249.37231 272.44339 3.52047
 7514 8.013 251.53569 273.11786 3.53518
 7515 8.014 254.1866 273.87098 3.55403
 7516 8.015 250.27673 274.71463 3.52672
 7517 8.016 248.22352 275.66316 3.50945
 7518 8.017 250.96672 276.73403 3.53157
 7519 8.018 248.99981 277.94871 3.51775
 7520 8.019 250.12316 279.33395 3.52388
 7521 8.02 249.1186 280.92381 3.51728
 7522 8.021 255.66931 282.76307 3.56428
 7523 8.022 257.69501 284.91361 3.57548
 7524 8.023 253.6467 287.46554 3.54686
 7525 8.024 261.28135 290.55493 3.60408
 7526 8.025 267.90385 294.38597 3.64578
 7527 8.026 272.31809 299.25001 3.67667
 7528 8.027 279.49256 305.53143 3.72537
 7529 8.028 285.64807 313.7043 3.76613
 7530 8.029 299.83968 324.35768 3.85953
 7531 8.03 320.58885 338.31144 3.99152
 7532 8.031 345.09187 356.88785 4.14372
 7533 8.032 375.53362 382.5296 4.32083
 7534 8.033 421.16542 419.92148 4.57932
 7535 8.034 485.0986 476.28239 4.91704
 7536 8.035 562.0066 558.79749 5.29321
 7537 8.036 668.23973 669.827 5.77319
 7538 8.037 782.22593 801.08888 6.24435
 7539 8.038 924.59102 927.19715 6.79288
 7540 8.039 1029.8808 1006.22909 7.16296
 7541 8.04 1044.9942 1004.7199 7.22256
 7542 8.041 964.95755 932.47245 6.94071
 7543 8.042 852.59171 835.90557 6.52425
 7544 8.043 743.4339 761.78183 6.092
 7545 8.044 705.91339 739.21772 5.94171
 7546 8.045 743.30386 780.33323 6.10101
 7547 8.046 838.78051 881.59223 6.47657
 7548 8.047 952.1944 1021.15675 6.90367
 7549 8.048 1068.4818 1153.35774 7.31907
 7550 8.049 1144.1997 1214.16794 7.57031
 7551 8.05 1107.3795 1162.62699 7.44316
 7552 8.051 979.52798 1021.00526 6.99803
 7553 8.052 796.67454 846.81384 6.31577
 7554 8.053 631.12345 685.40426 5.61833
 7555 8.054 518.54038 557.49944 5.09395
 7556 8.055 430.40509 466.4692 4.64249
 7557 8.056 380.17627 406.5832 4.35741
 7558 8.057 350.72262 369.0093 4.18597
 7559 8.058 328.87554 345.5977 4.05442
 7560 8.059 313.38889 330.47655 3.95899
 7561 8.06 297.81965 320.06607 3.86022
 7562 8.061 285.89969 312.41559 3.78063
 7563 8.062 278.95593 306.51516 3.73711
 7564 8.063 271.00796 301.82967 3.68389
 7565 8.064 268.78196 298.04948 3.66877
 7566 8.065 261.68742 294.97511 3.62469
 7567 8.066 260.07721 292.46719 3.6113
 7568 8.067 258.62142 290.42388 3.60327
 7569 8.068 262.12159 288.7692 3.62954
 7570 8.069 256.90734 287.44603 3.59647
 7571 8.07 268.00034 286.41154 3.67146
 7572 8.071 251.38412 285.63606 3.56034
 7573 8.072 251.85929 285.11769 3.56816
 7574 8.073 252.8584 284.85805 3.57601
 7575 8.074 256.3425 284.74418 3.60228
 7576 8.075 244.0678 284.83731 3.51712
 7577 8.076 250.43874 285.14022 3.5652
 7578 8.077 251.75563 285.66155 3.57751
 7579 8.078 254.70256 286.41631 3.59688
 7580 8.079 255.62425 287.42677 3.60689
 7581 8.08 261.32858 288.72382 3.64757
 7582 8.081 256.82003 290.34906 3.61724
 7583 8.082 255.5991 292.35759 3.60797
 7584 8.083 260.39236 294.82225 3.64621
 7585 8.084 267.50993 297.83954 3.69575
 7586 8.085 273.07643 301.53892 3.733
 7587 8.086 273.69515 306.09843 3.7417
 7588 8.087 281.77472 311.77578 3.79634
 7589 8.088 292.16091 318.98083 3.86934
 7590 8.089 310.21854 328.45309 3.98653
 7591 8.09 321.74367 341.53494 4.05973
 7592 8.091 353.68224 360.81375 4.25685
 7593 8.092 392.32182 391.12291 4.48469
 7594 8.093 442.52735 440.23229 4.76157
 7595 8.094 520.69376 518.73962 5.16764
 7596 8.095 625.34002 637.81181 5.66484
 7597 8.096 777.5028 804.05591 6.3189
 7598 8.097 950.66178 1011.81074 6.98376
 7599 8.098 1163.3983 1232.4366 7.72629
 7600 8.099 1341.3069 1405.47659 8.30427
 7601 8.1 1440.1881 1454.91308 8.60145
 7602 8.101 1363.235 1352.84944 8.36758
 7603 8.102 1140.4017 1155.24817 7.65524
 7604 8.103 928.75727 941.56787 6.90462
 7605 8.104 747.34427 761.52436 6.19504
 7606 8.105 629.86389 634.77991 5.69257
 7607 8.106 564.88183 562.83335 5.39018
 7608 8.107 547.40461 537.27367 5.31209
 7609 8.108 575.31493 544.64626 5.44248
 7610 8.109 628.27572 568.05796 5.68637
 7611 8.11 672.88306 587.21394 5.89463
 7612 8.111 687.96613 583.39435 5.95943
 7613 8.112 633.75871 551.80497 5.72037
 7614 8.113 544.36856 505.15063 5.30248
 7615 8.114 479.72101 460.21345 4.98183
 7616 8.115 427.20799 427.933 4.70327
 7617 8.116 403.66935 413.49012 4.5754
 7618 8.117 390.4321 418.15771 4.50132
 7619 8.118 401.66765 439.97022 4.5664
 7620 8.119 415.97318 473.24111 4.64986
 7621 8.12 445.90702 507.13518 4.817
 7622 8.121 476.32178 526.04163 4.97845
 7623 8.122 468.65315 517.67856 4.93764
 7624 8.123 430.80738 483.95791 4.73722
 7625 8.124 383.43558 438.38196 4.47233
 7626 8.125 345.81601 393.92248 4.24857
 7627 8.126 316.02881 357.34215 4.06013
 7628 8.127 292.90644 330.39778 3.91111
 7629 8.128 281.07274 312.065 3.83368
 7630 8.129 274.3482 300.18629 3.78762
 7631 8.13 271.25278 292.56664 3.76788
 7632 8.131 257.54933 287.51931 3.67303
 7633 8.132 263.35502 283.96333 3.71486
 7634 8.133 255.05721 281.28749 3.65652
 7635 8.134 259.74412 279.1673 3.69251
 7636 8.135 251.64725 277.43279 3.63466
 7637 8.136 255.89431 275.95989 3.6673
 7638 8.137 250.91709 274.74193 3.63227
 7639 8.138 242.89674 273.70663 3.57627
 7640 8.139 242.48207 272.82192 3.56909
 7641 8.14 240.65489 272.06339 3.55663
 7642 8.141 251.02106 271.41215 3.63584
 7643 8.142 243.73186 270.85342 3.58344
 7644 8.143 242.3319 270.37556 3.57107
 7645 8.144 239.87913 269.96936 3.55112
 7646 8.145 241.64944 269.62756 3.56531
 7647 8.146 240.53446 269.34444 3.56006
 7648 8.147 243.58223 269.11556 3.57997
 7649 8.148 243.25975 268.93758 3.57661
 7650 8.149 245.99001 268.80804 3.59731
 7651 8.15 242.44368 268.72535 3.56693
 7652 8.151 240.08823 268.68863 3.5497
 7653 8.152 239.69676 268.69774 3.54665
 7654 8.153 238.13084 268.75321 3.53346
 7655 8.154 242.75822 268.85628 3.56764
 7656 8.155 244.30753 269.00892 3.57628
 7657 8.156 242.4497 269.2139 3.56568
 7658 8.157 247.58613 269.44709 3.59881
 7659 8.158 246.64893 269.76775 3.59153
 7660 8.159 238.43514 269.91275 3.52895
 7661 8.16 246.50878 270.37681 3.58966
 7662 8.161 244.51806 270.92572 3.57517
 7663 8.162 247.59358 271.56821 3.59359
 7664 8.163 246.00454 272.31415 3.58585
 7665 8.164 243.03118 273.18298 3.56248
 7666 8.165 241.15533 274.19501 3.54735
 7667 8.166 244.88199 275.37556 3.57243
 7668 8.167 251.63975 276.75648 3.62225
 7669 8.168 251.47197 278.37821 3.61877
 7670 8.169 254.92254 280.29298 3.64518
 7671 8.17 254.44544 282.56985 3.63841
 7672 8.171 256.17864 285.30436 3.64661
 7673 8.172 261.839 288.63835 3.68893
 7674 8.173 265.78393 292.80145 3.71328
 7675 8.174 272.78937 298.19142 3.76522
 7676 8.175 277.75275 305.50652 3.79583
 7677 8.176 298.74467 315.91489 3.93533
 7678 8.177 313.27685 331.18687 4.02719
 7679 8.178 346.4575 353.66067 4.23607
 7680 8.179 388.5838 385.9356 4.48285
 7681 8.18 431.41823 430.30272 4.72204
 7682 8.181 492.00002 487.93562 5.04332
 7683 8.182 568.20998 557.75436 5.41901
 7684 8.183 668.03123 636.06698 5.87572
 7685 8.184 737.63725 720.62254 6.17231
 7686 8.185 827.63675 817.08997 6.53173
 7687 8.186 933.88447 934.72511 6.93878
 7688 8.187 1108.8644 1068.8321 7.55878
 7689 8.188 1286.1784 1186.05699 8.14313
 7690 8.189 1386.9113 1230.06972 8.4458
 7691 8.19 1332.2032 1165.32557 8.27491
 7692 8.191 1087.222 1016.55144 7.47517
 7693 8.192 805.72271 839.81919 6.43326
 7694 8.193 585.50136 677.7752 5.48065
 7695 8.194 460.11207 549.5386 4.85677
 7696 8.195 377.07452 458.00114 4.39804
 7697 8.196 320.32974 397.49252 4.05109
 7698 8.197 300.92927 359.35757 3.92225
 7699 8.198 289.58562 335.54519 3.84788
 7700 8.199 274.22807 320.17995 3.74361
 7701 8.2 273.81396 309.62699 3.73905
 7702 8.201 260.3857 301.87785 3.64471
 7703 8.202 247.86384 295.88264 3.55521
 7704 8.203 255.45052 291.08418 3.60693
 7705 8.204 253.43279 287.16212 3.59334
 7706 8.205 253.30499 283.91091 3.58923
 7707 8.206 248.02451 281.18601 3.55077
 7708 8.207 239.84845 278.8826 3.48995
 7709 8.208 237.81822 276.92073 3.47106
 7710 8.209 242.53155 275.23875 3.50217
 7711 8.21 246.18654 273.78855 3.52497
 7712 8.211 243.12245 272.53215 3.50267
 7713 8.212 244.69634 271.43932 3.50913
 7714 8.213 236.00253 270.48578 3.4429
 7715 8.214 233.47288 269.6519 3.42171
 7716 8.215 238.96883 268.92172 3.45868
 7717 8.216 245.34425 268.2822 3.50113
 7718 8.217 237.90108 267.72263 3.44431
 7719 8.218 238.10807 267.23426 3.44271
 7720 8.219 235.78883 266.80988 3.42081
 7721 8.22 236.26385 266.44364 3.42344
 7722 8.221 237.03929 266.13078 3.42746
 7723 8.222 238.12172 265.86753 3.43174
 7724 8.223 237.88046 265.65096 3.42948
 7725 8.224 234.04407 265.47893 3.40155
 7726 8.225 241.96074 265.34999 3.45441
 7727 8.226 237.76912 265.2634 3.4217
 7728 8.227 241.0566 265.21906 3.44731
 7729 8.228 231.33204 265.21758 3.37246
 7730 8.229 236.38716 265.26031 3.40848
 7731 8.23 234.11028 265.34938 3.39206
 7732 8.231 237.98998 265.48781 3.41744
 7733 8.232 234.13982 265.67969 3.38798
 7734 8.233 235.3177 265.93032 3.39277
 7735 8.234 234.52994 266.24649 3.3849
 7736 8.235 235.32541 266.63683 3.38999
 7737 8.236 236.73897 267.11229 3.39805
 7738 8.237 239.96614 267.68688 3.42053
 7739 8.238 237.6878 268.37913 3.40095
 7740 8.239 240.63883 269.20957 3.42236
 7741 8.24 240.64512 270.20838 3.4217
 7742 8.241 244.07234 271.41381 3.44443
 7743 8.242 248.19557 272.87657 3.47329
 7744 8.243 248.21938 274.66616 3.4718
 7745 8.244 250.80354 276.88319 3.49151
 7746 8.245 253.24827 279.68709 3.50654
 7747 8.246 255.82673 283.35892 3.52641
 7748 8.247 272.63506 288.43322 3.64124
 7749 8.248 275.05253 295.9345 3.65446
 7750 8.249 292.02497 307.70946 3.76564
 7751 8.25 322.34682 326.71742 3.95297
 7752 8.251 357.84218 356.95763 4.16693
 7753 8.252 400.38518 402.62043 4.40371
 7754 8.253 458.33905 466.22767 4.70983
 7755 8.254 535.26175 545.81568 5.09432
 7756 8.255 612.18776 631.12624 5.44734
 7757 8.256 690.19875 699.81804 5.78201
 7758 8.257 727.39983 722.28285 5.93644
 7759 8.258 699.90854 685.60322 5.81803
 7760 8.259 603.29917 609.33915 5.40329
 7761 8.26 508.87238 523.60999 4.96131
 7762 8.261 422.44553 447.68215 4.52097
 7763 8.262 357.7204 389.06972 4.15974
 7764 8.263 318.75993 348.12847 3.92673
 7765 8.264 295.05913 321.60603 3.77569
 7766 8.265 283.27044 305.18845 3.69842
 7767 8.266 269.80705 295.08953 3.61119
 7768 8.267 256.44083 288.65895 3.5208
 7769 8.268 250.7876 284.31171 3.48115
 7770 8.269 248.26775 281.19487 3.46438
 7771 8.27 247.16273 278.86989 3.45653
 7772 8.271 247.0512 277.1054 3.45449
 7773 8.272 250.14252 275.76853 3.47472
 7774 8.273 242.16462 274.77523 3.42028
 7775 8.274 238.56383 274.06891 3.39384
 7776 8.275 244.1137 273.61077 3.43671
 7777 8.276 238.34491 273.37503 3.39474
 7778 8.277 242.91875 273.34617 3.42802
 7779 8.278 243.67518 273.51739 3.43412
 7780 8.279 245.39452 273.88989 3.44652
 7781 8.28 240.79733 274.47284 3.41789
 7782 8.281 242.25556 275.28382 3.42821
 7783 8.282 244.66724 276.35072 3.44759
 7784 8.283 246.46879 277.7117 3.46152
 7785 8.284 247.45285 279.426 3.46866
 7786 8.285 254.13502 281.57043 3.52065
 7787 8.286 253.68506 284.25898 3.51705
 7788 8.287 264.75938 287.66916 3.59488
 7789 8.288 270.94953 292.10333 3.63652
 7790 8.289 276.89745 298.1299 3.67713
 7791 8.29 292.80533 306.78127 3.78589
 7792 8.291 307.99527 320.17061 3.88202
 7793 8.292 328.57191 341.54322 4.01304
 7794 8.293 368.13732 375.63493 4.2522
 7795 8.294 413.90818 427.93114 4.50788
 7796 8.295 494.39981 502.79127 4.92673
 7797 8.296 566.28686 600.29218 5.27549
 7798 8.297 673.76229 711.77303 5.75922
 7799 8.298 776.08756 814.64368 6.18343
 7800 8.299 842.84848 873.36603 6.44363
 7801 8.3 840.3226 860.18372 6.43728
 7802 8.301 768.74745 782.02958 6.15875
 7803 8.302 643.55396 672.98436 5.63989
 7804 8.303 533.71484 565.36757 5.13445
 7805 8.304 446.32311 476.3478 4.69787
 7806 8.305 383.04053 410.80989 4.35665
 7807 8.306 344.73957 366.66946 4.13215
 7808 8.307 312.22598 338.8512 3.93469
 7809 8.308 295.89015 321.98896 3.8326
 7810 8.309 274.88097 311.8464 3.69592
 7811 8.31 274.80344 305.65163 3.69728
 7812 8.311 269.30114 301.8236 3.66105
 7813 8.312 262.97465 299.54357 3.6215
 7814 8.313 260.52419 298.41236 3.60484
 7815 8.314 260.25354 298.24623 3.60578
 7816 8.315 260.12995 298.97758 3.60798
 7817 8.316 260.53005 300.61611 3.6126
 7818 8.317 262.06856 303.24307 3.62317
 7819 8.318 266.88801 307.03287 3.65837
 7820 8.319 265.00693 312.31829 3.64455
 7821 8.32 274.24209 319.74204 3.7103
 7822 8.321 286.52481 330.55946 3.79094
 7823 8.322 295.20478 347.13931 3.85156
 7824 8.323 316.79859 373.58515 3.98991
 7825 8.324 355.14686 416.12944 4.22604
 7826 8.325 410.58139 482.64509 4.54604
 7827 8.326 484.48359 580.57221 4.93774
 7828 8.327 614.08517 712.95716 5.55821
 7829 8.328 791.29838 872.67142 6.31027
 7830 8.329 1002.8771 1035.03641 7.10272
 7831 8.33 1192.6897 1153.65812 7.7497
 7832 8.331 1247.5384 1177.13411 7.92633
 7833 8.332 1155.5557 1092.5302 7.63015
 7834 8.333 928.73841 941.68278 6.84161
 7835 8.334 711.44227 779.2363 5.9873
 7836 8.335 561.76632 638.80318 5.3254
 7837 8.336 454.17789 533.00006 4.7869
 7838 8.337 393.75033 461.94146 4.45625
 7839 8.338 353.71644 419.90339 4.2212
 7840 8.339 334.85802 400.24951 4.10996
 7841 8.34 340.46027 398.68966 4.14373
 7842 8.341 355.9579 414.71843 4.23679
 7843 8.342 392.93627 451.36051 4.45324
 7844 8.343 436.91541 513.37072 4.69546
 7845 8.344 529.63695 604.01997 5.16761
 7846 8.345 676.56709 720.68729 5.84267
 7847 8.346 887.92644 849.1427 6.69308
 7848 8.347 1081.9976 957.54249 7.38879
 7849 8.348 1197.0585 1001.68324 7.77258
 7850 8.349 1144.3627 958.11099 7.60201
 7851 8.35 945.12664 850.59468 6.90764
 7852 8.351 722.45326 724.06898 6.03529
 7853 8.352 561.8672 611.67393 5.32664
 7854 8.353 461.1379 529.64384 4.82204
 7855 8.354 410.82092 482.18336 4.55633
 7856 8.355 400.2287 466.54605 4.49302
 7857 8.356 413.04473 475.62942 4.56892
 7858 8.357 445.44062 498.94283 4.74498
 7859 8.358 477.16769 521.82869 4.90959
 7860 8.359 493.09926 527.33934 4.9904
 7861 8.36 476.44793 506.54024 4.9094
 7862 8.361 421.68561 466.35059 4.61047
 7863 8.362 374.15369 420.5051 4.34361
 7864 8.363 329.92601 378.85164 4.07924
 7865 8.364 301.5211 345.65348 3.89605
 7866 8.365 284.20785 321.53835 3.78342
 7867 8.366 276.9583 305.08049 3.73323
 7868 8.367 263.33185 294.21852 3.63718
 7869 8.368 250.66658 287.01256 3.54727
 7870 8.369 247.76157 282.02947 3.52437
 7871 8.37 248.86341 278.36574 3.53294
 7872 8.371 248.52601 275.50921 3.52762
 7873 8.372 244.50332 273.18345 3.49758
 7874 8.373 241.4702 271.23403 3.47564
 7875 8.374 237.23485 269.57471 3.44479
 7876 8.375 236.96728 268.12216 3.43926
 7877 8.376 236.93815 266.87593 3.44015
 7878 8.377 233.4186 265.78202 3.41125
 7879 8.378 236.63582 264.81517 3.43679
 7880 8.379 238.13275 263.9554 3.44424
 7881 8.38 228.69005 263.18671 3.37663
 7882 8.381 233.14144 262.49616 3.40819
 7883 8.382 229.57559 261.87316 3.38354
 7884 8.383 231.63027 261.30901 3.39722
 7885 8.384 232.25813 260.79648 3.40064
 7886 8.385 228.49392 260.32955 3.37254
 7887 8.386 227.33561 259.90314 3.36536
 7888 8.387 228.07678 259.51299 3.36858
 7889 8.388 224.15984 259.15549 3.33898
 7890 8.389 228.22899 258.82918 3.36686
 7891 8.39 234.95747 258.54394 3.41392
 7892 8.391 235.97018 258.28504 3.41983
 7893 8.392 224.97569 258.0323 3.34008
 7894 8.393 230.78617 257.8011 3.38249
 7895 8.394 234.45636 257.59019 3.40756
 7896 8.395 232.49449 257.39865 3.39059
 7897 8.396 229.04555 257.22576 3.36399
 7898 8.397 233.23236 257.07109 3.39393
 7899 8.398 225.02179 256.93446 3.33245
 7900 8.399 232.02291 256.81597 3.38425
 7901 8.4 227.48703 256.71603 3.35155
 7902 8.401 229.62073 256.63539 3.36397
 7903 8.402 224.07623 256.57524 3.32188
 7904 8.403 225.137 256.53727 3.33119
 7905 8.404 231.91516 256.52381 3.38064
 7906 8.405 228.75178 256.538 3.35807
 7907 8.406 225.94487 256.58409 3.33519
 7908 8.407 229.74463 256.66777 3.36467
 7909 8.408 231.08445 256.79691 3.37247
 7910 8.409 229.80762 256.98275 3.36057
 7911 8.41 233.63301 257.24268 3.38767
 7912 8.411 227.76379 257.60638 3.34495
 7913 8.412 227.19646 258.12863 3.33753
 7914 8.413 230.3794 258.91305 3.36182
 7915 8.414 229.9943 260.14762 3.35971
 7916 8.415 230.8183 262.14219 3.36411
 7917 8.416 234.00094 265.33935 3.38386
 7918 8.417 234.39541 270.25484 3.38684
 7919 8.418 235.07143 277.3106 3.39093
 7920 8.419 245.77688 286.55139 3.46446
 7921 8.42 252.61287 297.24487 3.50987
 7922 8.421 260.98818 307.40672 3.56679
 7923 8.422 273.69907 313.7884 3.65218
 7924 8.423 267.75266 313.53228 3.61072
 7925 8.424 265.28816 306.75029 3.59343
 7926 8.425 249.84357 296.47305 3.48599
 7927 8.426 242.76042 285.95007 3.43422
 7928 8.427 237.69289 277.04799 3.39761
 7929 8.428 236.12128 270.39774 3.3863
 7930 8.429 233.42616 265.90282 3.36558
 7931 8.43 233.1403 263.12774 3.36212
 7932 8.431 235.90435 261.56961 3.38152
 7933 8.432 234.29294 260.81593 3.37086
 7934 8.433 227.28227 260.59908 3.31683
 7935 8.434 231.29112 260.78874 3.34454
 7936 8.435 231.50082 261.37154 3.34597
 7937 8.436 231.62271 262.45361 3.34239
 7938 8.437 239.52041 264.30134 3.40132
 7939 8.438 237.69404 267.4163 3.38554
 7940 8.439 236.68804 272.57708 3.37745
 7941 8.44 254.44134 280.86898 3.49992
 7942 8.441 254.50174 293.34125 3.49732
 7943 8.442 268.30774 310.5946 3.59453
 7944 8.443 279.7238 332.04337 3.66739
 7945 8.444 297.79428 354.97396 3.78541
 7946 8.445 310.29545 373.44516 3.86102
 7947 8.446 317.45463 379.79864 3.90499
 7948 8.447 316.55854 370.31916 3.89858
 7949 8.448 288.73016 349.97868 3.72139
 7950 8.449 274.8789 326.71047 3.6327
 7951 8.45 265.05441 305.75848 3.56225
 7952 8.451 254.65138 289.29309 3.49247
 7953 8.452 245.10153 277.5629 3.42581
 7954 8.453 241.80207 269.80831 3.40256
 7955 8.454 233.72476 264.92386 3.343
 7956 8.455 231.4668 261.8929 3.32643
 7957 8.456 229.09542 259.97953 3.30789
 7958 8.457 228.14306 258.7396 3.30128
 7959 8.458 229.03021 257.95138 3.30697
 7960 8.459 223.42805 257.54021 3.26591
 7961 8.46 226.95598 257.52298 3.29008
 7962 8.461 224.00566 257.96503 3.26881
 7963 8.462 224.82413 258.9325 3.27294
 7964 8.463 221.99478 260.42925 3.25389
 7965 8.464 220.3204 262.31423 3.24163
 7966 8.465 225.56898 264.20212 3.27933
 7967 8.466 230.28971 265.43218 3.30882
 7968 8.467 229.02629 265.34774 3.30148
 7969 8.468 225.64749 263.85708 3.27866
 7970 8.469 229.99857 261.5466 3.30893
 7971 8.47 229.07253 259.12352 3.30189
 7972 8.471 226.78402 257.0153 3.2839
 7973 8.472 227.66866 255.37795 3.29069
 7974 8.473 227.88553 254.20365 3.29061
 7975 8.474 223.53044 253.40418 3.2604
 7976 8.475 228.80636 252.86999 3.29781
 7977 8.476 222.70174 252.50604 3.25148
 7978 8.477 221.56436 252.24526 3.24411
 7979 8.478 224.1803 252.04671 3.26365
 7980 8.479 228.52239 251.88771 3.29545
 7981 8.48 225.65927 251.75632 3.27464
 7982 8.481 222.75025 251.64613 3.25148
 7983 8.482 222.93613 251.55354 3.25053
 7984 8.483 216.37262 251.47648 3.20314
 7985 8.484 219.6986 251.41382 3.22735
 7986 8.485 223.99636 251.36519 3.25766
 7987 8.486 225.39722 251.33093 3.266
 7988 8.487 225.48966 251.31222 3.26664
 7989 8.488 225.95379 251.31139 3.27225
 7990 8.489 225.34629 251.3342 3.26742
 7991 8.49 226.89952 251.40098 3.27925
 7992 8.491 226.54062 251.52339 3.2739
 7993 8.492 225.32028 251.70088 3.26698
 7994 8.493 224.51824 252.01119 3.26112
 7995 8.494 224.34829 252.53959 3.25674
 7996 8.495 227.06232 253.39815 3.27908
 7997 8.496 226.15482 254.70123 3.2724
 7998 8.497 225.27085 256.51569 3.26594
 7999 8.498 228.41272 258.78869 3.28448
 8000 8.499 225.83052 261.23645 3.26567
 8001 8.5 230.77516 263.25185 3.30365
 8002 8.501 237.19402 264.01356 3.3497
 8003 8.502 231.68636 263.10187 3.31009
 8004 8.503 234.48226 260.97 3.33378
 8005 8.504 228.71361 258.44394 3.28917
 8006 8.505 226.6939 256.11521 3.2761
 8007 8.506 226.72513 254.24862 3.277
 8008 8.507 225.72794 252.89133 3.27093
 8009 8.508 225.20772 251.97264 3.26997
 8010 8.509 227.89439 251.37697 3.28724
 8011 8.51 220.17519 250.99286 3.23393
 8012 8.511 226.105 250.73621 3.2789
 8013 8.512 220.54296 250.55315 3.238
 8014 8.513 221.05201 250.40868 3.24445
 8015 8.514 230.05963 250.25493 3.31393
 8016 8.515 226.25468 250.16076 3.2876
 8017 8.516 222.19342 250.07994 3.2604
 8018 8.517 220.30726 250.00939 3.24748
 8019 8.518 223.20402 249.94701 3.27052
 8020 8.519 223.9757 249.89123 3.27684
 8021 8.52 225.78126 249.84089 3.29569
 8022 8.521 216.37442 249.7951 3.22469
 8023 8.522 223.67791 249.75313 3.27964
 8024 8.523 223.03633 249.71444 3.27965
 8025 8.524 225.63371 249.67858 3.29868
 8026 8.525 225.04723 249.64519 3.29668
 8027 8.526 221.95248 249.61398 3.27311
 8028 8.527 225.28856 249.58471 3.30136
 8029 8.528 223.99609 249.55719 3.29264
 8030 8.529 223.45284 249.53125 3.2913
 8031 8.53 224.29443 249.50678 3.30014
 8032 8.531 220.12036 249.48364 3.26972
 8033 8.532 218.07606 249.46176 3.25533
 8034 8.533 220.49556 249.44106 3.27601
 8035 8.534 225.07303 249.42147 3.31331
 8036 8.535 221.38522 249.40295 3.28653
 8037 8.536 226.78108 249.38545 3.32613
 8038 8.537 228.50545 249.36894 3.33748
 8039 8.538 220.63659 249.3534 3.28664
 8040 8.539 224.14844 249.33879 3.31317
 8041 8.54 228.89219 249.32512 3.34718
 8042 8.541 226.08712 249.31236 3.32621
 8043 8.542 221.71564 249.30052 3.29622
 8044 8.543 222.48887 249.28959 3.30525
 8045 8.544 225.72991 249.27958 3.32833
 8046 8.545 228.13503 249.2705 3.34548
 8047 8.546 225.00557 249.26236 3.32479
 8048 8.547 229.2054 249.25517 3.35672
 8049 8.548 224.34886 249.24895 3.32244
 8050 8.549 226.73836 249.24372 3.33727
 8051 8.55 226.02342 249.23951 3.33601
 8052 8.551 227.226 249.24533 3.34399
 8053 8.552 219.13207 249.32429 3.287
 8054 8.553 222.1569 249.32884 3.30811
 8055 8.554 220.16144 249.32975 3.29627
 8056 8.555 224.26951 249.33245 3.32857
 8057 8.556 228.67033 249.33796 3.35994
 8058 8.557 224.62453 249.34172 3.33335
 8059 8.558 222.97305 249.29262 3.32037
 8060 8.559 221.29401 249.30067 3.30608
 8061 8.56 224.31064 249.31022 3.33153
 8062 8.561 223.5657 249.32136 3.32823
 8063 8.562 215.15104 249.33416 3.26428
 8064 8.563 226.59579 249.34871 3.34891
 8065 8.564 219.90751 249.36513 3.30355
 8066 8.565 219.9172 249.38351 3.30315
 8067 8.566 222.24083 249.40397 3.31799
 8068 8.567 220.81268 249.42664 3.30825
 8069 8.568 217.68135 249.45166 3.28674
 8070 8.569 224.82857 249.47918 3.33888
 8071 8.57 224.42199 249.50938 3.33839
 8072 8.571 225.97868 249.54243 3.34824
 8073 8.572 230.38692 249.57853 3.38292
 8074 8.573 222.93719 249.61791 3.32729
 8075 8.574 222.72155 249.6608 3.32808
 8076 8.575 223.33872 249.70748 3.33076
 8077 8.576 222.94112 249.75824 3.32878
 8078 8.577 219.12576 249.81341 3.30214
 8079 8.578 218.60728 249.87335 3.29829
 8080 8.579 225.45838 249.93846 3.34906
 8081 8.58 224.64839 250.00918 3.34326
 8082 8.581 221.67267 250.08602 3.31934
 8083 8.582 225.40267 250.16954 3.3482
 8084 8.583 221.82472 250.26036 3.32369
 8085 8.584 222.43862 250.35919 3.32763
 8086 8.585 222.47174 250.46682 3.32863
 8087 8.586 217.23681 250.58416 3.28947
 8088 8.587 220.03303 250.71222 3.31117
 8089 8.588 220.66667 250.85 3.318
 8090 8.589 222.35325 250.99581 3.33105
 8091 8.59 222.5998 251.08248 3.33325
 8092 8.591 227.44326 251.26762 3.37204
 8093 8.592 227.90569 251.4713 3.37471
 8094 8.593 225.9301 251.69591 3.36276
 8095 8.594 229.80498 251.94422 3.39351
 8096 8.595 222.06091 252.2195 3.33494
 8097 8.596 225.27828 252.52562 3.35805
 8098 8.597 220.53446 252.86715 3.32561
 8099 8.598 227.09296 253.24961 3.37143
 8100 8.599 228.2525 253.67961 3.38157
 8101 8.6 227.93185 254.1652 3.37926
 8102 8.601 227.56655 254.71623 3.37641
 8103 8.602 223.4951 255.34487 3.34165
 8104 8.603 230.09828 256.06629 3.39046
 8105 8.604 233.89491 256.89959 3.41816
 8106 8.605 227.0393 257.86917 3.36322
 8107 8.606 232.31032 259.00384 3.40149
 8108 8.607 233.08292 260.34676 3.40481
 8109 8.608 229.05975 261.89932 3.37328
 8110 8.609 234.64092 263.87366 3.41031
 8111 8.61 241.45494 266.35229 3.45862
 8112 8.611 242.44255 269.59944 3.4614
 8113 8.612 249.85126 274.10477 3.5128
 8114 8.613 254.01773 280.74601 3.53844
 8115 8.614 265.13491 290.966 3.61345
 8116 8.615 288.25009 306.84309 3.76764
 8117 8.616 312.20507 330.86153 3.91892
 8118 8.617 348.02627 365.20645 4.13515
 8119 8.618 383.70611 410.53352 4.33732
 8120 8.619 445.86042 464.22839 4.6733
 8121 8.62 497.33931 518.31205 4.93572
 8122 8.621 539.74798 558.27419 5.13852
 8123 8.622 570.58991 568.51749 5.27687
 8124 8.623 535.81414 545.54832 5.11163
 8125 8.624 487.1741 503.03181 4.86805
 8126 8.625 427.70024 459.51489 4.56224
 8127 8.626 380.44192 427.81574 4.29903
 8128 8.627 364.97424 414.15759 4.20123
 8129 8.628 373.09801 419.76086 4.24494
 8130 8.629 388.72624 441.56282 4.33282
 8131 8.63 416.57133 471.96406 4.47468
 8132 8.631 457.64605 498.1464 4.68671
 8133 8.632 458.96889 504.82151 4.69057
 8134 8.633 438.68232 484.89146 4.57806
 8135 8.634 397.6994 446.33617 4.35697
 8136 8.635 352.43464 402.70861 4.09966
 8137 8.636 313.5699 363.25513 3.8623
 8138 8.637 289.03604 331.95076 3.70439
 8139 8.638 266.7037 309.37589 3.55495
 8140 8.639 273.02486 294.2869 3.59449
 8141 8.64 258.6168 284.75413 3.49754
 8142 8.641 254.4918 278.93651 3.46519
 8143 8.642 246.5887 275.45395 3.40686
 8144 8.643 244.36578 273.43606 3.39271
 8145 8.644 241.70148 272.40882 3.37118
 8146 8.645 236.14745 272.15702 3.33008
 8147 8.646 237.93226 272.63019 3.33775
 8148 8.647 238.71779 273.91587 3.34193
 8149 8.648 241.74309 276.28056 3.36026
 8150 8.649 236.85169 280.28528 3.32232
 8151 8.65 250.55408 286.9686 3.41514
 8152 8.651 250.49179 298.00559 3.41202
 8153 8.652 270.20898 315.71979 3.53746
 8154 8.653 285.33016 342.80183 3.63373
 8155 8.654 315.03946 381.38545 3.81297
 8156 8.655 364.86871 431.63334 4.09842
 8157 8.656 413.12947 489.747 4.35736
 8158 8.657 482.9799 545.59574 4.70564
 8159 8.658 542.81675 582.39097 4.98588
 8160 8.659 550.1925 584.26371 5.01641
 8161 8.66 518.15292 549.78115 4.86733
 8162 8.661 437.38513 493.928 4.46638
 8163 8.662 367.18902 434.5336 4.08966
 8164 8.663 313.17549 382.56779 3.77411
 8165 8.664 280.8476 342.22977 3.57353
 8166 8.665 265.21805 313.55456 3.47046
 8167 8.666 246.0694 294.46543 3.3422
 8168 8.667 240.00865 282.24144 3.30047
 8169 8.668 233.86668 274.44374 3.25721
 8170 8.669 236.49452 269.30096 3.27402
 8171 8.67 235.23009 265.70347 3.26566
 8172 8.671 222.3601 263.02415 3.17151
 8173 8.672 227.31481 260.92675 3.21032
 8174 8.673 227.69509 259.22924 3.21071
 8175 8.674 226.91824 257.82591 3.20662
 8176 8.675 230.15544 256.64895 3.22746
 8177 8.676 227.1656 255.65098 3.20834
 8178 8.677 227.84504 254.79697 3.21018
 8179 8.678 220.07919 254.06026 3.15487
 8180 8.679 227.19042 253.42012 3.20493
 8181 8.68 220.03613 252.86025 3.15177
 8182 8.681 223.8747 252.36767 3.17868
 8183 8.682 224.8734 251.93198 3.18611
 8184 8.683 225.18272 251.54444 3.1905
 8185 8.684 225.76249 251.19842 3.19332
 8186 8.685 219.90559 250.88318 3.15346
 8187 8.686 225.94887 250.60457 3.19577
 8188 8.687 225.31916 250.35319 3.19503
 8189 8.688 220.93558 250.12576 3.16413
 8190 8.689 224.77083 249.91951 3.19081
 8191 8.69 220.2954 249.73206 3.16097
 8192 8.691 225.2709 249.56142 3.19792
 8193 8.692 217.94581 249.40587 3.14597
 8194 8.693 218.86967 249.26394 3.15267
 8195 8.694 221.04399 249.13436 3.17386
 8196 8.695 221.60835 249.01604 3.17865
 8197 8.696 220.54466 248.90803 3.17126
 8198 8.697 220.83393 248.80952 3.17424
 8199 8.698 219.19663 248.71979 3.16341
 8200 8.699 221.91284 248.63825 3.18222
 8201 8.7 225.56309 248.56435 3.20937
 8202 8.701 221.53253 248.49765 3.1815
 8203 8.702 217.73098 248.43776 3.15419
 8204 8.703 225.67539 248.38434 3.2128
 8205 8.704 218.65409 248.33712 3.16506
 8206 8.705 218.86929 248.29587 3.16695
 8207 8.706 219.18821 248.2604 3.16986
 8208 8.707 225.02784 248.23013 3.21413
 8209 8.708 222.44012 248.20499 3.19586
 8210 8.709 216.14296 248.17489 3.15255
 8211 8.71 225.32815 248.16161 3.22016
 8212 8.711 230.19095 248.15379 3.25688
 8213 8.712 223.27723 248.15145 3.20952
 8214 8.713 223.97204 248.15469 3.21551
 8215 8.714 217.57333 248.16363 3.17112
 8216 8.715 214.30322 248.17841 3.14921
 8217 8.716 222.04462 248.19923 3.20849
 8218 8.717 223.23326 248.22636 3.21678
 8219 8.718 222.30854 248.26006 3.21224
 8220 8.719 220.69041 248.30071 3.20327
 8221 8.72 220.75308 248.34869 3.20316
 8222 8.721 218.53502 248.40449 3.18945
 8223 8.722 222.02642 248.46864 3.21469
 8224 8.723 216.20972 248.54178 3.17469
 8225 8.724 219.5266 248.62464 3.20112
 8226 8.725 218.75112 248.71805 3.19595
 8227 8.726 223.16512 248.82298 3.22803
 8228 8.727 222.69242 248.94053 3.228
 8229 8.728 227.14703 249.07196 3.25882
 8230 8.729 225.06787 249.21873 3.2475
 8231 8.73 221.61898 249.38156 3.22314
 8232 8.731 224.74832 249.56468 3.2491
 8233 8.732 222.07138 249.76927 3.22854
 8234 8.733 227.77458 249.9981 3.27155
 8235 8.734 225.37275 250.25441 3.25596
 8236 8.735 219.28186 250.54205 3.21492
 8237 8.736 224.00718 250.86562 3.24691
 8238 8.737 222.01392 251.23061 3.23445
 8239 8.738 224.01225 251.64365 3.25111
 8240 8.739 224.1012 252.11279 3.25277
 8241 8.74 223.31171 252.64789 3.24792
 8242 8.741 222.69792 253.26109 3.24591
 8243 8.742 228.75581 253.96749 3.29255
 8244 8.743 225.64744 254.78608 3.27237
 8245 8.744 224.95704 255.74094 3.26673
 8246 8.745 225.13573 256.86307 3.27038
 8247 8.746 232.61287 258.19315 3.32586
 8248 8.747 233.75702 259.78636 3.33453
 8249 8.748 230.95924 261.72193 3.31656
 8250 8.749 234.16745 264.12372 3.34143
 8251 8.75 240.22164 267.20424 3.38525
 8252 8.751 250.53652 271.35165 3.45665
 8253 8.752 251.26077 277.27866 3.46405
 8254 8.753 263.77052 286.22716 3.55007
 8255 8.754 279.14704 300.15672 3.65594
 8256 8.755 299.99706 321.74954 3.78776
 8257 8.756 331.39047 354.00497 3.98023
 8258 8.757 377.97115 399.25674 4.25317
 8259 8.758 457.63773 457.59351 4.67907
 8260 8.759 568.64323 524.68269 5.21764
 8261 8.76 671.8961 589.19707 5.67058
 8262 8.761 747.65292 632.5357 5.98098
 8263 8.762 777.50611 637.28424 6.10158
 8264 8.763 722.99989 602.19244 5.8789
 8265 8.764 612.5388 544.31844 5.41475
 8266 8.765 494.35431 483.93074 4.86576
 8267 8.766 417.08921 433.45247 4.46806
 8268 8.767 360.41142 397.09155 4.15383
 8269 8.768 330.12196 373.29394 3.97339
 8270 8.769 320.74073 357.02931 3.91474
 8271 8.77 306.19756 342.78656 3.82735
 8272 8.771 287.72852 327.7817 3.7087
 8273 8.772 277.47475 312.51239 3.63996
 8274 8.773 260.94073 298.56601 3.53184
 8275 8.774 256.19837 286.96899 3.49758
 8276 8.775 245.06371 277.97604 3.42529
 8277 8.776 234.61147 271.38529 3.34982
 8278 8.777 226.2732 266.7344 3.28921
 8279 8.778 236.03513 263.49998 3.35925
 8280 8.779 228.16842 261.22657 3.30295
 8281 8.78 227.42642 259.58523 3.29688
 8282 8.781 225.0667 258.34565 3.28136
 8283 8.782 227.77832 257.38247 3.30211
 8284 8.783 230.07057 256.62129 3.31803
 8285 8.784 228.98795 256.01685 3.31162
 8286 8.785 222.60783 255.54036 3.26273
 8287 8.786 228.01885 255.17209 3.30388
 8288 8.787 223.95479 254.89789 3.27668
 8289 8.788 223.29949 254.70736 3.27377
 8290 8.789 225.6857 254.59293 3.29204
 8291 8.79 226.71664 254.54928 3.29862
 8292 8.791 224.91141 254.57292 3.28737
 8293 8.792 225.4918 254.66197 3.29074
 8294 8.793 223.08676 254.816 3.27442
 8295 8.794 220.53709 255.03595 3.25761
 8296 8.795 224.64076 255.3241 3.28745
 8297 8.796 225.57369 255.68413 3.29747
 8298 8.797 228.51003 256.12121 3.31961
 8299 8.798 227.28332 256.6422 3.3128
 8300 8.799 226.57453 257.25585 3.3072
 8301 8.8 222.92085 257.97317 3.28215
 8302 8.801 229.36679 258.8079 3.33084
 8303 8.802 226.34039 259.77705 3.31123
 8304 8.803 237.8228 260.90177 3.39426
 8305 8.804 230.48205 262.20837 3.34251
 8306 8.805 236.23744 263.72976 3.38498
 8307 8.806 233.87154 265.50738 3.3667
 8308 8.807 241.73115 267.59381 3.42386
 8309 8.808 237.82862 270.0565 3.39557
 8310 8.809 243.56842 272.98329 3.43353
 8311 8.81 246.8566 276.49147 3.45562
 8312 8.811 255.72557 280.74468 3.5166
 8313 8.812 256.65616 285.98851 3.52047
 8314 8.813 264.56435 292.6279 3.57484
 8315 8.814 273.70282 301.38791 3.6331
 8316 8.815 287.02785 313.61043 3.72041
 8317 8.816 319.11844 331.71096 3.92117
 8318 8.817 344.15917 359.70267 4.06915
 8319 8.818 396.93976 403.47803 4.36431
 8320 8.819 458.44516 470.32583 4.69114
 8321 8.82 539.07372 567.17772 5.08567
 8322 8.821 658.2476 697.43165 5.61591
 8323 8.822 805.0854 856.45071 6.20441
 8324 8.823 959.44782 1025.43561 6.77491
 8325 8.824 1110.9133 1165.39181 7.28751
 8326 8.825 1188.8399 1225.18847 7.53652
 8327 8.826 1172.7892 1179.51931 7.48572
 8328 8.827 1024.9736 1055.8151 6.98799
 8329 8.828 860.31854 903.27458 6.402
 8330 8.829 699.77353 755.94081 5.77135
 8331 8.83 590.49624 628.70212 5.29842
 8332 8.831 495.71542 526.4437 4.85391
 8333 8.832 418.62474 449.33791 4.4582
 8334 8.833 368.67349 394.20588 4.17699
 8335 8.834 334.44582 356.06289 3.97856
 8336 8.835 300.20499 329.97898 3.76713
 8337 8.836 287.16677 312.04244 3.68289
 8338 8.837 272.2656 299.47378 3.58198
 8339 8.838 270.48069 290.40547 3.56674
 8340 8.839 249.44756 283.62535 3.42515
 8341 8.84 252.05106 278.36814 3.4406
 8342 8.841 243.68039 274.15978 3.3812
 8343 8.842 237.83288 270.70669 3.33697
 8344 8.843 229.69569 267.82203 3.28128
 8345 8.844 228.80212 265.38082 3.26877
 8346 8.845 233.93503 263.2945 3.30738
 8347 8.846 232.39398 261.49721 3.29376
 8348 8.847 225.65316 259.93827 3.24352
 8349 8.848 228.46669 258.57788 3.26118
 8350 8.849 226.83547 257.38429 3.24916
 8351 8.85 232.05225 256.33191 3.28483
 8352 8.851 224.81722 255.40152 3.23293
 8353 8.852 230.52776 254.58766 3.27026
 8354 8.853 232.83553 253.84877 3.28764
 8355 8.854 221.18064 253.18723 3.20285
 8356 8.855 217.23803 252.59357 3.17294
 8357 8.856 225.44465 252.05959 3.23199
 8358 8.857 227.08856 251.57838 3.24622
 8359 8.858 222.71539 251.14407 3.21152
 8360 8.859 222.05285 250.75169 3.20898
 8361 8.86 222.1677 250.39701 3.20756
 8362 8.861 223.10133 250.07638 3.21613
 8363 8.862 222.72746 249.78673 3.21247
 8364 8.863 220.43691 249.52539 3.19656
 8365 8.864 217.80835 249.29011 3.17846
 8366 8.865 221.64017 249.07897 3.20293
 8367 8.866 218.30902 248.89033 3.18166
 8368 8.867 222.21994 248.72284 3.2073
 8369 8.868 216.93908 248.57536 3.16804
 8370 8.869 222.52568 248.447 3.209
 8371 8.87 221.20093 248.33703 3.20011
 8372 8.871 222.43767 248.24495 3.20535
 8373 8.872 217.86453 248.1704 3.17265
 8374 8.873 219.75248 248.11323 3.18432
 8375 8.874 220.48062 248.07346 3.1904
 8376 8.875 215.72565 248.0513 3.15457
 8377 8.876 225.0272 248.04713 3.2194
 8378 8.877 223.38359 248.06157 3.20816
 8379 8.878 221.27477 248.09545 3.19208
 8380 8.879 220.35301 248.14985 3.18398
 8381 8.88 224.08375 248.22614 3.21063
 8382 8.881 227.59013 248.32603 3.23413
 8383 8.882 219.92546 248.45161 3.17749
 8384 8.883 216.11757 248.60542 3.14794
 8385 8.884 218.55918 248.79056 3.16627
 8386 8.885 219.85752 249.01078 3.17519
 8387 8.886 220.95944 249.27065 3.18346
 8388 8.887 217.35459 249.57573 3.1542
 8389 8.888 226.27352 249.93214 3.21856
 8390 8.889 223.56481 250.34722 3.19971
 8391 8.89 217.77174 250.80808 3.15484
 8392 8.891 222.81297 251.38028 3.1915
 8393 8.892 230.24665 252.05251 3.24643
 8394 8.893 228.59014 252.84553 3.22852
 8395 8.894 228.55028 253.78615 3.22942
 8396 8.895 223.24586 254.90985 3.19029
 8397 8.896 225.97469 256.26551 3.20819
 8398 8.897 227.98112 257.92524 3.22153
 8399 8.898 225.90355 260.00538 3.20484
 8400 8.899 232.37209 262.70845 3.25057
 8401 8.9 233.90071 266.41085 3.25808
 8402 8.901 240.51014 271.76231 3.30324
 8403 8.902 250.2088 279.9302 3.36952
 8404 8.903 254.78553 292.58213 3.39883
 8405 8.904 268.15486 311.88696 3.48779
 8406 8.905 289.41933 340.06075 3.62317
 8407 8.906 319.88187 378.50136 3.80842
 8408 8.907 367.11403 426.50058 4.08268
 8409 8.908 424.01842 479.49543 4.38414
 8410 8.909 480.57111 527.1756 4.66688
 8411 8.91 525.26502 554.39574 4.87971
 8412 8.911 534.25846 549.70161 4.91643
 8413 8.912 484.88543 515.61076 4.69014
 8414 8.913 420.49746 466.20075 4.35935
 8415 8.914 359.40913 415.73432 4.03652
 8416 8.915 318.35986 372.65668 3.79422
 8417 8.916 287.83481 340.2387 3.60845
 8418 8.917 271.75603 318.68713 3.50732
 8419 8.918 265.61527 306.87149 3.46942
 8420 8.919 260.10719 303.53238 3.43007
 8421 8.92 260.83202 308.18471 3.43657
 8422 8.921 261.05569 321.22897 3.43869
 8423 8.922 275.98935 343.51051 3.53335
 8424 8.923 293.00789 375.38313 3.63984
 8425 8.924 309.51054 415.32888 3.74274
 8426 8.925 349.3413 458.33917 3.97779
 8427 8.926 373.84742 494.32245 4.11313
 8428 8.927 389.5277 509.79973 4.20134
 8429 8.928 381.75666 497.02686 4.15777
 8430 8.929 355.03307 461.74892 4.00996
 8431 8.93 318.16172 417.05949 3.79822
 8432 8.931 297.48528 373.78905 3.67186
 8433 8.932 275.72784 337.57541 3.53547
 8434 8.933 256.43241 310.1168 3.41078
 8435 8.934 249.99198 290.79506 3.36785
 8436 8.935 234.70459 277.90226 3.26444
 8437 8.936 235.37868 269.51801 3.26926
 8438 8.937 236.94166 264.02321 3.27964
 8439 8.938 230.85145 260.27609 3.23677
 8440 8.939 232.5057 257.56842 3.24843
 8441 8.94 230.58184 255.49743 3.23528
 8442 8.941 222.34545 253.84281 3.1761
 8443 8.942 226.2725 252.48171 3.20451
 8444 8.943 224.64557 251.34059 3.19262
 8445 8.944 220.61536 250.37112 3.16354
 8446 8.945 223.7216 249.53892 3.18566
 8447 8.946 224.88544 248.8183 3.19309
 8448 8.947 220.73133 248.18942 3.16474
 8449 8.948 223.62407 247.63674 3.18591
 8450 8.949 222.64201 247.14789 3.17999
 8451 8.95 222.29991 246.71296 3.17614
 8452 8.951 221.86559 246.32389 3.17409
 8453 8.952 219.49084 245.97411 3.15851
 8454 8.953 224.62034 245.65818 3.19701
 8455 8.954 218.95468 245.37161 3.15762
 8456 8.955 223.71983 245.11063 3.19112
 8457 8.956 216.94395 244.87697 3.14563
 8458 8.957 221.66735 244.70679 3.18072
 8459 8.958 218.66172 244.53371 3.16076
 8460 8.959 219.7273 244.34845 3.16745
 8461 8.96 223.22135 244.17701 3.19268
 8462 8.961 219.90733 244.01796 3.16931
 8463 8.962 219.42833 243.87004 3.16654
 8464 8.963 218.398 243.73214 3.15924
 8465 8.964 221.01924 243.60332 3.18148
 8466 8.965 222.57372 243.48273 3.19295
 8467 8.966 218.90843 243.36964 3.16798
 8468 8.967 220.58845 243.26338 3.1833
 8469 8.968 217.5145 243.16338 3.16023
 8470 8.969 220.17884 243.06913 3.17912
 8471 8.97 223.59326 242.98017 3.20539
 8472 8.971 216.96015 242.8961 3.15813
 8473 8.972 211.97439 242.81654 3.12441
 8474 8.973 217.67139 242.74118 3.1683
 8475 8.974 215.59196 242.66972 3.15236
 8476 8.975 216.78291 242.60189 3.16326
 8477 8.976 220.10124 242.53747 3.18943
 8478 8.977 218.28539 242.47623 3.17796
 8479 8.978 218.68534 242.41799 3.18234
 8480 8.979 224.1375 242.36257 3.22422
 8481 8.98 216.48889 242.30982 3.17022
 8482 8.981 217.36512 242.2596 3.17777
 8483 8.982 218.3408 242.21178 3.18653
 8484 8.983 213.27134 242.16625 3.14733
 8485 8.984 215.6927 242.1229 3.16788
 8486 8.985 217.75757 242.08166 3.18599
 8487 8.986 218.30353 242.04243 3.18961
 8488 8.987 220.93658 242.00515 3.20954
 8489 8.988 216.7958 241.96976 3.17939
 8490 8.989 216.07103 241.93619 3.17786
 8491 8.99 220.13494 241.90441 3.20594
 8492 8.991 218.52899 241.87438 3.19557
 8493 8.992 220.07581 241.84606 3.20991
 8494 8.993 219.24036 241.81944 3.20448
 8495 8.994 216.99263 241.79449 3.19006
 8496 8.995 217.03009 241.77121 3.19113
 8497 8.996 215.60703 241.74959 3.18153
 8498 8.997 216.3872 241.72964 3.18886
 8499 8.998 223.92092 241.71136 3.24551
 8500 8.999 223.66323 241.69479 3.246
 8501 9 217.64748 241.67993 3.20398
 8502 9.001 224.63173 241.66683 3.25745
 8503 9.002 225.92033 241.65553 3.26587
 8504 9.003 227.0169 241.64609 3.27417
 8505 9.004 220.31623 241.63856 3.22736
 8506 9.005 221.37099 241.63301 3.23498
 8507 9.006 221.2804 241.62953 3.2348
 8508 9.007 220.06258 241.62822 3.22595
 8509 9.008 222.00989 241.62918 3.24322
 8510 9.009 217.15503 241.63255 3.20408
 8511 9.01 222.63806 241.63845 3.24554
 8512 9.011 220.60904 241.64707 3.23234
 8513 9.012 221.31131 241.65856 3.23649
 8514 9.013 217.88208 241.67316 3.21005
 8515 9.014 219.82176 241.69109 3.22605
 8516 9.015 224.17348 241.71261 3.25871
 8517 9.016 224.75341 241.73804 3.26303
 8518 9.017 216.67712 241.76771 3.20279
 8519 9.018 217.43967 241.80241 3.21006
 8520 9.019 221.27706 241.84636 3.23756
 8521 9.02 215.15184 241.89921 3.1915
 8522 9.021 217.31701 241.95049 3.20904
 8523 9.022 219.58919 242.00863 3.22352
 8524 9.023 222.06782 242.07443 3.24401
 8525 9.024 221.3519 242.14879 3.23704
 8526 9.025 215.87244 242.23278 3.1939
 8527 9.026 217.59553 242.32763 3.20919
 8528 9.027 218.54844 242.4348 3.21256
 8529 9.028 223.4886 242.55602 3.24698
 8530 9.029 220.22541 242.69333 3.22261
 8531 9.03 219.0659 242.84919 3.21573
 8532 9.031 224.13757 243.02653 3.24779
 8533 9.032 218.16041 243.22749 3.20443
 8534 9.033 223.99967 243.45688 3.24556
 8535 9.034 220.08068 243.68847 3.21692
 8536 9.035 217.70394 243.99671 3.19725
 8537 9.036 222.11689 244.35468 3.22889
 8538 9.037 220.61088 244.77295 3.21667
 8539 9.038 221.41047 245.26519 3.22043
 8540 9.039 220.35563 245.84957 3.20992
 8541 9.04 220.77847 246.55135 3.21327
 8542 9.041 225.92379 247.40858 3.24656
 8543 9.042 225.02938 248.47991 3.23788
 8544 9.043 232.57392 249.88634 3.29219
 8545 9.044 237.00416 251.82163 3.31949
 8546 9.045 239.05949 254.62903 3.33428
 8547 9.046 237.94173 258.8526 3.32246
 8548 9.047 240.8355 265.2535 3.34328
 8549 9.048 262.07785 274.72873 3.48552
 8550 9.049 273.4427 288.08816 3.55447
 8551 9.05 288.64825 305.68989 3.65345
 8552 9.051 314.20466 326.94672 3.80881
 8553 9.052 341.89335 349.66212 3.97129
 8554 9.053 363.88421 369.4567 4.09479
 8555 9.054 380.12039 380.96685 4.18317
 8556 9.055 391.04272 382.27547 4.24041
 8557 9.056 383.90227 377.46689 4.20174
 8558 9.057 389.49385 372.39493 4.22621
 8559 9.058 406.51874 369.89979 4.32145
 8560 9.059 425.83905 368.67246 4.41842
 8561 9.06 431.91936 364.49263 4.44828
 8562 9.061 428.74654 353.75909 4.43315
 8563 9.062 398.06262 336.91443 4.26972
 8564 9.063 353.99992 317.55699 4.02558
 8565 9.064 306.78411 299.20716 3.74575
 8566 9.065 280.5207 283.80851 3.57984
 8567 9.066 263.95542 271.95113 3.47381
 8568 9.067 253.00932 263.40778 3.39676
 8569 9.068 237.52919 257.54387 3.29138
 8570 9.069 240.31977 253.61949 3.31189
 8571 9.07 231.49708 250.98332 3.24804
 8572 9.071 234.36168 249.15469 3.2687
 8573 9.072 228.59564 247.82167 3.22971
 8574 9.073 227.6881 246.79923 3.22015
 8575 9.074 227.11914 245.98261 3.21536
 8576 9.075 227.63796 245.31208 3.21722
 8577 9.076 228.02721 244.7516 3.21971
 8578 9.077 221.97129 244.27748 3.17272
 8579 9.078 226.02509 243.87291 3.20359
 8580 9.079 226.21472 243.52531 3.20478
 8581 9.08 221.69052 243.22496 3.17018
 8582 9.081 221.00334 242.96444 3.16613
 8583 9.082 222.77341 242.73938 3.17622
 8584 9.083 221.6631 242.54165 3.17013
 8585 9.084 216.80043 242.36778 3.1329
 8586 9.085 219.37016 242.21536 3.15054
 8587 9.086 222.3835 242.08175 3.16891
 8588 9.087 223.49758 241.9648 3.17729
 8589 9.088 222.83836 241.86271 3.16977
 8590 9.089 218.87873 241.77402 3.1407
 8591 9.09 224.64826 241.69751 3.18088
 8592 9.091 221.83311 241.63221 3.15911
 8593 9.092 224.25711 241.57731 3.17589
 8594 9.093 225.42892 241.53218 3.18157
 8595 9.094 221.71397 241.49633 3.15528
 8596 9.095 224.84505 241.46941 3.17339
 8597 9.096 221.98362 241.45117 3.15094
 8598 9.097 222.10324 241.4415 3.15081
 8599 9.098 222.57941 241.4315 3.15247
 8600 9.099 222.09312 241.4391 3.14839
 8601 9.1 222.06418 241.37089 3.14658
 8602 9.101 220.16383 241.39715 3.13121
 8603 9.102 224.3739 241.43269 3.15949
 8604 9.103 223.31756 241.47883 3.15202
 8605 9.104 229.30407 241.53292 3.1899
 8606 9.105 226.12147 241.60289 3.16601
 8607 9.106 223.49785 241.68607 3.14757
 8608 9.107 221.52667 241.78794 3.13053
 8609 9.108 215.50285 241.90121 3.0866
 8610 9.109 222.99186 242.03291 3.13922
 8611 9.11 223.85577 242.18563 3.14415
 8612 9.111 228.24802 242.36298 3.17495
 8613 9.112 223.39967 242.57241 3.14065
 8614 9.113 219.03152 242.812 3.10661
 8615 9.114 223.91437 243.08876 3.14024
 8616 9.115 222.7917 243.41189 3.13109
 8617 9.116 223.55138 243.79093 3.13605
 8618 9.117 224.38924 244.23808 3.13823
 8619 9.118 221.8241 244.76934 3.1212
 8620 9.119 224.56398 245.40629 3.13704
 8621 9.12 225.32694 246.17982 3.14092
 8622 9.121 223.48205 247.13781 3.12728
 8623 9.122 230.94001 248.36144 3.1764
 8624 9.123 233.89559 249.99702 3.19606
 8625 9.124 230.41283 252.31007 3.17201
 8626 9.125 239.92227 255.76035 3.23593
 8627 9.126 249.27574 261.0746 3.29589
 8628 9.127 250.49188 269.26091 3.30382
 8629 9.128 275.35307 281.48555 3.46521
 8630 9.129 301.78148 298.75056 3.62445
 8631 9.13 338.10005 321.36849 3.83621
 8632 9.131 380.11019 348.24904 4.06746
 8633 9.132 435.18822 375.94305 4.35092
 8634 9.133 487.25826 397.79506 4.60217
 8635 9.134 508.55946 405.51174 4.70246
 8636 9.135 499.4601 395.3211 4.65808
 8637 9.136 441.61641 372.03265 4.38124
 8638 9.137 380.92294 344.09054 4.06739
 8639 9.138 317.87642 317.717 3.71526
 8640 9.139 290.43315 295.92412 3.55217
 8641 9.14 258.49837 279.52153 3.3521
 8642 9.141 252.88054 268.0442 3.31275
 8643 9.142 242.43213 260.43147 3.24397
 8644 9.143 238.22177 255.52231 3.21495
 8645 9.144 235.38895 252.34606 3.19917
 8646 9.145 229.70585 250.2197 3.15912
 8647 9.146 226.86342 248.71907 3.13679
 8648 9.147 227.22176 247.60238 3.14081
 8649 9.148 227.11612 246.7371 3.14085
 8650 9.149 223.66121 246.0494 3.11446
 8651 9.15 226.14884 245.4953 3.13107
 8652 9.151 226.22877 245.0461 3.13252
 8653 9.152 224.11282 244.6816 3.11977
 8654 9.153 226.73598 244.38685 3.13796
 8655 9.154 227.06762 244.15046 3.14029
 8656 9.155 223.76996 243.96367 3.11893
 8657 9.156 223.08709 243.81965 3.11434
 8658 9.157 225.13142 243.71308 3.13007
 8659 9.158 223.42472 243.63983 3.11959
 8660 9.159 229.48265 243.59669 3.16121
 8661 9.16 219.35738 243.58123 3.09014
 8662 9.161 220.35689 243.59162 3.09808
 8663 9.162 225.698 243.62658 3.13426
 8664 9.163 222.64481 243.68528 3.1139
 8665 9.164 225.18719 243.76727 3.13282
 8666 9.165 222.08598 243.87251 3.1114
 8667 9.166 224.8856 244.00128 3.12934
 8668 9.167 227.61413 244.1542 3.1514
 8669 9.168 229.15234 244.33225 3.16147
 8670 9.169 230.4603 244.53676 3.1716
 8671 9.17 225.54134 244.76943 3.13665
 8672 9.171 220.96053 245.03239 3.10302
 8673 9.172 225.38414 245.32822 3.13693
 8674 9.173 223.31841 245.66007 3.12323
 8675 9.174 225.98856 246.03165 3.1433
 8676 9.175 228.9186 246.44746 3.16393
 8677 9.176 228.88042 246.91321 3.16486
 8678 9.177 228.28908 247.4384 3.162
 8679 9.178 225.64555 248.02348 3.14194
 8680 9.179 224.5615 248.68098 3.13655
 8681 9.18 227.43733 249.42224 3.15891
 8682 9.181 228.75791 250.2607 3.16866
 8683 9.182 229.34473 251.21281 3.17263
 8684 9.183 238.17993 252.29886 3.23599
 8685 9.184 229.10342 253.54406 3.17591
 8686 9.185 233.14683 254.98015 3.20478
 8687 9.186 234.44923 256.646 3.21426
 8688 9.187 234.45928 258.59699 3.21603
 8689 9.188 237.6345 260.8793 3.23827
 8690 9.189 240.48221 263.65457 3.26013
 8691 9.19 249.87482 267.0657 3.32327
 8692 9.191 247.93936 271.40283 3.31018
 8693 9.192 251.36927 277.16978 3.33892
 8694 9.193 260.45547 285.21665 3.397
 8695 9.194 280.32997 296.87755 3.52634
 8696 9.195 292.66982 314.03244 3.60686
 8697 9.196 315.00263 338.98013 3.7447
 8698 9.197 348.89871 374.03758 3.94277
 8699 9.198 398.03777 420.86026 4.21398
 8700 9.199 473.21846 479.47175 4.59629
 8701 9.2 549.11399 546.8156 4.95443
 8702 9.201 638.84693 615.1735 5.34339
 8703 9.202 711.64715 673.76974 5.64103
 8704 9.203 722.39085 717.13212 5.68919
 8705 9.204 721.48524 750.80896 5.68581
 8706 9.205 736.03604 782.68292 5.74571
 8707 9.206 751.7434 810.57657 5.80804
 8708 9.207 775.58461 819.43538 5.90048
 8709 9.208 761.80937 792.15421 5.85158
 8710 9.209 704.44466 726.67918 5.62802
 8711 9.21 598.09843 639.27409 5.18505
 8712 9.211 505.08007 550.08028 4.76355
 8713 9.212 435.12568 471.95404 4.42423
 8714 9.213 371.75979 410.02579 4.09107
 8715 9.214 332.79012 364.52616 3.86942
 8716 9.215 307.97206 333.05807 3.72544
 8717 9.216 292.31141 312.21425 3.63236
 8718 9.217 276.03092 298.69388 3.53057
 8719 9.218 271.00368 289.89243 3.49827
 8720 9.219 260.32497 284.03479 3.42707
 8721 9.22 257.83784 280.03816 3.4122
 8722 9.221 259.42856 277.29221 3.42512
 8723 9.222 254.45214 275.46848 3.39232
 8724 9.223 252.9817 274.39424 3.38101
 8725 9.224 248.80496 273.98273 3.35594
 8726 9.225 248.31068 274.19989 3.35338
 8727 9.226 250.83223 275.05135 3.37075
 8728 9.227 249.70651 276.58121 3.36432
 8729 9.228 256.38265 278.88121 3.41015
 8730 9.229 262.51862 282.11643 3.45263
 8731 9.23 268.02006 286.58296 3.48869
 8732 9.231 273.65579 292.82405 3.52801
 8733 9.232 283.9165 301.83572 3.593
 8734 9.233 302.36686 315.37164 3.71045
 8735 9.234 312.79576 336.286 3.77439
 8736 9.235 337.41739 368.72766 3.91984
 8737 9.236 374.3443 417.87385 4.13277
 8738 9.237 422.4861 488.88305 4.39155
 8739 9.238 504.34755 584.91979 4.80017
 8740 9.239 627.69787 704.28023 5.35838
 8741 9.24 759.77257 836.53596 5.89899
 8742 9.241 903.14662 958.29627 6.43263
 8743 9.242 1009.932 1034.26806 6.80249
 8744 9.243 1033.4022 1034.06845 6.88934
 8745 9.244 941.25396 957.12944 6.57672
 8746 9.245 792.33556 833.91286 6.03329
 8747 9.246 632.85352 700.54511 5.39239
 8748 9.247 526.28389 580.56018 4.92353
 8749 9.248 442.45255 484.1679 4.51249
 8750 9.249 381.90199 412.89544 4.19212
 8751 9.25 343.47405 363.4729 3.97918
 8752 9.251 319.75393 330.67458 3.83878
 8753 9.252 297.17782 309.28475 3.70172
 8754 9.253 283.08011 295.14073 3.61444
 8755 9.254 264.76858 285.38968 3.49452
 8756 9.255 253.97522 278.28289 3.42327
 8757 9.256 252.27253 272.82454 3.41364
 8758 9.257 252.15541 268.46302 3.41355
 8759 9.258 247.11232 264.88464 3.37913
 8760 9.259 240.91511 261.89765 3.33742
 8761 9.26 243.46272 259.37405 3.3538
 8762 9.261 238.71373 257.22191 3.32017
 8763 9.262 238.80604 255.37209 3.32318
 8764 9.263 236.21133 253.77114 3.30522
 8765 9.264 235.04995 252.37705 3.29646
 8766 9.265 238.58735 251.15643 3.32286
 8767 9.266 230.65477 250.08247 3.26711
 8768 9.267 234.15814 249.13349 3.28965
 8769 9.268 231.9736 248.29183 3.27511
 8770 9.269 233.72423 247.543 3.28872
 8771 9.27 233.61732 246.87507 3.28597
 8772 9.271 232.40943 246.27815 3.27688
 8773 9.272 232.01694 245.74405 3.27309
 8774 9.273 229.74978 245.26597 3.2587
 8775 9.274 224.51113 244.83842 3.22034
 8776 9.275 229.50197 244.4565 3.25438
 8777 9.276 226.35575 244.11631 3.23216
 8778 9.277 230.79215 243.81489 3.2608
 8779 9.278 232.98542 243.54981 3.27786
 8780 9.279 229.18816 243.3193 3.24771
 8781 9.28 229.20512 243.12549 3.24786
 8782 9.281 224.08505 242.99028 3.20856
 8783 9.282 228.33893 242.85842 3.23851
 8784 9.283 230.02824 242.75967 3.25103
 8785 9.284 229.32753 242.69528 3.24581
 8786 9.285 227.10982 242.66772 3.22656
 8787 9.286 220.58985 242.6811 3.17922
 8788 9.287 229.26428 242.73588 3.2415
 8789 9.288 230.1157 242.83969 3.24785
 8790 9.289 228.49121 243.00002 3.23529
 8791 9.29 224.45786 243.22683 3.20343
 8792 9.291 228.45409 243.53378 3.23158
 8793 9.292 226.86895 243.94026 3.21838
 8794 9.293 230.19143 244.47578 3.23911
 8795 9.294 235.56139 245.18902 3.27832
 8796 9.295 233.0234 246.16561 3.25968
 8797 9.296 238.57512 247.55942 3.29525
 8798 9.297 234.1342 249.63884 3.26434
 8799 9.298 240.79756 252.83934 3.30855
 8800 9.299 242.0721 257.79456 3.31599
 8801 9.3 252.37855 265.29949 3.38425
 8802 9.301 259.91268 276.15654 3.43397
 8803 9.302 272.28115 290.8823 3.51282
 8804 9.303 285.18865 309.28717 3.59439
 8805 9.304 301.81694 329.86196 3.69634
 8806 9.305 322.43097 349.13943 3.8172
 8807 9.306 324.73215 361.76985 3.82894
 8808 9.307 336.24388 362.79382 3.89513
 8809 9.308 327.77121 351.62305 3.84216
 8810 9.309 305.94659 332.7375 3.71412
 8811 9.31 286.75395 311.84394 3.59435
 8812 9.311 265.40664 292.78832 3.45664
 8813 9.312 255.58126 277.30908 3.38927
 8814 9.313 248.05713 265.74676 3.33776
 8815 9.314 244.94221 257.65378 3.31577
 8816 9.315 241.24913 252.2407 3.28861
 8817 9.316 234.46833 248.69192 3.23948
 8818 9.317 236.77185 246.34472 3.25321
 8819 9.318 228.3747 244.73097 3.19421
 8820 9.319 229.10768 243.55131 3.1964
 8821 9.32 228.81775 242.64593 3.19212
 8822 9.321 227.99955 241.92197 3.18473
 8823 9.322 231.33484 241.32687 3.20839
 8824 9.323 230.10017 240.82885 3.19955
 8825 9.324 235.79044 240.407 3.23761
 8826 9.325 235.21382 240.04645 3.23157
 8827 9.326 224.97061 239.7361 3.15981
 8828 9.327 233.06037 239.46744 3.213
 8829 9.328 226.74648 239.23384 3.16545
 8830 9.329 224.6361 239.03008 3.15108
 8831 9.33 225.65484 238.85206 3.15636
 8832 9.331 227.79776 238.69651 3.16836
 8833 9.332 229.74032 238.56089 3.17783
 8834 9.333 228.54904 238.44321 3.16503
 8835 9.334 228.28643 238.34092 3.16262
 8836 9.335 228.20166 238.24459 3.15855
 8837 9.336 225.84882 238.17381 3.14109
 8838 9.337 226.40867 238.11769 3.14101
 8839 9.338 231.27699 238.07657 3.17395
 8840 9.339 229.17527 238.05146 3.15578
 8841 9.34 225.71849 238.04404 3.13041
 8842 9.341 233.75877 238.05893 3.18288
 8843 9.342 231.0695 238.09569 3.16128
 8844 9.343 232.19176 238.18588 3.16919
 8845 9.344 225.33935 238.345 3.11915
 8846 9.345 225.56099 238.61048 3.11988
 8847 9.346 230.87467 239.03263 3.15492
 8848 9.347 232.83496 239.66766 3.1658
 8849 9.348 234.87774 240.5617 3.18069
 8850 9.349 237.8069 241.72573 3.19899
 8851 9.35 237.79132 243.1021 3.19924
 8852 9.351 242.37348 244.5197 3.22802
 8853 9.352 244.97416 245.66108 3.24508
 8854 9.353 250.9582 246.16826 3.28323
 8855 9.354 248.98674 245.76717 3.26842
 8856 9.355 247.50362 244.72497 3.25783
 8857 9.356 249.65287 243.45001 3.26866
 8858 9.357 240.72334 242.2598 3.21075
 8859 9.358 234.2437 241.3226 3.1662
 8860 9.359 230.48979 240.70369 3.14099
 8861 9.36 241.06042 240.41524 3.21063
 8862 9.361 231.27231 240.45832 3.14236
 8863 9.362 230.04173 240.85963 3.13349
 8864 9.363 231.1918 241.69858 3.14397
 8865 9.364 232.87886 243.11564 3.1537
 8866 9.365 229.51661 245.29224 3.12994
 8867 9.366 231.21679 248.39578 3.14217
 8868 9.367 228.88426 252.49098 3.1254
 8869 9.368 231.42588 257.41999 3.14113
 8870 9.369 231.07586 262.64417 3.14051
 8871 9.37 232.11946 267.09581 3.14497
 8872 9.371 236.84685 269.35547 3.17536
 8873 9.372 233.24879 268.5206 3.15287
 8874 9.373 238.75412 265.0203 3.18916
 8875 9.374 234.94573 260.19929 3.16461
 8876 9.375 238.57704 255.32279 3.1867
 8877 9.376 225.02795 251.13676 3.09422
 8878 9.377 231.08145 247.9387 3.13644
 8879 9.378 233.38074 245.75424 3.15101
 8880 9.379 232.66743 244.41721 3.14679
 8881 9.38 234.85709 243.75974 3.16101
 8882 9.381 232.46598 243.61826 3.14351
 8883 9.382 233.46885 243.88945 3.1513
 8884 9.383 231.81739 244.54943 3.13969
 8885 9.384 234.30119 245.66694 3.15588
 8886 9.385 237.86022 247.41987 3.18286
 8887 9.386 242.50338 250.11334 3.21114
 8888 9.387 245.31539 254.18369 3.23047
 8889 9.388 246.45295 260.1641 3.23997
 8890 9.389 255.52075 268.5885 3.29976
 8891 9.39 265.71618 279.81914 3.36346
 8892 9.391 280.60831 293.79325 3.45797
 8893 9.392 295.38222 309.58852 3.5457
 8894 9.393 308.00239 325.1246 3.62413
 8895 9.394 319.99216 337.84746 3.69353
 8896 9.395 325.87307 345.95677 3.72899
 8897 9.396 329.63625 349.12281 3.74864
 8898 9.397 322.05753 347.85799 3.70622
 8899 9.398 315.25997 343.63474 3.66861
 8900 9.399 306.67722 338.78686 3.62093
 8901 9.4 315.18058 334.96197 3.66902
 8902 9.401 322.29478 331.55957 3.71052
 8903 9.402 330.06456 326.10051 3.75858
 8904 9.403 315.8433 316.67878 3.67872
 8905 9.404 303.81627 303.96512 3.60934
 8906 9.405 281.94251 290.25178 3.47802
 8907 9.406 273.94772 277.57664 3.43277
 8908 9.407 255.88131 267.00358 3.3178
 8909 9.408 243.19549 258.81557 3.23586
 8910 9.409 247.4155 252.83149 3.26759
 8911 9.41 242.43917 248.63978 3.23654
 8912 9.411 240.86197 245.768 3.22749
 8913 9.412 236.34682 243.79457 3.19935
 8914 9.413 233.08099 242.39994 3.18039
 8915 9.414 235.1865 241.36957 3.19604
 8916 9.415 235.57331 240.5716 3.20151
 8917 9.416 235.27664 239.92735 3.2024
 8918 9.417 232.53383 239.39516 3.1821
 8919 9.418 231.00519 238.93121 3.17434
 8920 9.419 232.25956 238.54758 3.18652
 8921 9.42 231.31744 238.21672 3.18175
 8922 9.421 231.07203 237.92925 3.17971
 8923 9.422 234.36788 237.67792 3.20366
 8924 9.423 232.11384 237.45696 3.19052
 8925 9.424 231.45717 237.2618 3.18588
 8926 9.425 233.63002 237.08872 3.20068
 8927 9.426 234.44124 236.93468 3.21084
 8928 9.427 228.88087 236.79721 3.17236
 8929 9.428 229.90082 236.67426 3.17995
 8930 9.429 228.34434 236.56415 3.17298
 8931 9.43 234.72308 236.46546 3.2168
 8932 9.431 224.73852 236.37704 3.14955
 8933 9.432 230.06743 236.29847 3.18639
 8934 9.433 228.75336 236.2331 3.18062
 8935 9.434 232.49984 236.17038 3.20557
 8936 9.435 230.48442 236.11499 3.19433
 8937 9.436 230.5464 236.06653 3.1948
 8938 9.437 228.03183 236.0247 3.17838
 8939 9.438 233.57186 235.98928 3.216
 8940 9.439 226.50893 235.96017 3.16962
 8941 9.44 231.46574 235.93736 3.20426
 8942 9.441 238.77411 235.92093 3.25784
 8943 9.442 230.1958 235.91106 3.19614
 8944 9.443 239.57658 235.90807 3.26119
 8945 9.444 232.58917 235.9124 3.21467
 8946 9.445 235.25711 235.92464 3.23455
 8947 9.446 235.03887 235.94557 3.23285
 8948 9.447 233.38987 235.97621 3.21898
 8949 9.448 236.716 236.01783 3.24573
 8950 9.449 232.51371 236.07209 3.21513
 8951 9.45 233.42959 236.14108 3.22008
 8952 9.451 237.16817 236.22748 3.2461
 8953 9.452 235.44062 236.33479 3.23693
 8954 9.453 237.34515 236.46763 3.24603
 8955 9.454 234.32091 236.63238 3.22825
 8956 9.455 239.79347 236.83841 3.26597
 8957 9.456 236.81584 237.10066 3.24492
 8958 9.457 236.22038 237.4448 3.24033
 8959 9.458 243.66023 237.91666 3.29181
 8960 9.459 247.1102 238.59693 3.31353
 8961 9.46 246.14826 239.61957 3.30913
 8962 9.461 251.63319 241.18656 3.34516
 8963 9.462 257.11136 243.56454 3.38228
 8964 9.463 266.59614 247.04599 3.44334
 8965 9.464 270.58682 251.86382 3.46992
 8966 9.465 281.62481 258.06106 3.53945
 8967 9.466 301.07686 265.31702 3.65931
 8968 9.467 321.3952 272.71544 3.78098
 8969 9.468 335.7602 278.55425 3.8636
 8970 9.469 352.70975 280.75074 3.9608
 8971 9.47 341.20176 278.3075 3.89498
 8972 9.471 328.76852 272.31103 3.82123
 8973 9.472 305.64867 264.85954 3.68566
 8974 9.473 290.9251 257.61959 3.59469
 8975 9.474 272.68394 251.46954 3.47939
 8976 9.475 271.03107 246.70486 3.46831
 8977 9.476 260.06437 243.26816 3.39935
 8978 9.477 258.7828 240.92018 3.39008
 8979 9.478 251.70229 239.36782 3.34329
 8980 9.479 247.04224 238.34705 3.31077
 8981 9.48 246.85858 237.65951 3.30997
 8982 9.481 241.97404 237.17447 3.27668
 8983 9.482 237.0832 236.81352 3.24281
 8984 9.483 239.3885 236.53222 3.25759
 8985 9.484 237.82051 236.30564 3.246
 8986 9.485 233.05243 236.1192 3.21208
 8987 9.486 241.57592 235.96135 3.26984
 8988 9.487 234.43989 235.8302 3.22055
 8989 9.488 242.34025 235.6932 3.27385
 8990 9.489 231.15075 235.59899 3.19517
 8991 9.49 238.23769 235.51851 3.24154
 8992 9.491 239.54842 235.44871 3.24723
 8993 9.492 230.29332 235.38598 3.18524
 8994 9.493 234.38549 235.29176 3.20979
 8995 9.494 233.78258 235.24883 3.20607
 8996 9.495 233.07505 235.21232 3.19749
 8997 9.496 231.70937 235.18147 3.19005
 8998 9.497 232.43853 235.15565 3.19289
 8999 9.498 231.71078 235.13436 3.18731
 9000 9.499 231.59886 235.11729 3.1862
 9001 9.5 234.24779 235.10629 3.20332
 9002 9.501 233.54755 235.10721 3.19964
 9003 9.502 233.29194 235.10051 3.19684
 9004 9.503 234.35027 235.09682 3.2047
 9005 9.504 237.03348 235.09597 3.22098
 9006 9.505 233.72814 235.09784 3.19896
 9007 9.506 234.17703 235.1023 3.20129
 9008 9.507 241.33829 235.10929 3.25061
 9009 9.508 232.46731 235.11874 3.18825
 9010 9.509 236.61825 235.1306 3.21616
 9011 9.51 237.34442 235.14485 3.21981
 9012 9.511 237.41533 235.16148 3.22119
 9013 9.512 230.07213 235.1805 3.16934
 9014 9.513 231.65517 235.20192 3.18001
 9015 9.514 234.38077 235.22577 3.19615
 9016 9.515 230.28568 235.25209 3.16893
 9017 9.516 233.62699 235.28096 3.19282
 9018 9.517 234.57028 235.31243 3.19665
 9019 9.518 236.0337 235.34659 3.20456
 9020 9.519 233.14557 235.38354 3.18398
 9021 9.52 232.57264 235.42339 3.18032
 9022 9.521 235.13829 235.46627 3.19646
 9023 9.522 229.13213 235.51231 3.15575
 9024 9.523 232.47051 235.56169 3.18086
 9025 9.524 233.42752 235.61457 3.18524
 9026 9.525 234.31561 235.67116 3.19008
 9027 9.526 232.75539 235.73168 3.17944
 9028 9.527 236.3773 235.79473 3.20402
 9029 9.528 235.28797 235.85784 3.19638
 9030 9.529 239.89853 235.85871 3.22447
 9031 9.53 235.08554 235.93821 3.19122
 9032 9.531 233.56453 236.02315 3.1806
 9033 9.532 230.64025 236.11395 3.15745
 9034 9.533 236.38769 236.21105 3.19615
 9035 9.534 233.39447 236.31497 3.17433
 9036 9.535 233.11093 236.42628 3.17349
 9037 9.536 235.21908 236.54562 3.18799
 9038 9.537 236.91275 236.67371 3.19643
 9039 9.538 234.27241 236.81135 3.17873
 9040 9.539 229.00651 236.95947 3.1424
 9041 9.54 231.88428 237.11908 3.16117
 9042 9.541 236.85375 237.29137 3.19219
 9043 9.542 231.84909 237.47766 3.15651
 9044 9.543 233.15031 237.67949 3.1659
 9045 9.544 239.78189 237.89861 3.20974
 9046 9.545 237.61953 238.13714 3.1924
 9047 9.546 241.08558 238.39833 3.21328
 9048 9.547 239.06869 238.68371 3.20104
 9049 9.548 237.6205 238.99576 3.18956
 9050 9.549 235.67484 239.33911 3.17406
 9051 9.55 238.48495 239.71821 3.19183
 9052 9.551 240.15865 240.13831 3.20311
 9053 9.552 242.38485 240.60572 3.21575
 9054 9.553 237.72169 241.12806 3.18583
 9055 9.554 238.03935 241.7146 3.18602
 9056 9.555 233.90026 242.37673 3.15622
 9057 9.556 243.04193 243.1287 3.21879
 9058 9.557 238.0365 243.98866 3.18408
 9059 9.558 239.91648 244.98022 3.19443
 9060 9.559 242.32294 246.13489 3.21028
 9061 9.56 246.45846 247.49573 3.23615
 9062 9.561 243.39162 249.12282 3.21658
 9063 9.562 243.95292 251.10224 3.21885
 9064 9.563 255.03909 253.56222 3.28943
 9065 9.564 252.9597 256.704 3.27325
 9066 9.565 253.7572 260.85785 3.27909
 9067 9.566 264.25941 266.57126 3.34591
 9068 9.567 270.28457 274.71731 3.38307
 9069 9.568 274.52177 286.57941 3.40706
 9070 9.569 288.73439 303.84663 3.49327
 9071 9.57 310.29001 328.45221 3.62357
 9072 9.571 339.41093 362.15863 3.78589
 9073 9.572 371.95742 405.3999 3.96332
 9074 9.573 424.62278 456.53341 4.23116
 9075 9.574 484.11226 509.90836 4.52089
 9076 9.575 530.96168 554.62177 4.73198
 9077 9.576 564.47923 576.73981 4.88205
 9078 9.577 557.64024 568.2387 4.84752
 9079 9.578 515.64731 534.2891 4.66178
 9080 9.579 460.08654 488.00893 4.40042
 9081 9.58 415.68061 440.71675 4.18392
 9082 9.581 380.65508 398.37035 4.00174
 9083 9.582 358.72984 363.07564 3.88298
 9084 9.583 324.03535 335.26717 3.69082
 9085 9.584 308.70969 314.61084 3.60358
 9086 9.585 289.51946 300.18284 3.48765
 9087 9.586 290.49126 290.78386 3.49586
 9088 9.587 284.92758 285.33924 3.46032
 9089 9.588 269.13773 283.14934 3.3621
 9090 9.589 277.05373 284.0073 3.41578
 9091 9.59 281.46793 288.27882 3.4405
 9092 9.591 284.63032 296.96507 3.45906
 9093 9.592 293.24177 311.67947 3.50937
 9094 9.593 303.76058 334.41998 3.57192
 9095 9.594 329.35235 367.04073 3.72148
 9096 9.595 354.73704 410.37236 3.85811
 9097 9.596 390.89022 463.10693 4.05154
 9098 9.597 444.03446 520.17945 4.31976
 9099 9.598 496.31607 571.24939 4.559
 9100 9.599 534.5055 601.66437 4.73509
 9101 9.6 532.6574 599.78007 4.72404
 9102 9.601 511.78871 566.36863 4.63103
 9103 9.602 457.05706 514.10303 4.37685
 9104 9.603 398.65116 457.66675 4.08606
 9105 9.604 351.2219 406.93467 3.83539
 9106 9.605 329.65117 366.64831 3.71546
 9107 9.606 311.11972 338.19041 3.60793
 9108 9.607 302.81807 321.09245 3.55959
 9109 9.608 290.35706 314.07324 3.4834
 9110 9.609 306.06757 315.65358 3.57856
 9111 9.61 306.21319 324.32317 3.57824
 9112 9.611 328.7899 338.29241 3.70874
 9113 9.612 341.94252 354.91152 3.78085
 9114 9.613 365.58648 370.01181 3.90997
 9115 9.614 381.04114 378.18872 3.99107
 9116 9.615 380.59247 375.37597 3.99166
 9117 9.616 366.63161 362.00195 3.91669
 9118 9.617 340.14123 342.51059 3.77186
 9119 9.618 309.30133 321.85572 3.59497
 9120 9.619 283.56394 303.26705 3.44326
 9121 9.62 276.35904 288.19107 3.39906
 9122 9.621 259.00165 276.88176 3.29022
 9123 9.622 253.71388 268.92143 3.25538
 9124 9.623 253.83408 263.59486 3.25757
 9125 9.624 249.27125 260.1584 3.22769
 9126 9.625 252.16671 257.99528 3.24792
 9127 9.626 252.01278 256.66643 3.24739
 9128 9.627 247.54338 255.89403 3.22156
 9129 9.628 251.16845 255.51826 3.24544
 9130 9.629 249.82498 255.45456 3.23691
 9131 9.63 252.28048 255.66278 3.25297
 9132 9.631 253.49792 256.12895 3.26268
 9133 9.632 245.97976 256.85624 3.21622
 9134 9.633 256.04793 257.86159 3.2827
 9135 9.634 248.96796 259.17575 3.23843
 9136 9.635 249.50824 260.84635 3.24308
 9137 9.636 257.90841 262.94527 3.30099
 9138 9.637 260.48798 265.58475 3.31786
 9139 9.638 261.17056 268.95095 3.32505
 9140 9.639 268.11557 273.36951 3.37074
 9141 9.64 270.1759 279.41991 3.38735
 9142 9.641 276.19381 288.10542 3.42369
 9143 9.642 290.6722 301.04995 3.51434
 9144 9.643 311.01511 320.62808 3.63765
 9145 9.644 336.40012 349.8718 3.783
 9146 9.645 369.98958 391.96618 3.97216
 9147 9.646 426.30945 449.25972 4.26272
 9148 9.647 501.35116 521.81732 4.62635
 9149 9.648 595.62531 605.51391 5.04408
 9150 9.649 689.57131 689.50249 5.43014
 9151 9.65 788.80608 754.32546 5.80974
 9152 9.651 841.7007 776.97479 6.00258
 9153 9.652 807.37345 747.38906 5.88254
 9154 9.653 717.81867 678.68859 5.54867
 9155 9.654 605.94508 594.46854 5.1001
 9156 9.655 489.45045 513.01931 4.58485
 9157 9.656 416.90785 443.90016 4.23494
 9158 9.657 364.33002 390.37056 3.96107
 9159 9.658 328.48737 351.87052 3.76126
 9160 9.659 309.86679 325.83275 3.65456
 9161 9.66 295.65267 309.05508 3.57085
 9162 9.661 289.15034 298.61612 3.53017
 9163 9.662 276.39633 292.30025 3.45533
 9164 9.663 272.58711 288.66268 3.43481
 9165 9.664 278.79791 286.87472 3.47165
 9166 9.665 278.90413 286.56531 3.47326
 9167 9.666 286.21908 287.70183 3.52152
 9168 9.667 281.96851 290.54674 3.49742
 9169 9.668 293.72147 295.66022 3.56858
 9170 9.669 303.27735 303.89283 3.62673
 9171 9.67 315.86597 316.2971 3.70304
 9172 9.671 329.20474 333.8987 3.78211
 9173 9.672 350.22598 357.30557 3.90367
 9174 9.673 384.32551 386.1629 4.09104
 9175 9.674 420.54995 418.43596 4.2811
 9176 9.675 468.33946 449.60636 4.51984
 9177 9.676 503.43844 472.71624 4.6868
 9178 9.677 516.93097 481.26862 4.75139
 9179 9.678 504.71064 474.41179 4.69652
 9180 9.679 472.13666 458.4081 4.54018
 9181 9.68 461.35238 442.12429 4.49561
 9182 9.681 449.39637 433.02166 4.43698
 9183 9.682 459.13659 436.84272 4.48487
 9184 9.683 478.09522 458.61311 4.58006
 9185 9.684 515.05162 503.16809 4.75427
 9186 9.685 579.95813 574.8005 5.04617
 9187 9.686 672.94775 676.03148 5.43671
 9188 9.687 794.58298 805.49181 5.90898
 9189 9.688 953.98955 954.94032 6.47913
 9190 9.689 1123.3886 1105.56932 7.03243
 9191 9.69 1284.4825 1227.11352 7.52041
 9192 9.691 1361.2775 1289.48067 7.74826
 9193 9.692 1353.58 1287.52341 7.72541
 9194 9.693 1275.292 1250.30254 7.49909
 9195 9.694 1201.364 1217.70417 7.28133
 9196 9.695 1208.6195 1215.31914 7.30666
 9197 9.696 1267.3966 1247.57236 7.47907
 9198 9.697 1343.1131 1302.16321 7.70249
 9199 9.698 1440.8786 1359.90195 7.98004
 9200 9.699 1531.5023 1399.52174 8.22506
 9201 9.7 1615.4076 1394.63485 8.4509
 9202 9.701 1553.6502 1323.25913 8.28944
 9203 9.702 1397.617 1188.798 7.86136
 9204 9.703 1160.27 1020.55805 7.16002
 9205 9.704 925.49349 851.59339 6.39497
 9206 9.705 718.48402 703.02407 5.63225
 9207 9.706 577.92622 583.4658 5.0556
 9208 9.707 490.4931 493.41876 4.65403
 9209 9.708 418.69407 428.96933 4.29919
 9210 9.709 369.07349 384.39948 4.03875
 9211 9.71 353.11896 353.9794 3.95065
 9212 9.711 331.47227 332.97977 3.82684
 9213 9.712 318.25041 317.99464 3.75032
 9214 9.713 307.90563 306.81209 3.69035
 9215 9.714 305.43703 298.10566 3.6777
 9216 9.715 293.02669 291.09479 3.5995
 9217 9.716 277.57516 285.28878 3.505
 9218 9.717 274.60104 280.43129 3.48575
 9219 9.718 270.20524 276.33994 3.4562
 9220 9.719 268.39918 272.89194 3.44541
 9221 9.72 265.95251 270.01542 3.42856
 9222 9.721 265.13416 267.65311 3.42357
 9223 9.722 266.24474 265.7991 3.42689
 9224 9.723 264.66854 264.52393 3.41569
 9225 9.724 264.13485 263.96537 3.41326
 9226 9.725 265.43092 264.34847 3.41823
 9227 9.726 272.67878 265.97112 3.4634
 9228 9.727 271.44496 269.14672 3.45502
 9229 9.728 280.56074 274.0957 3.50938
 9230 9.729 282.76113 280.79056 3.51896
 9231 9.73 287.11545 288.75258 3.54536
 9232 9.731 291.18753 296.78328 3.56763
 9233 9.732 302.84873 302.77414 3.63429
 9234 9.733 305.29131 304.26629 3.64669
 9235 9.734 298.48459 300.20331 3.60436
 9236 9.735 295.2319 291.9921 3.58204
 9237 9.736 288.85859 282.14874 3.53941
 9238 9.737 273.72934 272.62754 3.44474
 9239 9.738 270.73587 264.45693 3.42309
 9240 9.739 263.438 257.98337 3.37245
 9241 9.74 262.10218 253.15357 3.36459
 9242 9.741 257.27596 249.69513 3.32903
 9243 9.742 251.98514 247.26204 3.29433
 9244 9.743 257.05189 245.53394 3.32313
 9245 9.744 248.16222 244.26325 3.26569
 9246 9.745 252.661 243.28189 3.29174
 9247 9.746 247.35613 242.48593 3.2572
 9248 9.747 248.16637 241.81473 3.25994
 9249 9.748 249.35508 241.23338 3.26404
 9250 9.749 249.70525 240.72107 3.26558
 9251 9.75 244.41776 240.26735 3.22524
 9252 9.751 244.64256 239.88882 3.2249
 9253 9.752 240.76474 239.53517 3.19355
 9254 9.753 248.42273 239.19881 3.24149
 9255 9.754 248.41991 238.89225 3.23759
 9256 9.755 244.49738 238.612 3.20991
 9257 9.756 239.19098 238.35523 3.1717
 9258 9.757 246.56054 238.11959 3.21727
 9259 9.758 246.33919 237.90315 3.20922
 9260 9.759 249.96779 237.7043 3.22913
 9261 9.76 247.19992 237.52171 3.2087
 9262 9.761 244.17135 237.35385 3.18858
 9263 9.762 245.88809 237.20062 3.19627
 9264 9.763 244.15955 237.05672 3.18094
 9265 9.764 244.02896 236.92988 3.17845
 9266 9.765 244.11166 236.81546 3.17752
 9267 9.766 242.60618 236.71313 3.16255
 9268 9.767 247.58902 236.62268 3.19525
 9269 9.768 247.2481 236.54402 3.19156
 9270 9.769 243.90032 236.47717 3.16448
 9271 9.77 245.45773 236.42229 3.17478
 9272 9.771 244.46365 236.37967 3.16318
 9273 9.772 240.27971 236.34974 3.13486
 9274 9.773 245.05854 236.33308 3.16452
 9275 9.774 242.38284 236.33049 3.1434
 9276 9.775 246.18003 236.34294 3.16405
 9277 9.776 246.08384 236.37168 3.16298
 9278 9.777 246.27492 236.41826 3.15913
 9279 9.778 242.52571 236.48458 3.13479
 9280 9.779 240.3522 236.57298 3.11817
 9281 9.78 243.5058 236.68638 3.13555
 9282 9.781 247.45104 236.82834 3.16004
 9283 9.782 244.33333 237.00333 3.13606
 9284 9.783 247.50469 237.21692 3.15444
 9285 9.784 244.61765 237.47611 3.13642
 9286 9.785 243.39309 237.78986 3.12565
 9287 9.786 243.49691 238.1698 3.12458
 9288 9.787 242.90784 238.63159 3.12029
 9289 9.788 247.1239 239.19755 3.14539
 9290 9.789 247.1677 239.90193 3.14301
 9291 9.79 244.23964 240.80672 3.12709
 9292 9.791 253.25497 242.01502 3.18207
 9293 9.792 250.05943 243.66458 3.16133
 9294 9.793 255.52442 246.0586 3.1955
 9295 9.794 263.35798 249.6409 3.24597
 9296 9.795 264.81859 255.04534 3.25653
 9297 9.796 265.48997 263.03422 3.25836
 9298 9.797 278.20961 274.28264 3.33707
 9299 9.798 295.36794 289.29972 3.4375
 9300 9.799 303.42347 307.91934 3.48751
 9301 9.8 322.71655 328.86351 3.59534
 9302 9.801 339.5954 349.15456 3.68873
 9303 9.802 357.57419 363.88619 3.78531
 9304 9.803 363.71655 367.81942 3.82073
 9305 9.804 356.27811 359.18787 3.77923
 9306 9.805 344.20836 341.48783 3.71807
 9307 9.806 320.84488 320.34129 3.58764
 9308 9.807 297.55556 300.02248 3.45697
 9309 9.808 281.88684 282.75512 3.36363
 9310 9.809 271.09111 269.28679 3.30146
 9311 9.81 259.05088 259.46811 3.2277
 9312 9.811 255.93023 252.67654 3.20905
 9313 9.812 255.43753 248.13645 3.20958
 9314 9.813 257.72038 245.13324 3.22334
 9315 9.814 256.8113 243.11556 3.219
 9316 9.815 253.69177 241.70913 3.20123
 9317 9.816 255.48021 240.68284 3.21323
 9318 9.817 248.16022 239.90249 3.17099
 9319 9.818 246.79353 239.29179 3.16385
 9320 9.819 242.75 238.80624 3.13834
 9321 9.82 243.86982 238.41825 3.1481
 9322 9.821 242.8872 238.10927 3.14277
 9323 9.822 245.1728 237.86609 3.15623
 9324 9.823 249.5801 237.67887 3.18581
 9325 9.824 244.72212 237.54018 3.15791
 9326 9.825 245.21885 237.44436 3.16003
 9327 9.826 246.94222 237.38715 3.17329
 9328 9.827 246.68147 237.36543 3.16963
 9329 9.828 243.66541 237.37699 3.15165
 9330 9.829 245.34059 237.42043 3.1642
 9331 9.83 241.68655 237.49508 3.14085
 9332 9.831 242.56258 237.60092 3.14633
 9333 9.832 244.50383 237.73862 3.15963
 9334 9.833 241.61801 237.90958 3.14256
 9335 9.834 245.18209 238.116 3.16766
 9336 9.835 248.62554 238.36117 3.18989
 9337 9.836 250.17704 238.64994 3.20102
 9338 9.837 243.79164 238.98974 3.16364
 9339 9.838 247.04615 239.39256 3.18583
 9340 9.839 248.93523 239.87845 3.19899
 9341 9.84 245.46075 240.48091 3.17838
 9342 9.841 251.54753 241.2537 3.22071
 9343 9.842 247.66096 242.2768 3.19364
 9344 9.843 253.86935 243.65702 3.23792
 9345 9.844 246.80899 245.51702 3.19433
 9346 9.845 251.81516 247.96838 3.23012
 9347 9.846 253.52404 251.06752 3.23982
 9348 9.847 250.79362 254.75551 3.22533
 9349 9.848 255.89546 258.7789 3.25903
 9350 9.849 258.14059 262.60579 3.27525
 9351 9.85 259.58892 265.45399 3.28557
 9352 9.851 263.42904 266.63919 3.30915
 9353 9.852 261.38293 266.10983 3.29947
 9354 9.853 260.88572 264.52587 3.29625
 9355 9.854 260.01529 262.74546 3.29359
 9356 9.855 257.33221 261.39396 3.27733
 9357 9.856 257.77653 260.80832 3.28078
 9358 9.857 256.80083 261.1232 3.27696
 9359 9.858 267.77413 262.37016 3.3486
 9360 9.859 270.10591 264.57092 3.36153
 9361 9.86 276.68147 267.62944 3.40402
 9362 9.861 277.11537 271.64907 3.40978
 9363 9.862 287.40608 276.79427 3.47326
 9364 9.863 289.86308 283.41246 3.49094
 9365 9.864 304.86111 292.16383 3.58138
 9366 9.865 318.53349 304.23731 3.66184
 9367 9.866 340.40211 321.65361 3.78934
 9368 9.867 366.41156 347.58601 3.93467
 9369 9.868 407.1127 386.5124 4.14625
 9370 9.869 472.4162 443.9248 4.46883
 9371 9.87 550.09035 525.3216 4.82311
 9372 9.871 671.40057 634.38225 5.33201
 9373 9.872 801.39801 770.41707 5.82971
 9374 9.873 958.85663 924.9835 6.37662
 9375 9.874 1132.8417 1077.64304 6.93724
 9376 9.875 1278.1466 1193.08685 7.36575
 9377 9.876 1357.225 1230.98116 7.59284
 9378 9.877 1309.2112 1174.62463 7.46765
 9379 9.878 1147.9315 1047.58047 6.98404
 9380 9.879 933.03781 891.59273 6.29899
 9381 9.88 735.75864 739.4528 5.59571
 9382 9.881 595.08327 608.71394 5.03088
 9383 9.882 500.19389 505.73639 4.61393
 9384 9.883 422.19962 429.98848 4.23843
 9385 9.884 379.14215 377.18595 4.01637
 9386 9.885 345.46714 341.68723 3.83309
 9387 9.886 326.34961 318.14988 3.72528
 9388 9.887 305.54527 302.3757 3.60507
 9389 9.888 297.61381 291.48693 3.55854
 9390 9.889 290.75066 283.72104 3.51664
 9391 9.89 290.07648 278.11029 3.51131
 9392 9.891 284.37871 274.20055 3.47535
 9393 9.892 279.64855 271.85295 3.44841
 9394 9.893 279.54001 271.10728 3.44684
 9395 9.894 281.91413 272.06783 3.4594
 9396 9.895 280.55687 274.78078 3.45138
 9397 9.896 289.23623 279.10005 3.50326
 9398 9.897 302.2686 284.48115 3.58311
 9399 9.898 303.13219 289.90911 3.58638
 9400 9.899 314.40036 293.62165 3.64965
 9401 9.9 317.44828 293.76615 3.67034
 9402 9.901 309.97292 289.66835 3.62696
 9403 9.902 302.1754 282.48529 3.58147
 9404 9.903 289.71123 274.15083 3.50832
 9405 9.904 277.87482 266.15834 3.43601
 9406 9.905 274.58947 259.29441 3.41754
 9407 9.906 264.0989 253.83055 3.35154
 9408 9.907 259.77887 249.7229 3.32611
 9409 9.908 253.14066 246.75831 3.28197
 9410 9.909 252.574 244.66542 3.27984
 9411 9.91 258.6983 243.19079 3.31813
 9412 9.911 260.59752 242.13662 3.33167
 9413 9.912 251.04839 241.37148 3.27172
 9414 9.913 257.80443 240.80716 3.31705
 9415 9.914 252.41967 240.4333 3.2831
 9416 9.915 254.62654 240.24239 3.2979
 9417 9.916 253.51268 240.27538 3.29199
 9418 9.917 257.66397 240.61212 3.31957
 9419 9.918 258.77384 241.37689 3.32623
 9420 9.919 259.86256 242.73217 3.33276
 9421 9.92 249.51468 244.84879 3.26751
 9422 9.921 265.96326 247.85478 3.37358
 9423 9.922 264.52543 251.75988 3.36665
 9424 9.923 278.15695 256.35562 3.44992
 9425 9.924 280.20097 261.08392 3.46472
 9426 9.925 288.2979 264.9326 3.5143
 9427 9.926 286.68731 266.64129 3.50482
 9428 9.927 284.6137 265.46379 3.49383
 9429 9.928 281.00152 261.81021 3.47082
 9430 9.929 268.13595 256.86758 3.39011
 9431 9.93 265.89433 251.76816 3.37298
 9432 9.931 261.66397 247.2094 3.34597
 9433 9.932 256.2213 243.49523 3.31074
 9434 9.933 253.20791 240.67102 3.28809
 9435 9.934 249.92863 238.63353 3.26715
 9436 9.935 254.02201 237.21375 3.2918
 9437 9.936 246.51555 236.23645 3.24005
 9438 9.937 248.98059 235.55475 3.25609
 9439 9.938 250.54256 235.06198 3.26217
 9440 9.939 248.42785 234.68843 3.24689
 9441 9.94 251.0423 234.39193 3.26429
 9442 9.941 249.46891 234.14795 3.25048
 9443 9.942 247.05815 233.94218 3.2356
 9444 9.943 244.32689 233.76593 3.21228
 9445 9.944 249.20629 233.61349 3.24592
 9446 9.945 248.06007 233.48087 3.23421
 9447 9.946 246.65371 233.36574 3.22492
 9448 9.947 246.71616 233.26712 3.22399
 9449 9.948 247.4767 233.17825 3.22571
 9450 9.949 244.39716 233.09571 3.20416
 9451 9.95 246.00165 233.02816 3.2157
 9452 9.951 253.63722 232.92149 3.26069
 9453 9.952 241.294 232.87103 3.17997
 9454 9.953 246.71431 232.82804 3.21105
 9455 9.954 246.42796 232.79198 3.20906
 9456 9.955 247.22757 232.76242 3.21205
 9457 9.956 248.57976 232.73899 3.21794
 9458 9.957 247.26678 232.72142 3.20928
 9459 9.958 250.11435 232.70946 3.22687
 9460 9.959 245.74538 232.70295 3.19609
 9461 9.96 248.1265 232.70174 3.21059
 9462 9.961 247.10881 232.70575 3.20188
 9463 9.962 248.23454 232.71492 3.20653
 9464 9.963 246.54477 232.72923 3.1942
 9465 9.964 248.51825 232.74869 3.20625
 9466 9.965 248.46484 232.77335 3.20691
 9467 9.966 253.35734 232.80329 3.23447
 9468 9.967 248.83598 232.83861 3.20394
 9469 9.968 245.2053 232.87945 3.17844
 9470 9.969 250.53029 232.92598 3.21079
 9471 9.97 248.39539 232.9784 3.19883
 9472 9.971 253.37776 233.03697 3.23033
 9473 9.972 248.26658 233.10195 3.19489
 9474 9.973 240.92502 233.17409 3.14662
 9475 9.974 247.86298 233.25752 3.19273
 9476 9.975 248.26428 233.3433 3.19384
 9477 9.976 244.82265 233.43697 3.17268
 9478 9.977 250.14109 233.52324 3.20461
 9479 9.978 244.86961 233.63547 3.16868
 9480 9.979 251.06678 233.75757 3.20862
 9481 9.98 249.48282 233.89033 3.19786
 9482 9.981 250.05913 234.03466 3.2011
 9483 9.982 251.18434 234.19161 3.20842
 9484 9.983 249.66938 234.36238 3.19885
 9485 9.984 249.99745 234.54836 3.20388
 9486 9.985 250.27025 234.75118 3.2043
 9487 9.986 250.0225 234.97273 3.20374
 9488 9.987 249.70647 235.2153 3.20132
 9489 9.988 248.87824 235.48169 3.19403
 9490 9.989 250.74993 235.77529 3.20897
 9491 9.99 253.64859 236.09366 3.22629
 9492 9.991 250.81897 236.38009 3.20515
 9493 9.992 249.6644 236.79664 3.19697
 9494 9.993 255.10662 237.28049 3.23505
 9495 9.994 247.85504 237.85716 3.18526
 9496 9.995 249.00421 238.56246 3.19394
 9497 9.996 249.246 239.43976 3.19352
 9498 9.997 253.94264 240.51621 3.22318
 9499 9.998 255.39379 241.88914 3.23039
 9500 9.999 259.13393 243.54634 3.25242
 9501 10 260.30778 245.46223 3.25804
 9502 10.001 259.89519 247.45833 3.2544
 9503 10.002 260.08293 249.48052 3.25614
 9504 10.003 259.55798 251.16134 3.25176
 9505 10.004 261.75753 252.2889 3.26386
 9506 10.005 262.76395 252.91095 3.26931
 9507 10.006 262.84181 253.32229 3.26974
 9508 10.007 267.37972 253.87353 3.2954
 9509 10.008 269.42288 254.83918 3.30687
 9510 10.009 270.80559 256.41788 3.31305
 9511 10.01 280.84374 258.79042 3.37302
 9512 10.011 281.56131 262.19584 3.37535
 9513 10.012 291.5559 267.02975 3.43326
 9514 10.013 294.54074 273.967 3.45052
 9515 10.014 309.62563 284.08799 3.53715
 9516 10.015 319.99497 298.95389 3.59086
 9517 10.016 344.31279 320.54644 3.72545
 9518 10.017 373.83145 350.98796 3.88006
 9519 10.018 407.35083 392.00426 4.04837
 9520 10.019 467.38056 444.14759 4.33505
 9521 10.02 528.96916 505.75308 4.60887
 9522 10.021 590.23385 571.51659 4.86546
 9523 10.022 658.00161 631.28864 5.13957
 9524 10.023 702.851 672.11651 5.30795
 9525 10.024 715.23121 686.21198 5.35707
 9526 10.025 696.29371 677.7143 5.28612
 9527 10.026 653.41555 658.27887 5.11437
 9528 10.027 637.22584 636.87486 5.04859
 9529 10.028 607.96538 614.58381 4.93388
 9530 10.029 600.64249 586.30427 4.90379
 9531 10.03 566.70653 547.58639 4.76485
 9532 10.031 519.95522 500.30047 4.56035
 9533 10.032 469.59344 450.93231 4.33715
 9534 10.033 421.57056 405.50881 4.1078
 9535 10.034 381.08347 367.33437 3.90392
 9536 10.035 360.10054 337.4248 3.79676
 9537 10.036 340.56113 315.40227 3.6914
 9538 10.037 331.75129 300.19829 3.64315
 9539 10.038 314.73635 290.53531 3.54824
 9540 10.039 310.30948 285.27436 3.52402
 9541 10.04 300.97858 283.6042 3.46914
 9542 10.041 303.15735 285.06176 3.47952
 9543 10.042 297.71475 289.41297 3.45098
 9544 10.043 298.64708 296.44368 3.45616
 9545 10.044 301.6471 305.70181 3.47447
 9546 10.045 314.31916 316.21585 3.54729
 9547 10.046 315.65586 326.27791 3.5542
 9548 10.047 326.65555 333.60515 3.61791
 9549 10.048 333.61594 336.32187 3.65785
 9550 10.049 329.00304 334.46945 3.63023
 9551 10.05 329.7748 330.43003 3.63447
 9552 10.051 335.33416 327.64193 3.66672
 9553 10.052 342.04717 329.40242 3.70259
 9554 10.053 347.47073 338.71079 3.73381
 9555 10.054 365.88853 358.42997 3.83246
 9556 10.055 388.95478 391.14846 3.95177
 9557 10.056 425.56034 438.60875 4.13603
 9558 10.057 465.15412 500.73821 4.32178
 9559 10.058 509.46405 574.27148 4.52808
 9560 10.059 586.3425 650.86883 4.85792
 9561 10.06 661.59242 715.51611 5.15935
 9562 10.061 710.89461 749.06022 5.35069
 9563 10.062 720.01873 738.70722 5.38161
 9564 10.063 664.32484 688.32378 5.17035
 9565 10.064 588.05847 614.96467 4.86664
 9566 10.065 513.05502 536.63184 4.54657
 9567 10.066 449.93328 465.17101 4.25513
 9568 10.067 403.68625 406.16333 4.03396
 9569 10.068 380.94024 360.9231 3.91878
 9570 10.069 352.98958 328.23506 3.77136
 9571 10.07 326.32127 305.65908 3.62769
 9572 10.071 318.30645 290.49198 3.58431
 9573 10.072 303.74926 280.36677 3.50208
 9574 10.073 296.75654 273.50294 3.46376
 9575 10.074 291.94892 268.70475 3.43666
 9576 10.075 288.66438 265.23717 3.41948
 9577 10.076 282.18225 262.66444 3.3824
 9578 10.077 285.31106 260.73782 3.39848
 9579 10.078 280.76043 259.31753 3.37211
 9580 10.079 274.13875 258.31779 3.33634
 9581 10.08 272.68149 257.68556 3.32618
 9582 10.081 271.91869 257.38864 3.32381
 9583 10.082 275.49261 257.41007 3.34635
 9584 10.083 275.74783 257.74571 3.35157
 9585 10.084 269.6498 258.40363 3.31101
 9586 10.085 276.9055 259.40548 3.35993
 9587 10.086 281.45042 260.79451 3.3863
 9588 10.087 287.4952 262.62314 3.4259
 9589 10.088 281.69236 264.97335 3.39109
 9590 10.089 287.7975 268.00309 3.43092
 9591 10.09 294.91294 271.95913 3.4756
 9592 10.091 296.24091 277.25056 3.4848
 9593 10.092 296.88268 284.53628 3.48823
 9594 10.093 317.28638 294.81964 3.60778
 9595 10.094 325.43464 309.51277 3.65441
 9596 10.095 340.49816 330.4178 3.74036
 9597 10.096 359.20638 359.57812 3.8454
 9598 10.097 394.23812 398.97967 4.02905
 9599 10.098 443.35601 450.07843 4.27409
 9600 10.099 484.58442 513.06265 4.47243
 9601 10.1 553.73102 585.60586 4.78429
 9602 10.101 643.8295 661.70976 5.15864
 9603 10.102 722.76843 733.23483 5.46699
 9604 10.103 774.81057 795.56963 5.66573
 9605 10.104 830.55654 850.04918 5.86809
 9606 10.105 888.23841 896.46831 6.07484
 9607 10.106 912.38598 924.77605 6.15593
 9608 10.107 935.1742 917.8449 6.23237
 9609 10.108 887.89823 866.37841 6.08091
 9610 10.109 816.33156 779.92282 5.82528
 9611 10.11 668.98332 678.93698 5.27824
 9612 10.111 564.47273 581.10789 4.84797
 9613 10.112 477.2947 496.44583 4.46152
 9614 10.113 413.23875 428.70418 4.14861
 9615 10.114 366.50553 377.71938 3.91238
 9616 10.115 333.33154 341.16188 3.7331
 9617 10.116 320.85622 315.81805 3.66593
 9618 10.117 302.71633 298.50128 3.5573
 9619 10.118 294.88207 286.57408 3.51377
 9620 10.119 283.84503 278.11778 3.45105
 9621 10.12 282.69953 271.86715 3.4442
 9622 10.121 272.76931 267.04468 3.38275
 9623 10.122 274.83547 263.1904 3.3955
 9624 10.123 270.74433 260.03199 3.3716
 9625 10.124 264.13743 257.40159 3.33406
 9626 10.125 265.21033 255.18858 3.3404
 9627 10.126 263.21451 253.31486 3.3301
 9628 10.127 267.34788 251.72223 3.35656
 9629 10.128 262.28361 250.3658 3.32506
 9630 10.129 256.77402 249.21026 3.29003
 9631 10.13 257.67633 248.22751 3.2975
 9632 10.131 258.54487 247.39505 3.30167
 9633 10.132 255.48286 246.69481 3.28495
 9634 10.133 260.42469 246.11699 3.31532
 9635 10.134 257.42966 245.69159 3.297
 9636 10.135 258.2377 245.31339 3.302
 9637 10.136 254.13007 245.02393 3.27959
 9638 10.137 260.82609 244.81873 3.31733
 9639 10.138 265.55579 244.69386 3.3516
 9640 10.139 258.96353 244.6468 3.30922
 9641 10.14 254.04213 244.6763 3.27577
 9642 10.141 253.61958 244.78236 3.27452
 9643 10.142 256.2684 244.9662 3.29016
 9644 10.143 262.38693 245.23034 3.32703
 9645 10.144 254.32074 245.57864 3.27825
 9646 10.145 249.5014 246.01649 3.24507
 9647 10.146 259.0449 246.55094 3.30459
 9648 10.147 260.60287 247.19104 3.31288
 9649 10.148 261.2238 247.94814 3.31801
 9650 10.149 258.72353 248.83642 3.29986
 9651 10.15 261.17105 249.8735 3.31275
 9652 10.151 258.84574 251.08136 3.29753
 9653 10.152 265.34575 252.48737 3.33755
 9654 10.153 256.85685 254.12611 3.28166
 9655 10.154 261.33729 256.04192 3.30991
 9656 10.155 263.62481 258.29323 3.32281
 9657 10.156 269.91946 260.95912 3.35756
 9658 10.157 273.25606 264.16129 3.37877
 9659 10.158 273.29394 268.08177 3.37827
 9660 10.159 285.83289 273.0218 3.45132
 9661 10.16 291.61412 279.48449 3.48512
 9662 10.161 295.88308 288.29742 3.50608
 9663 10.162 310.61662 300.75904 3.59047
 9664 10.163 320.75304 318.75858 3.64761
 9665 10.164 347.03742 344.77328 3.78991
 9666 10.165 377.90668 381.61477 3.95388
 9667 10.166 403.58633 431.81211 4.08141
 9668 10.167 458.94824 496.59676 4.35349
 9669 10.168 523.49804 574.57823 4.64228
 9670 10.169 611.71368 660.28781 5.0182
 9671 10.17 692.57763 742.7026 5.33534
 9672 10.171 766.54725 804.55788 5.60922
 9673 10.172 790.66478 826.74281 5.69123
 9674 10.173 768.59889 800.97758 5.6129
 9675 10.174 699.34118 738.08453 5.34974
 9676 10.175 626.19557 658.99083 5.05904
 9677 10.176 533.91318 581.61027 4.66433
 9678 10.177 486.28162 516.72411 4.45261
 9679 10.178 459.53898 469.6672 4.32485
 9680 10.179 434.12059 442.75961 4.20388
 9681 10.18 444.19855 437.19933 4.25008
 9682 10.181 471.75024 454.36619 4.37703
[truncated: 407,767 more chars]
