# Supplementary material for: Hydrogen bonding patterns and C—H⋯π inter­actions in the structure of the antiparkinsonian drug (R)-rasagiline mesylate determined using laboratory and synchrotron X-ray powder diffraction data
Source: Acta Crystallogr B Struct Sci Cryst Eng Mater. 2023 Oct 11;79(Pt 6):462–72. doi: 10.1107/S2052520623007758 (PMC10833353; doi:10.1107/S2052520623007758)
Supplement: Supplementary file 2 [file b-79-00462-Isup2.hkl]

data_I
_cell_length_a 5.487530(10)
_cell_length_b 6.528939(12)
_cell_length_c 38.94313(9)
_cell_angle_alpha 90
_cell_angle_beta  90
_cell_angle_gamma 90
_shelx_F_squared_multiplier 1
loop_
_symmetry_equiv_pos_as_xyz
	 'x, y, z '
	 '-x+1/2, -y, z+1/2 '
	 '-x, y+1/2, -z+1/2 '
	 'x+1/2, -y+1/2, -z '
loop_
_refln_index_h
_refln_index_k
_refln_index_l
_refln_F_squared_calc
_refln_F_squared_meas
_refln_F_squared_sigma
_refln_observed_status
   0    0    2         0.00         0.00       0.00 o
   0    0    4         0.12         0.12       0.00 o
   0    0    6         0.09         0.09       0.00 o
   0    0    8         0.12         0.13       0.00 o
   0    0   10         0.08         0.08       0.00 o
   0    0   12         0.05         0.06       0.00 o
   0    0   14         0.00         0.00       0.00 o
   0    0   16         0.05         0.05       0.00 o
   0    0   18         0.01         0.01       0.00 o
   0    0   20         0.00         0.00       0.00 o
   0    0   22         0.01         0.01       0.00 o
   0    0   24         0.00         0.00       0.00 o
   0    0   26         0.00         0.00       0.00 o
   0    0   28         0.00         0.00       0.00 o
   0    0   30         0.01         0.01       0.00 o
   0    0   32         0.01         0.01       0.00 o
   0    0   34         0.00         0.00       0.00 o
   0    0   36         0.00         0.00       0.00 o
   0    0   38         0.00         0.00       0.00 o
   0    1    1         0.00         0.00       0.00 o
   0    1    2         0.03         0.03       0.00 o
   0    1    3         0.03         0.03       0.00 o
   0    1    4         0.36         0.36       0.00 o
   0    1    5         0.01         0.01       0.00 o
   0    1    6         0.00         0.00       0.00 o
   0    1    7         0.00         0.00       0.00 o
   0    1    8         0.05         0.05       0.00 o
   0    1    9         0.02         0.02       0.00 o
   0    1   10         0.15         0.14       0.00 o
   0    1   11         0.02         0.02       0.00 o
   0    1   12         0.00         0.00       0.00 o
   0    1   13         0.00         0.00       0.00 o
   0    1   14         0.00         0.00       0.00 o
   0    1   15         0.00         0.00       0.00 o
   0    1   16         0.03         0.02       0.00 o
   0    1   17         0.01         0.01       0.00 o
   0    1   18         0.00         0.00       0.00 o
   0    1   19         0.01         0.01       0.00 o
   0    1   20         0.01         0.01       0.00 o
   0    1   21         0.01         0.01       0.00 o
   0    1   22         0.03         0.03       0.00 o
   0    1   23         0.00         0.00       0.00 o
   0    1   24         0.00         0.00       0.00 o
   0    1   25         0.00         0.00       0.00 o
   0    1   26         0.01         0.01       0.00 o
   0    1   27         0.01         0.01       0.00 o
   0    1   28         0.00         0.00       0.00 o
   0    1   29         0.00         0.00       0.00 o
   0    1   30         0.00         0.00       0.00 o
   0    1   31         0.00         0.00       0.00 o
   0    1   32         0.00         0.00       0.00 o
   0    1   33         0.00         0.00       0.00 o
   0    1   34         0.00         0.00       0.00 o
   0    1   35         0.00         0.00       0.00 o
   0    1   36         0.00         0.00       0.00 o
   0    1   37         0.00         0.00       0.00 o
   0    1   38         0.00         0.00       0.00 o
   0    2    0         0.04         0.04       0.00 o
   0    2    1         0.23         0.23       0.00 o
   0    2    2         0.08         0.08       0.00 o
   0    2    3         0.06         0.06       0.00 o
   0    2    4         0.00         0.00       0.00 o
   0    2    5         0.05         0.05       0.00 o
   0    2    6         0.08         0.07       0.00 o
   0    2    7         0.05         0.04       0.00 o
   0    2    8         0.00         0.00       0.00 o
   0    2    9         0.02         0.03       0.00 o
   0    2   10         0.01         0.01       0.00 o
   0    2   11         0.00         0.00       0.00 o
   0    2   12         0.01         0.01       0.00 o
   0    2   13         0.04         0.04       0.00 o
   0    2   14         0.03         0.03       0.00 o
   0    2   15         0.00         0.00       0.00 o
   0    2   16         0.00         0.00       0.00 o
   0    2   17         0.00         0.00       0.00 o
   0    2   18         0.01         0.01       0.00 o
   0    2   19         0.04         0.04       0.00 o
   0    2   20         0.01         0.01       0.00 o
   0    2   21         0.01         0.01       0.00 o
   0    2   22         0.00         0.00       0.00 o
   0    2   23         0.02         0.02       0.00 o
   0    2   24         0.00         0.00       0.00 o
   0    2   25         0.02         0.02       0.00 o
   0    2   26         0.02         0.02       0.00 o
   0    2   27         0.00         0.00       0.00 o
   0    2   28         0.00         0.00       0.00 o
   0    2   29         0.00         0.00       0.00 o
   0    2   30         0.01         0.01       0.00 o
   0    2   31         0.03         0.03       0.00 o
   0    2   32         0.00         0.00       0.00 o
   0    2   33         0.01         0.01       0.00 o
   0    2   34         0.00         0.00       0.00 o
   0    2   35         0.01         0.01       0.00 o
   0    2   36         0.01         0.01       0.00 o
   0    2   37         0.00         0.00       0.00 o
   0    3    1         0.00         0.00       0.00 o
   0    3    2         0.00         0.00       0.00 o
   0    3    3         0.00         0.00       0.00 o
   0    3    4         0.00         0.00       0.00 o
   0    3    5         0.02         0.02       0.00 o
   0    3    6         0.00         0.00       0.00 o
   0    3    7         0.02         0.02       0.00 o
   0    3    8         0.00         0.00       0.00 o
   0    3    9         0.05         0.05       0.00 o
   0    3   10         0.00         0.00       0.00 o
   0    3   11         0.04         0.04       0.00 o
   0    3   12         0.00         0.00       0.00 o
   0    3   13         0.03         0.04       0.00 o
   0    3   14         0.00         0.00       0.00 o
   0    3   15         0.03         0.03       0.00 o
   0    3   16         0.00         0.00       0.00 o
   0    3   17         0.04         0.04       0.00 o
   0    3   18         0.00         0.00       0.00 o
   0    3   19         0.00         0.00       0.00 o
   0    3   20         0.00         0.00       0.00 o
   0    3   21         0.02         0.02       0.00 o
   0    3   22         0.00         0.00       0.00 o
   0    3   23         0.04         0.03       0.00 o
   0    3   24         0.00         0.00       0.00 o
   0    3   25         0.00         0.00       0.00 o
   0    3   26         0.00         0.00       0.00 o
   0    3   27         0.02         0.02       0.00 o
   0    3   28         0.00         0.00       0.00 o
   0    3   29         0.00         0.00       0.00 o
   0    3   30         0.00         0.00       0.00 o
   0    3   31         0.00         0.00       0.00 o
   0    3   32         0.00         0.00       0.00 o
   0    3   33         0.00         0.00       0.00 o
   0    3   34         0.00         0.00       0.00 o
   0    4    0         0.01         0.01       0.00 o
   0    4    1         0.09         0.09       0.00 o
   0    4    2         0.01         0.01       0.00 o
   0    4    3         0.00         0.00       0.00 o
   0    4    4         0.00         0.00       0.00 o
   0    4    5         0.02         0.02       0.00 o
   0    4    6         0.01         0.01       0.00 o
   0    4    7         0.01         0.01       0.00 o
   0    4    8         0.00         0.00       0.00 o
   0    4    9         0.01         0.01       0.00 o
   0    4   10         0.01         0.01       0.00 o
   0    4   11         0.01         0.01       0.00 o
   0    4   12         0.00         0.00       0.00 o
   0    4   13         0.01         0.01       0.00 o
   0    4   14         0.00         0.00       0.00 o
   0    4   15         0.00         0.00       0.00 o
   0    4   16         0.01         0.01       0.00 o
   0    4   17         0.00         0.00       0.00 o
   0    4   18         0.00         0.00       0.00 o
   0    4   19         0.01         0.01       0.00 o
   0    4   20         0.00         0.00       0.00 o
   0    4   21         0.00         0.00       0.00 o
   0    4   22         0.00         0.00       0.00 o
   0    4   23         0.00         0.00       0.00 o
   0    4   24         0.00         0.00       0.00 o
   0    4   25         0.00         0.00       0.00 o
   0    4   26         0.00         0.00       0.00 o
   0    4   27         0.00         0.00       0.00 o
   0    4   28         0.00         0.00       0.00 o
   0    4   29         0.00         0.00       0.00 o
   0    4   30         0.00         0.00       0.00 o
   0    5    1         0.00         0.00       0.00 o
   0    5    2         0.00         0.00       0.00 o
   0    5    3         0.01         0.01       0.00 o
   0    5    4         0.02         0.02       0.00 o
   0    5    5         0.00         0.00       0.00 o
   0    5    6         0.00         0.00       0.00 o
   0    5    7         0.00         0.00       0.00 o
   0    5    8         0.01         0.01       0.00 o
   0    5    9         0.02         0.02       0.00 o
   0    5   10         0.01         0.01       0.00 o
   0    5   11         0.00         0.00       0.00 o
   0    5   12         0.00         0.00       0.00 o
   0    5   13         0.00         0.00       0.00 o
   0    5   14         0.00         0.00       0.00 o
   0    5   15         0.00         0.00       0.00 o
   0    5   16         0.00         0.00       0.00 o
   0    5   17         0.00         0.00       0.00 o
   0    5   18         0.00         0.00       0.00 o
   0    5   19         0.00         0.00       0.00 o
   0    5   20         0.00         0.00       0.00 o
   0    5   21         0.00         0.00       0.00 o
   0    5   22         0.00         0.00       0.00 o
   0    5   23         0.00         0.00       0.00 o
   0    5   24         0.00         0.00       0.00 o
   0    5   25         0.00         0.00       0.00 o
   0    6    0         0.04         0.04       0.00 o
   0    6    1         0.00         0.00       0.00 o
   0    6    2         0.00         0.00       0.00 o
   0    6    3         0.00         0.00       0.00 o
   0    6    4         0.00         0.00       0.00 o
   0    6    5         0.00         0.00       0.00 o
   0    6    6         0.01         0.01       0.00 o
   0    6    7         0.00         0.00       0.00 o
   0    6    8         0.00         0.00       0.00 o
   0    6    9         0.00         0.00       0.00 o
   0    6   10         0.01         0.01       0.00 o
   0    6   11         0.00         0.00       0.00 o
   0    6   12         0.00         0.00       0.00 o
   0    6   13         0.00         0.00       0.00 o
   0    6   14         0.00         0.00       0.00 o
   0    6   15         0.00         0.00       0.00 o
   1    0    1         0.11         0.11       0.00 o
   1    0    2         0.19         0.19       0.00 o
   1    0    3         0.02         0.02       0.00 o
   1    0    4         0.01         0.01       0.00 o
   1    0    5         0.00         0.00       0.00 o
   1    0    6         0.04         0.04       0.00 o
   1    0    7         0.03         0.04       0.00 o
   1    0    8         0.34         0.35       0.00 o
   1    0    9         0.07         0.08       0.00 o
   1    0   10         0.01         0.01       0.00 o
   1    0   11         0.04         0.04       0.00 o
   1    0   12         0.08         0.09       0.00 o
   1    0   13         0.00         0.00       0.00 o
   1    0   14         0.06         0.06       0.00 o
   1    0   15         0.03         0.02       0.00 o
   1    0   16         0.01         0.02       0.00 o
   1    0   17         0.01         0.01       0.00 o
   1    0   18         0.00         0.00       0.00 o
   1    0   19         0.02         0.02       0.00 o
   1    0   20         0.00         0.00       0.00 o
   1    0   21         0.01         0.01       0.00 o
   1    0   22         0.01         0.01       0.00 o
   1    0   23         0.01         0.01       0.00 o
   1    0   24         0.01         0.01       0.00 o
   1    0   25         0.00         0.00       0.00 o
   1    0   26         0.00         0.00       0.00 o
   1    0   27         0.01         0.01       0.00 o
   1    0   28         0.00         0.00       0.00 o
   1    0   29         0.00         0.00       0.00 o
   1    0   30         0.00         0.00       0.00 o
   1    0   31         0.01         0.01       0.00 o
   1    0   32         0.00         0.00       0.00 o
   1    0   33         0.00         0.00       0.00 o
   1    0   34         0.00         0.00       0.00 o
   1    0   35         0.00         0.00       0.00 o
   1    0   36         0.00         0.00       0.00 o
   1    0   37         0.00         0.00       0.00 o
   1    0   38         0.00         0.00       0.00 o
   1    1    0         0.14         0.15       0.00 o
   1    1    1         0.17         0.17       0.00 o
   1    1    2         0.27         0.27       0.00 o
   1    1    3         0.32         0.32       0.00 o
   1    1    4         0.45         0.45       0.00 o
   1    1    5         0.24         0.24       0.00 o
   1    1    6         0.17         0.17       0.00 o
   1    1    7         0.14         0.14       0.00 o
   1    1    8         0.09         0.09       0.00 o
   1    1    9         0.04         0.04       0.00 o
   1    1   10         0.01         0.01       0.00 o
   1    1   11         0.11         0.11       0.00 o
   1    1   12         0.14         0.14       0.00 o
   1    1   13         0.06         0.05       0.00 o
   1    1   14         0.03         0.03       0.00 o
   1    1   15         0.02         0.02       0.00 o
   1    1   16         0.05         0.05       0.00 o
   1    1   17         0.07         0.07       0.00 o
   1    1   18         0.12         0.13       0.00 o
   1    1   19         0.04         0.04       0.00 o
   1    1   20         0.00         0.00       0.00 o
   1    1   21         0.01         0.01       0.00 o
   1    1   22         0.00         0.00       0.00 o
   1    1   23         0.01         0.01       0.00 o
   1    1   24         0.03         0.03       0.00 o
   1    1   25         0.01         0.01       0.00 o
   1    1   26         0.01         0.01       0.00 o
   1    1   27         0.00         0.00       0.00 o
   1    1   28         0.00         0.00       0.00 o
   1    1   29         0.01         0.01       0.00 o
   1    1   30         0.02         0.02       0.00 o
   1    1   31         0.00         0.00       0.00 o
   1    1   32         0.01         0.01       0.00 o
   1    1   33         0.01         0.01       0.00 o
   1    1   34         0.00         0.00       0.00 o
   1    1   35         0.00         0.00       0.00 o
   1    1   36         0.00         0.00       0.00 o
   1    1   37         0.01         0.01       0.00 o
   1    1   38         0.01         0.01       0.00 o
   1    2    0         0.09         0.10       0.00 o
   1    2    1         0.07         0.08       0.00 o
   1    2    2         0.07         0.07       0.00 o
   1    2    3         0.02         0.01       0.00 o
   1    2    4         0.09         0.09       0.00 o
   1    2    5         0.01         0.01       0.00 o
   1    2    6         0.01         0.01       0.00 o
   1    2    7         0.01         0.01       0.00 o
   1    2    8         0.01         0.01       0.00 o
   1    2    9         0.01         0.01       0.00 o
   1    2   10         0.02         0.01       0.00 o
   1    2   11         0.06         0.05       0.00 o
   1    2   12         0.03         0.03       0.00 o
   1    2   13         0.00         0.00       0.00 o
   1    2   14         0.01         0.01       0.00 o
   1    2   15         0.03         0.03       0.00 o
   1    2   16         0.02         0.02       0.00 o
   1    2   17         0.02         0.02       0.00 o
   1    2   18         0.01         0.01       0.00 o
   1    2   19         0.01         0.01       0.00 o
   1    2   20         0.01         0.01       0.00 o
   1    2   21         0.02         0.02       0.00 o
   1    2   22         0.02         0.02       0.00 o
   1    2   23         0.03         0.03       0.00 o
   1    2   24         0.00         0.00       0.00 o
   1    2   25         0.00         0.00       0.00 o
   1    2   26         0.01         0.01       0.00 o
   1    2   27         0.02         0.02       0.00 o
   1    2   28         0.03         0.03       0.00 o
   1    2   29         0.01         0.01       0.00 o
   1    2   30         0.00         0.00       0.00 o
   1    2   31         0.00         0.00       0.00 o
   1    2   32         0.01         0.01       0.00 o
   1    2   33         0.01         0.01       0.00 o
   1    2   34         0.00         0.00       0.00 o
   1    2   35         0.00         0.00       0.00 o
   1    2   36         0.00         0.00       0.00 o
   1    3    0         0.00         0.00       0.00 o
   1    3    1         0.04         0.04       0.00 o
   1    3    2         0.02         0.02       0.00 o
   1    3    3         0.00         0.00       0.00 o
   1    3    4         0.00         0.00       0.00 o
   1    3    5         0.00         0.00       0.00 o
   1    3    6         0.02         0.02       0.00 o
   1    3    7         0.10         0.10       0.00 o
   1    3    8         0.07         0.07       0.00 o
   1    3    9         0.02         0.03       0.00 o
   1    3   10         0.01         0.01       0.00 o
   1    3   11         0.01         0.01       0.00 o
   1    3   12         0.00         0.00       0.00 o
   1    3   13         0.02         0.02       0.00 o
   1    3   14         0.01         0.01       0.00 o
   1    3   15         0.04         0.04       0.00 o
   1    3   16         0.00         0.00       0.00 o
   1    3   17         0.02         0.02       0.00 o
   1    3   18         0.00         0.00       0.00 o
   1    3   19         0.07         0.07       0.00 o
   1    3   20         0.00         0.00       0.00 o
   1    3   21         0.00         0.00       0.00 o
   1    3   22         0.00         0.00       0.00 o
   1    3   23         0.04         0.04       0.00 o
   1    3   24         0.00         0.00       0.00 o
   1    3   25         0.03         0.03       0.00 o
   1    3   26         0.00         0.00       0.00 o
   1    3   27         0.01         0.01       0.00 o
   1    3   28         0.00         0.00       0.00 o
   1    3   29         0.02         0.02       0.00 o
   1    3   30         0.01         0.01       0.00 o
   1    3   31         0.03         0.02       0.00 o
   1    3   32         0.01         0.01       0.00 o
   1    3   33         0.00         0.00       0.00 o
   1    3   34         0.00         0.00       0.00 o
   1    4    0         0.01         0.01       0.00 o
   1    4    1         0.01         0.01       0.00 o
   1    4    2         0.02         0.02       0.00 o
   1    4    3         0.02         0.02       0.00 o
   1    4    4         0.01         0.01       0.00 o
   1    4    5         0.01         0.01       0.00 o
   1    4    6         0.00         0.00       0.00 o
   1    4    7         0.00         0.00       0.00 o
   1    4    8         0.01         0.01       0.00 o
   1    4    9         0.02         0.02       0.00 o
   1    4   10         0.00         0.00       0.00 o
   1    4   11         0.01         0.01       0.00 o
   1    4   12         0.00         0.00       0.00 o
   1    4   13         0.01         0.01       0.00 o
   1    4   14         0.00         0.00       0.00 o
   1    4   15         0.01         0.01       0.00 o
   1    4   16         0.00         0.00       0.00 o
   1    4   17         0.01         0.01       0.00 o
   1    4   18         0.00         0.00       0.00 o
   1    4   19         0.00         0.00       0.00 o
   1    4   20         0.00         0.00       0.00 o
   1    4   21         0.01         0.01       0.00 o
   1    4   22         0.01         0.01       0.00 o
   1    4   23         0.01         0.01       0.00 o
   1    4   24         0.00         0.00       0.00 o
   1    4   25         0.00         0.00       0.00 o
   1    4   26         0.00         0.00       0.00 o
   1    4   27         0.00         0.00       0.00 o
   1    4   28         0.01         0.01       0.00 o
   1    4   29         0.00         0.00       0.00 o
   1    4   30         0.00         0.00       0.00 o
   1    5    0         0.01         0.01       0.00 o
   1    5    1         0.02         0.02       0.00 o
   1    5    2         0.02         0.02       0.00 o
   1    5    3         0.02         0.02       0.00 o
   1    5    4         0.02         0.02       0.00 o
   1    5    5         0.02         0.02       0.00 o
   1    5    6         0.03         0.03       0.00 o
   1    5    7         0.01         0.01       0.00 o
   1    5    8         0.00         0.00       0.00 o
   1    5    9         0.00         0.00       0.00 o
   1    5   10         0.01         0.01       0.00 o
   1    5   11         0.00         0.00       0.00 o
   1    5   12         0.01         0.01       0.00 o
   1    5   13         0.01         0.01       0.00 o
   1    5   14         0.00         0.00       0.00 o
   1    5   15         0.00         0.00       0.00 o
   1    5   16         0.01         0.01       0.00 o
   1    5   17         0.01         0.01       0.00 o
   1    5   18         0.01         0.01       0.00 o
   1    5   19         0.00         0.00       0.00 o
   1    5   20         0.00         0.00       0.00 o
   1    5   21         0.00         0.00       0.00 o
   1    5   22         0.00         0.00       0.00 o
   1    5   23         0.00         0.00       0.00 o
   1    5   24         0.00         0.00       0.00 o
   1    6    0         0.00         0.00       0.00 o
   1    6    1         0.00         0.00       0.00 o
   1    6    2         0.02         0.02       0.00 o
   1    6    3         0.00         0.00       0.00 o
   1    6    4         0.00         0.00       0.00 o
   1    6    5         0.00         0.00       0.00 o
   1    6    6         0.00         0.00       0.00 o
   1    6    7         0.00         0.00       0.00 o
   1    6    8         0.01         0.01       0.00 o
   1    6    9         0.00         0.00       0.00 o
   1    6   10         0.00         0.00       0.00 o
   1    6   11         0.00         0.00       0.00 o
   1    6   12         0.00         0.00       0.00 o
   1    6   13         0.00         0.00       0.00 o
   1    6   14         0.01         0.01       0.00 o
   2    0    0         0.00         0.00       0.00 o
   2    0    1         0.09         0.09       0.00 o
   2    0    2         0.01         0.01       0.00 o
   2    0    3         0.07         0.07       0.00 o
   2    0    4         0.04         0.04       0.00 o
   2    0    5         0.02         0.02       0.00 o
   2    0    6         0.03         0.03       0.00 o
   2    0    7         0.02         0.02       0.00 o
   2    0    8         0.00         0.00       0.00 o
   2    0    9         0.00         0.00       0.00 o
   2    0   10         0.01         0.01       0.00 o
   2    0   11         0.00         0.00       0.00 o
   2    0   12         0.07         0.08       0.00 o
   2    0   13         0.00         0.00       0.00 o
   2    0   14         0.02         0.02       0.00 o
   2    0   15         0.01         0.01       0.00 o
   2    0   16         0.03         0.03       0.00 o
   2    0   17         0.02         0.02       0.00 o
   2    0   18         0.01         0.02       0.00 o
   2    0   19         0.03         0.03       0.00 o
   2    0   20         0.00         0.00       0.00 o
   2    0   21         0.00         0.00       0.00 o
   2    0   22         0.02         0.01       0.00 o
   2    0   23         0.01         0.01       0.00 o
   2    0   24         0.01         0.01       0.00 o
   2    0   25         0.00         0.00       0.00 o
   2    0   26         0.00         0.00       0.00 o
   2    0   27         0.00         0.00       0.00 o
   2    0   28         0.00         0.00       0.00 o
   2    0   29         0.00         0.00       0.00 o
   2    0   30         0.01         0.01       0.00 o
   2    0   31         0.00         0.00       0.00 o
   2    0   32         0.00         0.00       0.00 o
   2    0   33         0.00         0.00       0.00 o
   2    0   34         0.00         0.00       0.00 o
   2    0   35         0.00         0.00       0.00 o
   2    0   36         0.00         0.00       0.00 o
   2    1    0         0.00         0.00       0.00 o
   2    1    1         0.03         0.03       0.00 o
   2    1    2         0.05         0.04       0.00 o
   2    1    3         0.01         0.01       0.00 o
   2    1    4         0.03         0.03       0.00 o
   2    1    5         0.01         0.00       0.00 o
   2    1    6         0.02         0.01       0.00 o
   2    1    7         0.05         0.05       0.00 o
   2    1    8         0.01         0.01       0.00 o
   2    1    9         0.01         0.01       0.00 o
   2    1   10         0.00         0.00       0.00 o
   2    1   11         0.08         0.09       0.00 o
   2    1   12         0.09         0.09       0.00 o
   2    1   13         0.04         0.04       0.00 o
   2    1   14         0.05         0.05       0.00 o
   2    1   15         0.05         0.05       0.00 o
   2    1   16         0.00         0.00       0.00 o
   2    1   17         0.01         0.01       0.00 o
   2    1   18         0.00         0.00       0.00 o
   2    1   19         0.00         0.01       0.00 o
   2    1   20         0.01         0.01       0.00 o
   2    1   21         0.01         0.00       0.00 o
   2    1   22         0.00         0.00       0.00 o
   2    1   23         0.00         0.00       0.00 o
   2    1   24         0.00         0.00       0.00 o
   2    1   25         0.00         0.00       0.00 o
   2    1   26         0.01         0.01       0.00 o
   2    1   27         0.01         0.01       0.00 o
   2    1   28         0.00         0.00       0.00 o
   2    1   29         0.00         0.00       0.00 o
   2    1   30         0.00         0.00       0.00 o
   2    1   31         0.00         0.00       0.00 o
   2    1   32         0.01         0.01       0.00 o
   2    1   33         0.00         0.00       0.00 o
   2    1   34         0.01         0.01       0.00 o
   2    1   35         0.00         0.00       0.00 o
   2    2    0         0.01         0.01       0.00 o
   2    2    1         0.06         0.06       0.00 o
   2    2    2         0.00         0.00       0.00 o
   2    2    3         0.01         0.01       0.00 o
   2    2    4         0.00         0.00       0.00 o
   2    2    5         0.03         0.03       0.00 o
   2    2    6         0.04         0.04       0.00 o
   2    2    7         0.02         0.03       0.00 o
   2    2    8         0.00         0.00       0.00 o
   2    2    9         0.03         0.03       0.00 o
   2    2   10         0.01         0.01       0.00 o
   2    2   11         0.07         0.08       0.00 o
   2    2   12         0.05         0.05       0.00 o
   2    2   13         0.01         0.01       0.00 o
   2    2   14         0.03         0.03       0.00 o
   2    2   15         0.03         0.03       0.00 o
   2    2   16         0.02         0.02       0.00 o
   2    2   17         0.02         0.02       0.00 o
   2    2   18         0.01         0.01       0.00 o
   2    2   19         0.03         0.04       0.00 o
   2    2   20         0.02         0.02       0.00 o
   2    2   21         0.01         0.01       0.00 o
   2    2   22         0.00         0.00       0.00 o
   2    2   23         0.02         0.02       0.00 o
   2    2   24         0.01         0.01       0.00 o
   2    2   25         0.02         0.02       0.00 o
   2    2   26         0.01         0.01       0.00 o
   2    2   27         0.01         0.01       0.00 o
   2    2   28         0.02         0.02       0.00 o
   2    2   29         0.01         0.01       0.00 o
   2    2   30         0.00         0.00       0.00 o
   2    2   31         0.00         0.00       0.00 o
   2    2   32         0.00         0.00       0.00 o
   2    2   33         0.00         0.00       0.00 o
   2    2   34         0.01         0.01       0.00 o
   2    3    0         0.03         0.03       0.00 o
   2    3    1         0.04         0.04       0.00 o
   2    3    2         0.00         0.00       0.00 o
   2    3    3         0.01         0.01       0.00 o
   2    3    4         0.01         0.01       0.00 o
   2    3    5         0.00         0.00       0.00 o
   2    3    6         0.02         0.02       0.00 o
   2    3    7         0.00         0.00       0.00 o
   2    3    8         0.00         0.00       0.00 o
   2    3    9         0.00         0.00       0.00 o
   2    3   10         0.01         0.01       0.00 o
   2    3   11         0.00         0.00       0.00 o
   2    3   12         0.00         0.00       0.00 o
   2    3   13         0.02         0.02       0.00 o
   2    3   14         0.01         0.01       0.00 o
   2    3   15         0.01         0.01       0.00 o
   2    3   16         0.00         0.00       0.00 o
   2    3   17         0.00         0.00       0.00 o
   2    3   18         0.00         0.00       0.00 o
   2    3   19         0.00         0.00       0.00 o
   2    3   20         0.01         0.01       0.00 o
   2    3   21         0.01         0.01       0.00 o
   2    3   22         0.01         0.01       0.00 o
   2    3   23         0.00         0.00       0.00 o
   2    3   24         0.03         0.03       0.00 o
   2    3   25         0.00         0.00       0.00 o
   2    3   26         0.00         0.00       0.00 o
   2    3   27         0.00         0.00       0.00 o
   2    3   28         0.00         0.00       0.00 o
   2    3   29         0.01         0.01       0.00 o
   2    3   30         0.00         0.00       0.00 o
   2    3   31         0.01         0.01       0.00 o
   2    4    0         0.00         0.00       0.00 o
   2    4    1         0.00         0.00       0.00 o
   2    4    2         0.01         0.01       0.00 o
   2    4    3         0.00         0.00       0.00 o
   2    4    4         0.00         0.00       0.00 o
   2    4    5         0.01         0.01       0.00 o
   2    4    6         0.01         0.01       0.00 o
   2    4    7         0.01         0.01       0.00 o
   2    4    8         0.00         0.00       0.00 o
   2    4    9         0.00         0.00       0.00 o
   2    4   10         0.00         0.00       0.00 o
   2    4   11         0.03         0.03       0.00 o
   2    4   12         0.00         0.00       0.00 o
   2    4   13         0.01         0.01       0.00 o
   2    4   14         0.01         0.01       0.00 o
   2    4   15         0.00         0.00       0.00 o
   2    4   16         0.00         0.00       0.00 o
   2    4   17         0.01         0.01       0.00 o
   2    4   18         0.01         0.01       0.00 o
   2    4   19         0.01         0.01       0.00 o
   2    4   20         0.01         0.01       0.00 o
   2    4   21         0.00         0.00       0.00 o
   2    4   22         0.00         0.00       0.00 o
   2    4   23         0.01         0.01       0.00 o
   2    4   24         0.00         0.00       0.00 o
   2    4   25         0.01         0.01       0.00 o
   2    4   26         0.00         0.00       0.00 o
   2    4   27         0.00         0.00       0.00 o
   2    5    0         0.00         0.00       0.00 o
   2    5    1         0.00         0.00       0.00 o
   2    5    2         0.01         0.01       0.00 o
   2    5    3         0.00         0.00       0.00 o
   2    5    4         0.01         0.01       0.00 o
   2    5    5         0.00         0.00       0.00 o
   2    5    6         0.00         0.00       0.00 o
   2    5    7         0.01         0.01       0.00 o
   2    5    8         0.01         0.01       0.00 o
   2    5    9         0.00         0.00       0.00 o
   2    5   10         0.00         0.00       0.00 o
   2    5   11         0.01         0.01       0.00 o
   2    5   12         0.01         0.01       0.00 o
   2    5   13         0.00         0.00       0.00 o
   2    5   14         0.01         0.01       0.00 o
   2    5   15         0.01         0.01       0.00 o
   2    5   16         0.00         0.00       0.00 o
   2    5   17         0.00         0.00       0.00 o
   2    5   18         0.00         0.00       0.00 o
   2    5   19         0.00         0.00       0.00 o
   2    5   20         0.00         0.00       0.00 o
   2    6    0         0.00         0.00       0.00 o
   2    6    1         0.00         0.00       0.00 o
   2    6    2         0.00         0.00       0.00 o
   2    6    3         0.00         0.00       0.00 o
   2    6    4         0.00         0.00       0.00 o
   2    6    5         0.00         0.00       0.00 o
   2    6    6         0.01         0.01       0.00 o
   3    0    1         0.06         0.06       0.00 o
   3    0    2         0.00         0.00       0.00 o
   3    0    3         0.00         0.00       0.00 o
   3    0    4         0.00         0.01       0.00 o
   3    0    5         0.04         0.05       0.00 o
   3    0    6         0.00         0.00       0.00 o
   3    0    7         0.02         0.02       0.00 o
   3    0    8         0.00         0.00       0.00 o
   3    0    9         0.02         0.02       0.00 o
   3    0   10         0.02         0.02       0.00 o
   3    0   11         0.02         0.02       0.00 o
   3    0   12         0.00         0.00       0.00 o
   3    0   13         0.00         0.00       0.00 o
   3    0   14         0.00         0.00       0.00 o
   3    0   15         0.01         0.01       0.00 o
   3    0   16         0.00         0.00       0.00 o
   3    0   17         0.00         0.00       0.00 o
   3    0   18         0.00         0.00       0.00 o
   3    0   19         0.00         0.00       0.00 o
   3    0   20         0.01         0.01       0.00 o
   3    0   21         0.00         0.00       0.00 o
   3    0   22         0.01         0.01       0.00 o
   3    0   23         0.00         0.00       0.00 o
   3    0   24         0.00         0.00       0.00 o
   3    0   25         0.00         0.00       0.00 o
   3    0   26         0.00         0.00       0.00 o
   3    0   27         0.00         0.00       0.00 o
   3    0   28         0.01         0.01       0.00 o
   3    0   29         0.00         0.00       0.00 o
   3    0   30         0.00         0.00       0.00 o
   3    0   31         0.00         0.00       0.00 o
   3    0   32         0.01         0.01       0.00 o
   3    1    0         0.01         0.01       0.00 o
   3    1    1         0.02         0.02       0.00 o
   3    1    2         0.00         0.00       0.00 o
   3    1    3         0.03         0.03       0.00 o
   3    1    4         0.02         0.02       0.00 o
   3    1    5         0.00         0.00       0.00 o
   3    1    6         0.00         0.00       0.00 o
   3    1    7         0.03         0.03       0.00 o
   3    1    8         0.02         0.02       0.00 o
   3    1    9         0.06         0.06       0.00 o
   3    1   10         0.05         0.05       0.00 o
   3    1   11         0.05         0.05       0.00 o
   3    1   12         0.05         0.05       0.00 o
   3    1   13         0.01         0.01       0.00 o
   3    1   14         0.01         0.01       0.00 o
   3    1   15         0.02         0.02       0.00 o
   3    1   16         0.00         0.00       0.00 o
   3    1   17         0.01         0.01       0.00 o
   3    1   18         0.01         0.01       0.00 o
   3    1   19         0.01         0.01       0.00 o
   3    1   20         0.01         0.01       0.00 o
   3    1   21         0.01         0.01       0.00 o
   3    1   22         0.00         0.00       0.00 o
   3    1   23         0.01         0.01       0.00 o
   3    1   24         0.00         0.00       0.00 o
   3    1   25         0.00         0.00       0.00 o
   3    1   26         0.00         0.00       0.00 o
   3    1   27         0.00         0.00       0.00 o
   3    1   28         0.01         0.01       0.00 o
   3    1   29         0.00         0.00       0.00 o
   3    1   30         0.00         0.00       0.00 o
   3    1   31         0.00         0.00       0.00 o
   3    1   32         0.00         0.00       0.00 o
   3    2    0         0.01         0.01       0.00 o
   3    2    1         0.00         0.00       0.00 o
   3    2    2         0.00         0.00       0.00 o
   3    2    3         0.04         0.04       0.00 o
   3    2    4         0.01         0.01       0.00 o
   3    2    5         0.00         0.00       0.00 o
   3    2    6         0.00         0.00       0.00 o
   3    2    7         0.01         0.01       0.00 o
   3    2    8         0.01         0.01       0.00 o
   3    2    9         0.01         0.01       0.00 o
   3    2   10         0.00         0.00       0.00 o
   3    2   11         0.00         0.00       0.00 o
   3    2   12         0.01         0.01       0.00 o
   3    2   13         0.00         0.00       0.00 o
   3    2   14         0.01         0.01       0.00 o
   3    2   15         0.01         0.02       0.00 o
   3    2   16         0.02         0.02       0.00 o
   3    2   17         0.01         0.01       0.00 o
   3    2   18         0.01         0.01       0.00 o
   3    2   19         0.04         0.04       0.00 o
   3    2   20         0.01         0.01       0.00 o
   3    2   21         0.00         0.00       0.00 o
   3    2   22         0.01         0.01       0.00 o
   3    2   23         0.00         0.00       0.00 o
   3    2   24         0.00         0.00       0.00 o
   3    2   25         0.00         0.00       0.00 o
   3    2   26         0.01         0.01       0.00 o
   3    2   27         0.01         0.01       0.00 o
   3    2   28         0.00         0.00       0.00 o
   3    2   29         0.00         0.00       0.00 o
   3    2   30         0.00         0.00       0.00 o
   3    3    0         0.00         0.00       0.00 o
   3    3    1         0.01         0.01       0.00 o
   3    3    2         0.00         0.00       0.00 o
   3    3    3         0.00         0.00       0.00 o
   3    3    4         0.00         0.00       0.00 o
   3    3    5         0.02         0.02       0.00 o
   3    3    6         0.01         0.01       0.00 o
   3    3    7         0.01         0.01       0.00 o
   3    3    8         0.00         0.00       0.00 o
   3    3    9         0.01         0.01       0.00 o
   3    3   10         0.04         0.04       0.00 o
   3    3   11         0.02         0.03       0.00 o
   3    3   12         0.03         0.03       0.00 o
   3    3   13         0.03         0.03       0.00 o
   3    3   14         0.00         0.00       0.00 o
   3    3   15         0.02         0.02       0.00 o
   3    3   16         0.04         0.04       0.00 o
   3    3   17         0.00         0.00       0.00 o
   3    3   18         0.01         0.01       0.00 o
   3    3   19         0.01         0.01       0.00 o
   3    3   20         0.01         0.01       0.00 o
   3    3   21         0.01         0.01       0.00 o
   3    3   22         0.03         0.03       0.00 o
   3    3   23         0.01         0.01       0.00 o
   3    3   24         0.00         0.00       0.00 o
   3    3   25         0.00         0.00       0.00 o
   3    3   26         0.01         0.01       0.00 o
   3    3   27         0.00         0.00       0.00 o
   3    4    0         0.01         0.01       0.00 o
   3    4    1         0.00         0.00       0.00 o
   3    4    2         0.00         0.00       0.00 o
   3    4    3         0.01         0.01       0.00 o
   3    4    4         0.01         0.01       0.00 o
   3    4    5         0.00         0.00       0.00 o
   3    4    6         0.01         0.01       0.00 o
   3    4    7         0.00         0.00       0.00 o
   3    4    8         0.00         0.00       0.00 o
   3    4    9         0.01         0.01       0.00 o
   3    4   10         0.00         0.00       0.00 o
   3    4   11         0.00         0.00       0.00 o
   3    4   12         0.00         0.00       0.00 o
   3    4   13         0.00         0.00       0.00 o
   3    4   14         0.00         0.00       0.00 o
   3    4   15         0.00         0.00       0.00 o
   3    4   16         0.01         0.01       0.00 o
   3    4   17         0.01         0.01       0.00 o
   3    4   18         0.00         0.00       0.00 o
   3    4   19         0.01         0.01       0.00 o
   3    4   20         0.00         0.00       0.00 o
   3    4   21         0.00         0.00       0.00 o
   3    4   22         0.00         0.00       0.00 o
   3    5    0         0.00         0.00       0.00 o
   3    5    1         0.00         0.00       0.00 o
   3    5    2         0.00         0.00       0.00 o
   3    5    3         0.00         0.00       0.00 o
   3    5    4         0.00         0.00       0.00 o
   3    5    5         0.00         0.00       0.00 o
   3    5    6         0.00         0.00       0.00 o
   3    5    7         0.00         0.00       0.00 o
   3    5    8         0.00         0.00       0.00 o
   3    5    9         0.01         0.01       0.00 o
   3    5   10         0.01         0.01       0.00 o
   3    5   11         0.00         0.00       0.00 o
   3    5   12         0.01         0.01       0.00 o
   3    5   13         0.01         0.00       0.00 o
   4    0    0         0.00         0.00       0.00 o
   4    0    1         0.00         0.00       0.00 o
   4    0    2         0.01         0.01       0.00 o
   4    0    3         0.02         0.02       0.00 o
   4    0    4         0.00         0.00       0.00 o
   4    0    5         0.00         0.00       0.00 o
   4    0    6         0.01         0.01       0.00 o
   4    0    7         0.01         0.01       0.00 o
   4    0    8         0.00         0.00       0.00 o
   4    0    9         0.01         0.02       0.00 o
   4    0   10         0.00         0.00       0.00 o
   4    0   11         0.00         0.00       0.00 o
   4    0   12         0.01         0.01       0.00 o
   4    0   13         0.01         0.01       0.00 o
   4    0   14         0.01         0.01       0.00 o
   4    0   15         0.01         0.01       0.00 o
   4    0   16         0.00         0.00       0.00 o
   4    0   17         0.00         0.00       0.00 o
   4    0   18         0.00         0.00       0.00 o
   4    0   19         0.00         0.00       0.00 o
   4    0   20         0.01         0.01       0.00 o
   4    0   21         0.00         0.00       0.00 o
   4    0   22         0.00         0.00       0.00 o
   4    0   23         0.00         0.00       0.00 o
   4    0   24         0.00         0.00       0.00 o
   4    0   25         0.00         0.00       0.00 o
   4    0   26         0.00         0.00       0.00 o
   4    1    0         0.00         0.00       0.00 o
   4    1    1         0.00         0.00       0.00 o
   4    1    2         0.01         0.01       0.00 o
   4    1    3         0.00         0.00       0.00 o
   4    1    4         0.00         0.00       0.00 o
   4    1    5         0.01         0.01       0.00 o
   4    1    6         0.01         0.01       0.00 o
   4    1    7         0.01         0.01       0.00 o
   4    1    8         0.00         0.00       0.00 o
   4    1    9         0.00         0.00       0.00 o
   4    1   10         0.04         0.04       0.00 o
   4    1   11         0.01         0.01       0.00 o
   4    1   12         0.01         0.01       0.00 o
   4    1   13         0.01         0.01       0.00 o
   4    1   14         0.01         0.01       0.00 o
   4    1   15         0.02         0.02       0.00 o
   4    1   16         0.02         0.02       0.00 o
   4    1   17         0.00         0.00       0.00 o
   4    1   18         0.01         0.01       0.00 o
   4    1   19         0.00         0.00       0.00 o
   4    1   20         0.02         0.02       0.00 o
   4    1   21         0.00         0.00       0.00 o
   4    1   22         0.01         0.01       0.00 o
   4    1   23         0.00         0.00       0.00 o
   4    1   24         0.00         0.00       0.00 o
   4    1   25         0.00         0.00       0.00 o
   4    1   26         0.00         0.00       0.00 o
   4    2    0         0.01         0.01       0.00 o
   4    2    1         0.02         0.02       0.00 o
   4    2    2         0.00         0.00       0.00 o
   4    2    3         0.00         0.00       0.00 o
   4    2    4         0.00         0.00       0.00 o
   4    2    5         0.03         0.03       0.00 o
   4    2    6         0.02         0.02       0.00 o
   4    2    7         0.01         0.01       0.00 o
   4    2    8         0.01         0.01       0.00 o
   4    2    9         0.01         0.01       0.00 o
   4    2   10         0.02         0.02       0.00 o
   4    2   11         0.03         0.03       0.00 o
   4    2   12         0.00         0.00       0.00 o
   4    2   13         0.00         0.00       0.00 o
   4    2   14         0.01         0.01       0.00 o
   4    2   15         0.00         0.00       0.00 o
   4    2   16         0.01         0.01       0.00 o
   4    2   17         0.01         0.01       0.00 o
   4    2   18         0.01         0.01       0.00 o
   4    2   19         0.00         0.00       0.00 o
   4    2   20         0.00         0.00       0.00 o
   4    2   21         0.00         0.00       0.00 o
   4    2   22         0.01         0.01       0.00 o
   4    2   23         0.00         0.00       0.00 o
   4    2   24         0.00         0.00       0.00 o
   4    3    0         0.00         0.00       0.00 o
   4    3    1         0.02         0.02       0.00 o
   4    3    2         0.00         0.00       0.00 o
   4    3    3         0.02         0.02       0.00 o
   4    3    4         0.00         0.00       0.00 o
   4    3    5         0.00         0.00       0.00 o
   4    3    6         0.00         0.00       0.00 o
   4    3    7         0.00         0.00       0.00 o
   4    3    8         0.00         0.00       0.00 o
   4    3    9         0.02         0.02       0.00 o
   4    3   10         0.00         0.00       0.00 o
   4    3   11         0.02         0.02       0.00 o
   4    3   12         0.00         0.00       0.00 o
   4    3   13         0.00         0.00       0.00 o
   4    3   14         0.01         0.01       0.00 o
   4    3   15         0.01         0.01       0.00 o
   4    3   16         0.00         0.00       0.00 o
   4    3   17         0.00         0.00       0.00 o
   4    3   18         0.00         0.00       0.00 o
   4    3   19         0.00         0.00       0.00 o
   4    3   20         0.00         0.00       0.00 o
   4    4    0         0.00         0.00       0.00 o
   4    4    1         0.01         0.01       0.00 o
   4    4    2         0.00         0.00       0.00 o
   4    4    3         0.00         0.00       0.00 o
   4    4    4         0.00         0.00       0.00 o
   4    4    5         0.01         0.01       0.00 o
   4    4    6         0.00         0.00       0.00 o
   4    4    7         0.00         0.00       0.00 o
   4    4    8         0.00         0.00       0.00 o
   4    4    9         0.00         0.00       0.00 o
   4    4   10         0.00         0.00       0.00 o
   4    4   11         0.01         0.01       0.00 o
   4    4   12         0.00         0.00       0.00 o
   5    0    1         0.00         0.00       0.00 o
   5    0    2         0.00         0.00       0.00 o
   5    0    3         0.00         0.00       0.00 o
   5    0    4         0.00         0.00       0.00 o
   5    0    5         0.00         0.00       0.00 o
   5    0    6         0.00         0.00       0.00 o
   5    0    7         0.00         0.00       0.00 o
   5    0    8         0.00         0.00       0.00 o
   5    0    9         0.00         0.00       0.00 o
   5    0   10         0.00         0.00       0.00 o
   5    0   11         0.00         0.00       0.00 o
   5    0   12         0.00         0.00       0.00 o
   5    0   13         0.00         0.00       0.00 o
   5    0   14         0.00         0.00       0.00 o
   5    0   15         0.00         0.00       0.00 o
   5    0   16         0.00         0.00       0.00 o
   5    1    0         0.00         0.00       0.00 o
   5    1    1         0.00         0.00       0.00 o
   5    1    2         0.01         0.01       0.00 o
   5    1    3         0.00         0.00       0.00 o
   5    1    4         0.00         0.00       0.00 o
   5    1    5         0.00         0.00       0.00 o
   5    1    6         0.00         0.00       0.00 o
   5    1    7         0.01         0.01       0.00 o
   5    1    8         0.01         0.01       0.00 o
   5    1    9         0.00         0.00       0.00 o
   5    1   10         0.00         0.00       0.00 o
   5    1   11         0.00         0.00       0.00 o
   5    1   12         0.00         0.00       0.00 o
   5    1   13         0.00         0.00       0.00 o
   5    1   14         0.00         0.00       0.00 o
   5    1   15         0.01         0.00       0.00 o
   5    2    0         0.00         0.00       0.00 o
   5    2    1         0.00         0.00       0.00 o
   5    2    2         0.00         0.00       0.00 o
   5    2    3         0.02         0.02       0.00 o
   5    2    4         0.01         0.01       0.00 o
   5    2    5         0.00         0.00       0.00 o
   5    2    6         0.00         0.00       0.00 o
   5    2    7         0.00         0.00       0.00 o
   5    2    8         0.00         0.00       0.00 o
   5    2    9         0.00         0.00       0.00 o
   5    2   10         0.00         0.00       0.00 o
   5    2   11         0.00         0.00       0.00 o
