# Supplementary material for: Hydrogen bonding patterns and C—H⋯π inter­actions in the structure of the antiparkinsonian drug (R)-rasagiline mesylate determined using laboratory and synchrotron X-ray powder diffraction data
Source: Acta Crystallogr B Struct Sci Cryst Eng Mater. 2023 Oct 11;79(Pt 6):462–72. doi: 10.1107/S2052520623007758 (PMC10833353; doi:10.1107/S2052520623007758)
Supplement: Supplementary file 4 [file b-79-00462-sup4.txt]

data_structure_000001
_cell_length_a 5.4252065023
_cell_length_b 6.5193263247
_cell_length_c 38.2893622652
_cell_angle_alpha 90.0000000000
_cell_angle_beta 90.0000000000
_cell_angle_gamma 90.0000000000
loop_
_symmetry_equiv_pos_site_id
_symmetry_equiv_pos_as_xyz
1 x,y,z
2 -x+1/2,-y,z+1/2
3 -x,y+1/2,-z+1/2
4 x+1/2,-y+1/2,-z
loop_
_atom_site_label
_atom_site_type_symbol
_atom_site_fract_x
_atom_site_fract_y
_atom_site_fract_z
_atom_site_fftype
_atom_site_charge
_atom_site_hybridization
S1 S 0.7177307163 -0.1386281197 0.6683375923 S4 0.0000000000 SP3
O1 O 0.9805606904 -0.1415173076 0.6772527960 O1 0.0000000000 SP2
O2 O 0.6491222294 0.0384923923 0.6459833175 O1 0.0000000000 SP2
O3 O 0.6327056011 -0.3341437185 0.6527122438 O1 0.0000000000 SP2
C13 C 0.5458123434 -0.1089907481 0.7074791209 C4 0.0000000000 SP3
H13 H 0.6038408727 0.0342996196 0.7199810164 H 0.0000000000 UNKNOWN
H13A H 0.3504570380 -0.1044222858 0.7002604785 H 0.0000000000 UNKNOWN
H13B H 0.5854578446 -0.2401548885 0.7244638810 H 0.0000000000 UNKNOWN
N1 N 0.9618915323 0.3655642807 0.6403425962 N 0.0000000000 SP3
C1 C 1.0608989509 0.3929310565 0.6039098436 C4 0.0000000000 SP3
C2 C 1.1847744924 0.6054585476 0.5990766586 C4 0.0000000000 SP3
C3 C 1.0537731706 0.7132368584 0.5682789684 C4 0.0000000000 SP3
C4 C 0.8603951253 0.5639914565 0.5562084301 C3 0.0000000000 SP2
C5 C 0.6940268514 0.5850229983 0.5285723495 C3 0.0000000000 SP2
C6 C 0.5294571953 0.4257171730 0.5212779038 C3 0.0000000000 SP2
C7 C 0.5284443575 0.2479596195 0.5417881017 C3 0.0000000000 SP2
C8 C 0.6931261129 0.2266843246 0.5696385624 C3 0.0000000000 SP2
C9 C 0.8598738654 0.3851717175 0.5765251969 C3 0.0000000000 SP2
C10 C 1.1637406085 0.3516742141 0.6670484128 C4 0.0000000000 SP3
C11 C 1.0673159851 0.3453142802 0.7023653625 C2 0.0000000000 SP1
C12 C 0.9961805124 0.3413106651 0.7323281351 C2 0.0000000000 SP1
H1 H 1.1934826361 0.2669278376 0.6002387633 H 0.0000000000 UNKNOWN
H1A H 0.8426810657 0.4899102144 0.6463378089 H 0.0000000000 UNKNOWN
H2 H 1.3823059798 0.5877387317 0.5941846990 H 0.0000000000 UNKNOWN
H2A H 1.1687864464 0.6967115080 0.6230367976 H 0.0000000000 UNKNOWN
H2B H 0.8515659791 0.2320825058 0.6420499188 H 0.0000000000 UNKNOWN
H3 H 0.9701501487 0.8596917164 0.5762152015 H 0.0000000000 UNKNOWN
H3A H 1.1844094425 0.7492514649 0.5471776149 H 0.0000000000 UNKNOWN
H5 H 0.6920921571 0.7247818457 0.5128614738 H 0.0000000000 UNKNOWN
H6 H 0.4001602996 0.4383753098 0.4995626582 H 0.0000000000 UNKNOWN
H7 H 0.3973330877 0.1259248713 0.5359249777 H 0.0000000000 UNKNOWN
H8 H 0.6866955503 0.0906183504 0.5861828729 H 0.0000000000 UNKNOWN
H10 H 1.2722463319 0.2131520067 0.6611933923 H 0.0000000000 UNKNOWN
H10A H 1.2853675151 0.4853871390 0.6637842961 H 0.0000000000 UNKNOWN
H12 H 0.9421496800 0.3377075491 0.7592888264 H 0.0000000000 UNKNOWN
#END
